# Supplementary material for: Single-Cell RNA Sequencing Reveals an Atlas of Meihua Pig Testis Cells
Source: Animals (Basel). 2025 Mar 5;15(5):752. doi: 10.3390/ani15050752 (PMC11899385; doi:10.3390/ani15050752)
Supplement: Supplementary file 1 [file animals-15-00752-s001.zip]

Archive with 10 entries (9 files):
- Supplementary File/
- Supplementary File/Figure S1.pdf
- Supplementary File/Figure S2.pdf
- Supplementary File/Figure S3.pdf
- Supplementary File/Figure S4.pdf
- Supplementary File/Table S1.xlsx
- Supplementary File/Table S2.xlsx
- Supplementary File/Table S3.xlsx
- Supplementary File/Table S4.xlsx
- Supplementary File/Table S5.xlsx
