# Supplementary material for: Single-Cell RNA Sequencing Reveals an Atlas of Meihua Pig Testis Cells
Source: Animals (Basel). 2025 Mar 5;15(5):752. doi: 10.3390/ani15050752 (PMC11899385; doi:10.3390/ani15050752)
Supplement: Supplementary file 1 [file animals-15-00752-s001.zip › Supplementary File/Table S1.xlsx]

## Sheet: metrics_summary
Supplementary Table S1. Statistical results of sample cell quality
	W1	M6
Estimated Number of Cells	8000	6663
Mean Reads per Cell	41662	49590
Median Genes per Cell	1489	2946
Number of Reads	333293966	330420361
Valid Barcodes	0.958	0.943
Sequencing Saturation	0.58	0.391
Q30 Bases in Barcode	0.969	0.967
Q30 Bases in RNA Read	0.963	0.96
Q30 Bases in UMI	0.98	0.979
Reads Mapped to Genome	0.97	0.961
Reads Mapped Confidently to Genome	0.92	0.933
Reads Mapped Confidently to Intergenic Regions	0.093	0.188
Reads Mapped Confidently to Intronic Regions	0.271	0.2
Reads Mapped Confidently to Exonic Regions	0.556	0.546
Reads Mapped Confidently to Transcriptome	0.728	0.638
Reads Mapped Antisense to Gene	0.097	0.105
Fraction Reads in Cells	0.655	0.846
Total Genes Detected	30578	30573
Median UMI Counts per Cell	3194	9836
