# Supplementary material for: Single-Cell RNA Sequencing Reveals an Atlas of Meihua Pig Testis Cells
Source: Animals (Basel). 2025 Mar 5;15(5):752. doi: 10.3390/ani15050752 (PMC11899385; doi:10.3390/ani15050752)
Supplement: Supplementary file 1 [file animals-15-00752-s001.zip › Supplementary File/Table S2.xlsx]

## Sheet: celltype
Celltype	M6	W1
Endothelial	150	187
Erythroblast	1	147
Leydig	38	580
Macrophage	122	443
Myoid	22	61
Myoid_Stromal	101	1551
Sertoli	810	4081
Spermatids	2109	16
Spermatocytes	2435	4
Spermatogonia	394	34
Stromal	1	176
T	107	269

## Sheet: cellratio
Sample	Endothelial	Erythroblast	Leydig	Macrophage	Myoid	Myoid_Stromal	Sertoli	Spermatids	Spermatocytes	Spermatogonia	Stromal	T
M6	0.0238473767885533	0.000158982511923688	0.00604133545310016	0.01939586645469	0.00349761526232114	0.0160572337042925	0.128775834658188	0.335294117647059	0.387122416534181	0.0626391096979332	0.000158982511923688	0.0170111287758347
W1	0.0247714929129686	0.019472777851371	0.0768313683931647	0.058683269307193	0.00808054046893628	0.205457676513445	0.540601404159491	0.00211948602463903	0.000529871506159756	0.00450390780235793	0.0233143462710293	0.0356338587892436
