# Supplementary material for: Single-Cell RNA Sequencing Reveals an Atlas of Meihua Pig Testis Cells
Source: Animals (Basel). 2025 Mar 5;15(5):752. doi: 10.3390/ani15050752 (PMC11899385; doi:10.3390/ani15050752)
Supplement: Supplementary file 1 [file animals-15-00752-s001.zip › Supplementary File/Table S3.xlsx]

## Sheet: GO_Sertoli
Category	ID	Description	GeneRatio	BgRatio	pvalue	padj	geneID	geneName	Count
BP	GO:0006412	translation	59/1212	71/4720	2.25222177503039e-24	1.48646637152006e-22	ENSSSCG00000038507/ENSSSCG00000004945/ENSSSCG00000005001/ENSSSCG00000034227/ENSSSCG00000004047/ENSSSCG00000023158/ENSSSCG00000035811/ENSSSCG00000011179/ENSSSCG00000026981/ENSSSCG00000037030/ENSSSCG00000011763/ENSSSCG00000037236/ENSSSCG00000040273/ENSSSCG00000027573/ENSSSCG00000032083/ENSSSCG00000034647/ENSSSCG00000033374/ENSSSCG00000054047/ENSSSCG00000020817/ENSSSCG00000003042/ENSSSCG00000003165/…	RPS29/RPL4/RPL10L/RPL35/MRPL18/RPS27L/RPL32/MRPL3/MRPS6/RPL15/MRPL47/RPSA/RPL35A/RPL29/MRPL37/MRPS15/MRPL20/RPL22/RPS16/RPS19/RPS11/RPS14/RPS13/UBA52/MRPL16/RPS15/RPL36/FAU/RPL6/RPL37A/MRPS14/MRPL17/RPS3A/RPL9/MRPS18C/MRPL19/MRPL35/MRPL33/MRPS9/RPS27A/RPS7/MRPL13/MRPL24/MRPS18A/RPS17/RPS18/MRPL2/RPL3/RPL26L1/RPL37/MRPL22/RPS21/MRPS23/RPL23/RPL23A/RPL27/RPL26/RPL38/MRPS2	59
BP	GO:0006886	intracellular protein transport	44/1212	68/4720	1.05236227864294e-11	3.47279551952171e-10	ENSSSCG00000037131/ENSSSCG00000042703/ENSSSCG00000004826/ENSSSCG00000011662/ENSSSCG00000011616/ENSSSCG00000012063/ENSSSCG00000002740/ENSSSCG00000003199/ENSSSCG00000022790/ENSSSCG00000013392/ENSSSCG00000014304/ENSSSCG00000014101/ENSSSCG00000012836/ENSSSCG00000040157/ENSSSCG00000010250/ENSSSCG00000009611/ENSSSCG00000010158/ENSSSCG00000032968/ENSSSCG00000054202/ENSSSCG00000015227/ENSSSCG00000028886/…	CLTA/SNX1/SELENOS/COPB2/COPG1/VPS26C/AP1G1/AP2A1/SNX2/COPB1/SEC24A/AP3B1/AP2A2/AP3D1/VPS26A/XPO7/TOMM20/VTI1A/SEC61G/SRPRA/IPO7/SEC24D/SEC24B/USO1/XPO6/GGA2/COG7/XPO1/COPA/VTI1B/IPO4/SEC23A/GGA1/TOMM22/XPOT/RANBP17/TNPO1/IPO11/CSE1L/SEC23B/CLTC/AP2B1/KPNB1/VPS41	44
BP	GO:0016579	protein deubiquitination	32/1212	49/4720	5.26851053982224e-09	1.15907231876089e-07	ENSSSCG00000004638/ENSSSCG00000004639/ENSSSCG00000028737/ENSSSCG00000024341/ENSSSCG00000024623/ENSSSCG00000027594/ENSSSCG00000011765/ENSSSCG00000011382/ENSSSCG00000002670/ENSSSCG00000029633/ENSSSCG00000040286/ENSSSCG00000003820/ENSSSCG00000022559/ENSSSCG00000003217/ENSSSCG00000013402/ENSSSCG00000010302/ENSSSCG00000032917/ENSSSCG00000016194/ENSSSCG00000016306/ENSSSCG00000015052/ENSSSCG00000015120/…	USP50/USP8/USP3/USP20/USP25/USP16/USP13/USP4/USP10/USP24/CYLD/USP1/USP14/JOSD2/USP47/USP54/USP30/USP37/USP40/USP28/USP2/USP46/USP39/USP7/USP42/USP34/USP9X/ATXN3/USP49/USP44/USP5/USP12	32
BP	GO:0006511	ubiquitin-dependent protein catabolic process	21/1212	29/4720	1.64697678618896e-07	2.71751169721178e-06	ENSSSCG00000005072/ENSSSCG00000037263/ENSSSCG00000003717/ENSSSCG00000013391/ENSSSCG00000038628/ENSSSCG00000010121/ENSSSCG00000038222/ENSSSCG00000016234/ENSSSCG00000029198/ENSSSCG00000015455/ENSSSCG00000015095/ENSSSCG00000006176/ENSSSCG00000006830/ENSSSCG00000029478/ENSSSCG00000009556/ENSSSCG00000009466/ENSSSCG00000010802/ENSSSCG00000011104/ENSSSCG00000007289/ENSSSCG00000039582/ENSSSCG00000032828	PSMA3/SIAH1/PSMA8/PSMA1/SKP1/UFD1/CACUL1/CUL3/CUL5/CUL1/UBE4A/ELOC/PSMA5/CUL4B/CUL4A/UCHL3/UCHL5/CUL2/TRPC4AP/PSMA2/ANAPC2	21
BP	GO:0006468	protein phosphorylation	153/1212	447/4720	1.442380508771e-05	0.000190394227157772	ENSSSCG00000036634/ENSSSCG00000004955/ENSSSCG00000037424/ENSSSCG00000004106/ENSSSCG00000004636/ENSSSCG00000004624/ENSSSCG00000004037/ENSSSCG00000004466/ENSSSCG00000004334/ENSSSCG00000005215/ENSSSCG00000004558/ENSSSCG00000039061/ENSSSCG00000004718/ENSSSCG00000005706/ENSSSCG00000024453/ENSSSCG00000028905/ENSSSCG00000011642/ENSSSCG00000011181/ENSSSCG00000011217/ENSSSCG00000011226/ENSSSCG00000030480/…	MAP4K5/MAP2K5/CDK19/LATS1/TRPM7/MAPK6/MAP3K4/TTK/MAP3K7/JAK2/CSNK1G1/EIF2AK4/TTBK2/ABL1/RAF1/TNIK/RYK/NEK11/NEK10/TGFBR2/DYRK1A/MYLK/PAK2/ULK4/SNRK/PRKCD/GSK3B/NEK4/STK40/PRKCZ/MAST2/TESK2/JAK1/DYRK1B/AKT2/CSNK2A2/ROCK1/HIPK4/TSSK3/PINK1/VRK3/CDKL3/CSNK1A1/HIPK3/PRKACA/FER/CAMK4/MAP2K2/CSNK1G2/DAPK3/STK11/MAPK9/CLK4/CDK1/TSSK2/GRK3/MAPK1/CHUK/MAPK8/NEK1/BMPR1A/MAP3K2/STK36/STK25/CLK1/STRADB/BMPR2…	153
BP	GO:0006457	protein folding	12/1212	16/4720	4.92623311299012e-05	0.000541885642428913	ENSSSCG00000038493/ENSSSCG00000013858/ENSSSCG00000013746/ENSSSCG00000014020/ENSSSCG00000016078/ENSSSCG00000026360/ENSSSCG00000007952/ENSSSCG00000055102/ENSSSCG00000001701/ENSSSCG00000001505/ENSSSCG00000000849/ENSSSCG00000007487	PFDN1/CALR3/CALR/CANX/HSPE1/CLGN/TRAP1/PFDN2/HSP90AB1/PFDN6/HSP90B1/PFDN4	12
BP	GO:0006888	endoplasmic reticulum to Golgi vesicle-mediated transport	9/1212	12/4720	0.000478341853441607	0.00383187062267744	ENSSSCG00000002646/ENSSSCG00000014304/ENSSSCG00000012953/ENSSSCG00000009112/ENSSSCG00000009142/ENSSSCG00000008317/ENSSSCG00000012124/ENSSSCG00000001934/ENSSSCG00000007097	TRAPPC2L/SEC24A/YIF1A/SEC24D/SEC24B/TEX261/TRAPPC2/SEC23A/SEC23B	9
BP	GO:0006367	transcription initiation at RNA polymerase II promoter	8/1212	10/4720	0.000499899429866178	0.00383187062267744	ENSSSCG00000024019/ENSSSCG00000013539/ENSSSCG00000015845/ENSSSCG00000034153/ENSSSCG00000033106/ENSSSCG00000012493/ENSSSCG00000002411/ENSSSCG00000001533	GTF2H5/GTF2F1/GTF2E2/TAF6/GTF2A1L/TAF7L/GTF2A1/TAF11	8
BP	GO:0016192	vesicle-mediated transport	24/1212	50/4720	0.000522527812183287	0.00383187062267744	ENSSSCG00000027256/ENSSSCG00000037131/ENSSSCG00000004020/ENSSSCG00000011662/ENSSSCG00000011616/ENSSSCG00000002740/ENSSSCG00000003199/ENSSSCG00000013392/ENSSSCG00000014101/ENSSSCG00000012836/ENSSSCG00000040157/ENSSSCG00000057023/ENSSSCG00000037439/ENSSSCG00000008836/ENSSSCG00000009079/ENSSSCG00000010798/ENSSSCG00000006845/ENSSSCG00000006386/ENSSSCG00000001973/ENSSSCG00000024895/ENSSSCG00000035034/…	CNIH1/CLTA/SFT2D1/COPB2/COPG1/AP1G1/AP2A1/COPB1/AP3B1/AP2A2/AP3D1/RAB1B/TRAPPC4/SCFD2/INTU/GGA2/STXBP3/COPA/SCFD1/GGA1/CNIH4/CLTC/AP2B1/VPS41	24
BP	GO:0007018	microtubule-based movement	24/1212	52/4720	0.00106004702076832	0.0069963103370709	ENSSSCG00000004969/ENSSSCG00000011309/ENSSSCG00000020990/ENSSSCG00000040510/ENSSSCG00000003931/ENSSSCG00000002812/ENSSSCG00000003401/ENSSSCG00000003508/ENSSSCG00000014283/ENSSSCG00000010457/ENSSSCG00000009765/ENSSSCG00000032814/ENSSSCG00000015948/ENSSSCG00000045529/ENSSSCG00000062622/ENSSSCG00000030186/ENSSSCG00000021571/ENSSSCG00000010984/ENSSSCG00000011027/ENSSSCG00000007080/ENSSSCG00000007247/…	KIF23/KIF15/DNAH12/KIF9/KIF2C/KIFC3/KIF1B/KIF17/KIF3A/KIF20B/DNAH10/DNAH7/DYNC1I2/DNAH6/DNAH8/KIF2A/KIF27/KIF24/KIF5B/KIF16B/KIF3B/DNAH9/DNAH2/DNAH17	24
BP	GO:0000413	protein peptidyl-prolyl isomerization	10/1212	16/4720	0.00201431870497685	0.0120859122298611	ENSSSCG00000004413/ENSSSCG00000028867/ENSSSCG00000034137/ENSSSCG00000011284/ENSSSCG00000010083/ENSSSCG00000016096/ENSSSCG00000031123/ENSSSCG00000008878/ENSSSCG00000008136/ENSSSCG00000016942	PPIL6/PPIL4/PPIB/NKTR/PPIL2/PPIL3/PPIG/PPID/RANBP2/CWC27	10
BP	GO:0016567	protein ubiquitination	10/1212	17/4720	0.00377473343258681	0.019164031273133	ENSSSCG00000036491/ENSSSCG00000025478/ENSSSCG00000061761/ENSSSCG00000015853/ENSSSCG00000015947/ENSSSCG00000015095/ENSSSCG00000008008/ENSSSCG00000001971/ENSSSCG00000000383/ENSSSCG00000007830	PCNP/MIB1/ANAPC16/HERC2/DCAF17/UBE4A/STUB1/HECTD1/RNF41/RBBP6	10
BP	GO:0051603	proteolysis involved in protein catabolic process	10/1212	17/4720	0.00377473343258681	0.019164031273133	ENSSSCG00000005590/ENSSSCG00000027257/ENSSSCG00000005072/ENSSSCG00000035914/ENSSSCG00000003717/ENSSSCG00000013391/ENSSSCG00000006830/ENSSSCG00000054516/ENSSSCG00000037606/ENSSSCG00000039582	PSMB7/PSMB1/PSMA3/PSMB2/PSMA8/PSMA1/PSMA5/PSMA6/PSMB3/PSMA2	10
BP	GO:0006413	translational initiation	8/1212	13/4720	0.00666489443508963	0.0293255355143944	ENSSSCG00000011270/ENSSSCG00000009788/ENSSSCG00000038466/ENSSSCG00000028420/ENSSSCG00000032223/ENSSSCG00000026617/ENSSSCG00000017430/ENSSSCG00000037509	EIF1B/DENR/EIF4E2/EIF4E/EIF1AX/EIF2S2/EIF1/EIF1AY	8
BP	GO:0036211	protein modification process	8/1212	13/4720	0.00666489443508963	0.0293255355143944	ENSSSCG00000038036/ENSSSCG00000003760/ENSSSCG00000013362/ENSSSCG00000016201/ENSSSCG00000025984/ENSSSCG00000031810/ENSSSCG00000000035/ENSSSCG00000007236	TTLL11/TTLL7/UEVLD/TTLL4/TTLL5/TTLL13/TTLL1/TTLL9	8
BP	GO:0000398	mRNA splicing, via spliceosome	7/1212	11/4720	0.00877646876911544	0.0326257631167659	ENSSSCG00000005777/ENSSSCG00000003643/ENSSSCG00000013755/ENSSSCG00000014961/ENSSSCG00000022932/ENSSSCG00000035082/ENSSSCG00000029119	TXNL4A/SF3A3/YJU2B/CWC15/SNW1/PHF5A/PRPF6	7
BP	GO:0007034	vacuolar transport	7/1212	11/4720	0.00877646876911544	0.0326257631167659	ENSSSCG00000023677/ENSSSCG00000029362/ENSSSCG00000025295/ENSSSCG00000008222/ENSSSCG00000010995/ENSSSCG00000007272/ENSSSCG00000017140	CHMP1A/CHMP2A/NDFIP1/CHMP3/CHMP5/CHMP4B/CHMP6	7
BP	GO:0015031	protein transport	9/1212	16/4720	0.00889793539548162	0.0326257631167659	ENSSSCG00000005060/ENSSSCG00000029608/ENSSSCG00000026239/ENSSSCG00000002743/ENSSSCG00000013362/ENSSSCG00000034795/ENSSSCG00000040157/ENSSSCG00000011114/ENSSSCG00000024692	KTN1/SEC62/VPS35/IST1/UEVLD/SCAMP1/AP3D1/SEC61A2/RRBP1	9
BP	GO:0006357	regulation of transcription by RNA polymerase II	11/1212	22/4720	0.0121029822668891	0.0420419384007728	ENSSSCG00000011708/ENSSSCG00000011714/ENSSSCG00000009864/ENSSSCG00000010107/ENSSSCG00000014949/ENSSSCG00000022155/ENSSSCG00000034290/ENSSSCG00000017058/ENSSSCG00000035098/ENSSSCG00000017672/ENSSSCG00000017505	TSC22D2/MED12L/MED13L/MED15/MED17/RBPJ/MED6/MED7/MED4/MED13/MED1	11
CC	GO:0005840	ribosome	56/649	67/2782	5.50817317642479e-26	8.81307708227967e-25	ENSSSCG00000038507/ENSSSCG00000004945/ENSSSCG00000005001/ENSSSCG00000034227/ENSSSCG00000004047/ENSSSCG00000023158/ENSSSCG00000035811/ENSSSCG00000011179/ENSSSCG00000026981/ENSSSCG00000037030/ENSSSCG00000037236/ENSSSCG00000040273/ENSSSCG00000027573/ENSSSCG00000032083/ENSSSCG00000034647/ENSSSCG00000033374/ENSSSCG00000054047/ENSSSCG00000020817/ENSSSCG00000003042/ENSSSCG00000003165/ENSSSCG00000054578/…	RPS29/RPL4/RPL10L/RPL35/MRPL18/RPS27L/RPL32/MRPL3/MRPS6/RPL15/RPSA/RPL35A/RPL29/MRPL37/MRPS15/MRPL20/RPL22/RPS16/RPS19/RPS11/RPS14/RPS13/UBA52/MRPL16/RPS15/RPL36/FAU/RPL6/RPL37A/MRPS14/MRPL17/RPS3A/RPL9/MRPS18C/MRPL19/MRPL35/MRPL33/MRPS9/RPS27A/RPS7/MRPL13/MRPL24/MRPS18A/RPS17/RPS18/MRPL2/RPL3/RPL37/MRPL22/RPS21/MRPS23/RPL23/RPL23A/RPL27/RPL38/MRPS2	56
CC	GO:0005634	nucleus	85/649	189/2782	8.35537497102488e-12	6.68429997681990e-11	ENSSSCG00000004847/ENSSSCG00000004390/ENSSSCG00000004050/ENSSSCG00000004470/ENSSSCG00000005190/ENSSSCG00000005225/ENSSSCG00000004552/ENSSSCG00000005604/ENSSSCG00000011332/ENSSSCG00000011454/ENSSSCG00000033811/ENSSSCG00000003971/ENSSSCG00000028097/ENSSSCG00000032648/ENSSSCG00000003702/ENSSSCG00000025323/ENSSSCG00000014136/ENSSSCG00000014291/ENSSSCG00000014401/ENSSSCG00000013838/ENSSSCG00000013764/…	MPHOSPH10/SESN1/WTAP/HMGN3/NFIB/RFX3/TRIP4/PBX3/SETD2/SFMBT1/CBFB/SCMH1/GPBP1L1/RBL2/GATA6/SF3B3/VCAN/AFF4/NR3C1/AKAP8L/RFX1/PBX4/NFIX/SMARCA4/NSD1/DDB1/NFIC/SF3B2/NAP1L4/GTF2F1/RFX2/GATA4/HMBOX1/DDX54/BMS1/NFIL3/SMNDC1/PDCD11/TNP1/NSD3/HJURP/NAB1/ETV1/RPA3/TBRG1/SESN3/TAF1D/TAF10/RBPJ/SMARCA5/AFF1/NFXL1/NCOA1/AFF3/PRM1/TNP2/CREBBP/BUD31/NOL10/PHF20L1/ZNF326/ASH1L/SETDB1/CITED1/NOL7/FAM50B/TAF11/…	85
CC	GO:0030286	dynein complex	11/649	15/2782	5.53074028941611e-05	0.000294972815435526	ENSSSCG00000020990/ENSSSCG00000009904/ENSSSCG00000009765/ENSSSCG00000032814/ENSSSCG00000045529/ENSSSCG00000062622/ENSSSCG00000000093/ENSSSCG00000020962/ENSSSCG00000018015/ENSSSCG00000017963/ENSSSCG00000036056	DNAH12/DYNLL1/DNAH10/DNAH7/DNAH6/DNAH8/DNAL4/DYNLL2/DNAH9/DNAH2/DNAH17	11
CC	GO:0005783	endoplasmic reticulum	11/649	16/2782	0.000139876749112456	0.000532427611816323	ENSSSCG00000062206/ENSSSCG00000058735/ENSSSCG00000013858/ENSSSCG00000013746/ENSSSCG00000014020/ENSSSCG00000009888/ENSSSCG00000010292/ENSSSCG00000010148/ENSSSCG00000026360/ENSSSCG00000008701/ENSSSCG00000012784	PSMG1/SERP1/CALR3/CALR/CANX/ERP29/P4HA1/ERO1B/CLGN/LRPAP1/SSR4	11
CC	GO:0005739	mitochondrion	13/649	21/2782	0.000166383628692601	0.000532427611816323	ENSSSCG00000027974/ENSSSCG00000031557/ENSSSCG00000031913/ENSSSCG00000032083/ENSSSCG00000035612/ENSSSCG00000027072/ENSSSCG00000013778/ENSSSCG00000034876/ENSSSCG00000009799/ENSSSCG00000006166/ENSSSCG00000002449/ENSSSCG00000016724/ENSSSCG00000016545	MRPL50/CHCHD6/NDUFB4/MRPL37/COX6B2/ATP5IF1/NDUFB7/PET100/DIABLO/NDUFB8/NDUFB1/MRPS24/CHCHD3	13
CC	GO:0005737	cytoplasm	36/649	95/2782	0.000844225759842529	0.00203633925397579	ENSSSCG00000004370/ENSSSCG00000005066/ENSSSCG00000004691/ENSSSCG00000011214/ENSSSCG00000031147/ENSSSCG00000032357/ENSSSCG00000032031/ENSSSCG00000037263/ENSSSCG00000002746/ENSSSCG00000014399/ENSSSCG00000039301/ENSSSCG00000037999/ENSSSCG00000013508/ENSSSCG00000030507/ENSSSCG00000015589/ENSSSCG00000015129/ENSSSCG00000022788/ENSSSCG00000025240/ENSSSCG00000009029/ENSSSCG00000008971/ENSSSCG00000008607/…	ATG5/EXOC5/EIF3J/NGLY1/ACAP2/APPL1/QARS1/SIAH1/DHODH/ARHGAP26/UPF1/PPP1R14B/SH3GL1/SMNDC1/VASH2/ARHGEF12/PPA2/DDIT4L/ARHGAP10/USO1/NT5C1B/ASAP1/SH3GLB1/DPYD/PRUNE1/LAMTOR5/OPHN1/DTNBP1/SH3GL3/EIF3D/EIF3L/EPRS1/DBNDD2/NT5C3B/HEXIM2/PLEKHA8	36
CC	GO:0030117	membrane coat	10/649	16/2782	0.000890898423614409	0.00203633925397579	ENSSSCG00000011662/ENSSSCG00000011616/ENSSSCG00000002740/ENSSSCG00000003199/ENSSSCG00000013392/ENSSSCG00000014101/ENSSSCG00000012836/ENSSSCG00000040157/ENSSSCG00000006386/ENSSSCG00000017712	COPB2/COPG1/AP1G1/AP2A1/COPB1/AP3B1/AP2A2/AP3D1/COPA/AP2B1	10
CC	GO:0005839	proteasome core complex	10/649	17/2782	0.00171592843170533	0.00343185686341067	ENSSSCG00000005590/ENSSSCG00000027257/ENSSSCG00000005072/ENSSSCG00000035914/ENSSSCG00000003717/ENSSSCG00000013391/ENSSSCG00000006830/ENSSSCG00000054516/ENSSSCG00000037606/ENSSSCG00000039582	PSMB7/PSMB1/PSMA3/PSMB2/PSMA8/PSMA1/PSMA5/PSMA6/PSMB3/PSMA2	10
CC	GO:0016592	mediator complex	11/649	22/2782	0.00556641473330584	0.00989584841476593	ENSSSCG00000005720/ENSSSCG00000011714/ENSSSCG00000009864/ENSSSCG00000010107/ENSSSCG00000014949/ENSSSCG00000034290/ENSSSCG00000017058/ENSSSCG00000035098/ENSSSCG00000017672/ENSSSCG00000017505/ENSSSCG00000027100	MED27/MED12L/MED13L/MED15/MED17/MED6/MED7/MED4/MED13/MED1/MED31	11
CC	GO:0005789	endoplasmic reticulum membrane	10/649	21/2782	0.0123950956801955	0.0198321530883128	ENSSSCG00000004901/ENSSSCG00000005060/ENSSSCG00000004826/ENSSSCG00000029608/ENSSSCG00000003505/ENSSSCG00000012953/ENSSSCG00000033402/ENSSSCG00000001022/ENSSSCG00000000365/ENSSSCG00000024692	PIGN/KTN1/SELENOS/SEC62/DDOST/YIF1A/SARAF/SSR1/ORMDL2/RRBP1	10
CC	GO:0000786	nucleosome	6/649	10/2782	0.0138224533831249	0.0201053867390908	ENSSSCG00000003511/ENSSSCG00000016179/ENSSSCG00000021337/ENSSSCG00000027300/ENSSSCG00000001137/ENSSSCG00000039348	HP1BP3/TNP1/PRM1/TNP2/H1-3/H1-0	6
MF	GO:0003735	structural constituent of ribosome	62/2202	76/7824	3.18441711955245e-22	3.56654717389875e-20	ENSSSCG00000038507/ENSSSCG00000004945/ENSSSCG00000005001/ENSSSCG00000034227/ENSSSCG00000004047/ENSSSCG00000023158/ENSSSCG00000035811/ENSSSCG00000011179/ENSSSCG00000026981/ENSSSCG00000037030/ENSSSCG00000011763/ENSSSCG00000037236/ENSSSCG00000040273/ENSSSCG00000027573/ENSSSCG00000032083/ENSSSCG00000034647/ENSSSCG00000033374/ENSSSCG00000054047/ENSSSCG00000020817/ENSSSCG00000003042/ENSSSCG00000003165/…	RPS29/RPL4/RPL10L/RPL35/MRPL18/RPS27L/RPL32/MRPL3/MRPS6/RPL15/MRPL47/RPSA/RPL35A/RPL29/MRPL37/MRPS15/MRPL20/RPL22/RPS16/RPS19/RPS11/RPS14/RPS13/UBA52/MRPL16/RPS15/RPL36/FAU/RPL6/RPL37A/MRPS14/MRPL17/RPS3A/RPL9/MRPS18C/MRPL19/MRPL35/MRPL33/MRPS9/RPS27A/RPS7/MRPL13/MRPL24/MRPS18A/RPS17/RPS18/MRPL2/RPL3/MRPL51/RPL26L1/RPL37/MRPL22/MRPS31/RPS21/MRPS23/RPL23/RPL23A/RPL27/RPL26/RPL38/MRPS2/MRPL41	62
MF	GO:0003723	RNA binding	158/2202	291/7824	1.14585820434337e-21	6.41680594432287e-20	ENSSSCG00000004070/ENSSSCG00000028867/ENSSSCG00000030089/ENSSSCG00000034427/ENSSSCG00000005366/ENSSSCG00000005355/ENSSSCG00000004029/ENSSSCG00000004294/ENSSSCG00000032781/ENSSSCG00000005466/ENSSSCG00000004592/ENSSSCG00000004661/ENSSSCG00000011542/ENSSSCG00000033653/ENSSSCG00000023041/ENSSSCG00000021023/ENSSSCG00000036381/ENSSSCG00000011684/ENSSSCG00000011769/ENSSSCG00000030255/ENSSSCG00000027323/…	SCAF8/PPIL4/RBM18/MEX3C/NCBP1/EXOSC3/QKI/SYNCRIP/SRSF12/PTBP3/SLTM/MYEF2/THUMPD3/U2AF1/PCBP3/SCAF4/RBMS3/U2SURP/FXR1/EIF4G1/NCBP2/IGF2BP2/TRA2B/RBM5/FUBP1/CELF4/SF3A3/SFPQ/LRRC47/GPBP1L1/SNRPA/RBM42/RPS9/PUM1/SRSF10/TARDBP/TRNAU1AP/SRSF4/EIF4G3/SNRNP70/RBM22/EIF4G2/RBM27/ANKHD1/EIF3G/DCP2/YTHDC2/UPF1/SUGP2/RBM4/RBM14/PTBP1/CELF1/MEX3D/HNRNPM/ELAVL1/CIRBP/SAFB/SAFB2/DAZAP1/HNRNPH1/SF1/BICC1/DDX54/…	158
MF	GO:0016887	ATP hydrolysis activity	36/2202	57/7824	3.51096808503352e-08	1.15081757295916e-06	ENSSSCG00000005038/ENSSSCG00000040199/ENSSSCG00000004104/ENSSSCG00000004927/ENSSSCG00000022643/ENSSSCG00000004893/ENSSSCG00000005300/ENSSSCG00000011804/ENSSSCG00000003861/ENSSSCG00000022947/ENSSSCG00000023391/ENSSSCG00000039235/ENSSSCG00000025151/ENSSSCG00000014280/ENSSSCG00000062685/ENSSSCG00000016321/ENSSSCG00000015424/ENSSSCG00000036887/ENSSSCG00000008788/ENSSSCG00000009084/ENSSSCG00000008614/…	PSMC6/AFG1L/KATNA1/CLPX/KATNAL2/VPS4B/VCP/RFC4/ORC1/AFG3L2/LONP2/PSMC4/VPS4A/RAD50/ATAD1/IQCA1/PSMC2/CLPB/RFC1/SPATA5/SMC6/ATAD2B/TRAP1/SPAST/ATAD2/PSMC1/WRNIP1/HSP90AB1/HSP90B1/NAV3/TRIP13/VWA8/KATNAL1/NVL/PSMC5/NSF	36
MF	GO:0004843	cysteine-type deubiquitinase activity	35/2202	55/7824	4.11006276056843e-08	1.15081757295916e-06	ENSSSCG00000004638/ENSSSCG00000004639/ENSSSCG00000028737/ENSSSCG00000024341/ENSSSCG00000024623/ENSSSCG00000027594/ENSSSCG00000011765/ENSSSCG00000011382/ENSSSCG00000002670/ENSSSCG00000029633/ENSSSCG00000040286/ENSSSCG00000003820/ENSSSCG00000022559/ENSSSCG00000003217/ENSSSCG00000013402/ENSSSCG00000010302/ENSSSCG00000032917/ENSSSCG00000016194/ENSSSCG00000016306/ENSSSCG00000015052/ENSSSCG00000015120/…	USP50/USP8/USP3/USP20/USP25/USP16/USP13/USP4/USP10/USP24/CYLD/USP1/USP14/JOSD2/USP47/USP54/USP30/USP37/USP40/USP28/USP2/USP46/USP39/USP7/USP42/USP34/USP9X/ATXN3/USP49/USP44/USP5/USP15/UCHL3/USP12/UCHL5	35
MF	GO:0004842	ubiquitin-protein transferase activity	27/2202	39/7824	1.1140951637209e-07	2.49557316673483e-06	ENSSSCG00000004364/ENSSSCG00000037499/ENSSSCG00000004561/ENSSSCG00000004832/ENSSSCG00000022609/ENSSSCG00000025478/ENSSSCG00000009885/ENSSSCG00000038913/ENSSSCG00000009933/ENSSSCG00000020912/ENSSSCG00000024373/ENSSSCG00000015853/ENSSSCG00000015095/ENSSSCG00000009208/ENSSSCG00000021712/ENSSSCG00000030153/ENSSSCG00000008513/ENSSSCG00000008008/ENSSSCG00000006137/ENSSSCG00000022479/ENSSSCG00000012328/…	HACE1/NEDD4/HERC1/UBE3A/WWP2/MIB1/HECTD4/HERC4/UBE3B/HECTD2/TRIP12/HERC2/UBE4A/HERC3/HERC6/SMURF1/BIRC6/STUB1/WWP1/UBR5/HUWE1/HECTD1/G2E3/ITCH/SMURF2/UBE3C/RBBP6	27
MF	GO:0003676	nucleic acid binding	78/2202	167/7824	1.97076636105901e-07	3.67876387397683e-06	ENSSSCG00000004358/ENSSSCG00000004897/ENSSSCG00000005346/ENSSSCG00000004542/ENSSSCG00000004752/ENSSSCG00000024916/ENSSSCG00000011678/ENSSSCG00000011803/ENSSSCG00000011342/ENSSSCG00000011394/ENSSSCG00000011395/ENSSSCG00000026038/ENSSSCG00000003771/ENSSSCG00000002656/ENSSSCG00000003859/ENSSSCG00000003630/ENSSSCG00000002704/ENSSSCG00000002723/ENSSSCG00000025323/ENSSSCG00000039196/ENSSSCG00000031639/…	ASCC3/ZCCHC2/ZCCHC7/NARS1/EXD1/DHX36/XRN1/EIF4A2/DHX30/RBM6/RBM5/DDX28/FUBP1/ZCCHC14/TUT4/AGO3/KARS1/AARS1/SF3B3/POLR2I/ZCCHC17/EXOSC10/DDX46/DDX39A/YTHDC2/AGGF1/SUGP2/DDB1/RBM4/SF1/DDX54/ZCCHC8/DDX50/TFIP11/PIWIL1/PDCD11/R3HDM1/DDX25/DHX9/DDX6/DHX15/DDX1/DHX57/SRSF7/CARHSP1/SNRNP200/RNASEH1/AGO2/POGZ/DDX20/CSDE1/DDX3X/EIF2S1/DDX24/DDX39B/ZCRB1/YBX3/NABP2/NPM1/MTREX/DDX4/GPATCH2/RBM17/ZGPAT/TCEA2…	78
MF	GO:0051082	unfolded protein binding	13/2202	16/7824	1.5389855744164e-05	0.000246237691906624	ENSSSCG00000038493/ENSSSCG00000013858/ENSSSCG00000013746/ENSSSCG00000014020/ENSSSCG00000026360/ENSSSCG00000007952/ENSSSCG00000055102/ENSSSCG00000037646/ENSSSCG00000001701/ENSSSCG00000001505/ENSSSCG00000000849/ENSSSCG00000011000/ENSSSCG00000007487	PFDN1/CALR3/CALR/CANX/CLGN/TRAP1/PFDN2/DNAJA4/HSP90AB1/PFDN6/HSP90B1/DNAJA1/PFDN4	13
MF	GO:0031267	small GTPase binding	18/2202	27/7824	3.46587471243338e-05	0.000485222459740673	ENSSSCG00000005078/ENSSSCG00000021893/ENSSSCG00000014387/ENSSSCG00000009611/ENSSSCG00000015866/ENSSSCG00000028886/ENSSSCG00000007812/ENSSSCG00000008629/ENSSSCG00000028228/ENSSSCG00000012474/ENSSSCG00000002000/ENSSSCG00000000466/ENSSSCG00000017000/ENSSSCG00000027293/ENSSSCG00000016938/ENSSSCG00000009448/ENSSSCG00000025534/ENSSSCG00000017514	DAAM1/ROCK1/DIAPH1/XPO7/FMNL2/IPO7/XPO6/ROCK2/XPO1/DIAPH2/IPO4/XPOT/RANBP17/TNPO1/IPO11/DIAPH3/CSE1L/KPNB1	18
MF	GO:0003743	translation initiation factor activity	12/2202	17/7824	0.00033705458656094	0.00419445707720281	ENSSSCG00000004691/ENSSSCG00000011270/ENSSSCG00000009788/ENSSSCG00000038466/ENSSSCG00000028420/ENSSSCG00000032223/ENSSSCG00000033295/ENSSSCG00000000141/ENSSSCG00000000119/ENSSSCG00000026617/ENSSSCG00000017430/ENSSSCG00000037509	EIF3J/EIF1B/DENR/EIF4E2/EIF4E/EIF1AX/EIF2S1/EIF3D/EIF3L/EIF2S2/EIF1/EIF1AY	12
MF	GO:0140662	ATP-dependent protein folding chaperone	10/2202	14/7824	0.000952857082855174	0.0100794671456704	ENSSSCG00000005601/ENSSSCG00000014292/ENSSSCG00000014338/ENSSSCG00000015140/ENSSSCG00000015106/ENSSSCG00000009077/ENSSSCG00000007952/ENSSSCG00000001701/ENSSSCG00000000849/ENSSSCG00000009334	HSPA5/HSPA4/HSPA9/HSPA8/HYOU1/HSPA4L/TRAP1/HSP90AB1/HSP90B1/HSPH1	10
MF	GO:0031625	ubiquitin protein ligase binding	8/2202	10/7824	0.000989947666092626	0.0100794671456704	ENSSSCG00000038222/ENSSSCG00000016234/ENSSSCG00000029198/ENSSSCG00000015455/ENSSSCG00000029478/ENSSSCG00000009556/ENSSSCG00000011104/ENSSSCG00000032828	CACUL1/CUL3/CUL5/CUL1/CUL4B/CUL4A/CUL2/ANAPC2	8
MF	GO:0004672	protein kinase activity	152/2202	440/7824	0.00149579710024093	0.013960772935582	ENSSSCG00000036634/ENSSSCG00000004955/ENSSSCG00000037424/ENSSSCG00000004106/ENSSSCG00000004624/ENSSSCG00000004037/ENSSSCG00000004466/ENSSSCG00000004334/ENSSSCG00000005215/ENSSSCG00000004558/ENSSSCG00000039061/ENSSSCG00000004718/ENSSSCG00000005706/ENSSSCG00000024453/ENSSSCG00000028905/ENSSSCG00000011642/ENSSSCG00000011181/ENSSSCG00000011217/ENSSSCG00000011226/ENSSSCG00000030480/ENSSSCG00000011867/…	MAP4K5/MAP2K5/CDK19/LATS1/MAPK6/MAP3K4/TTK/MAP3K7/JAK2/CSNK1G1/EIF2AK4/TTBK2/ABL1/RAF1/TNIK/RYK/NEK11/NEK10/TGFBR2/DYRK1A/MYLK/PAK2/ULK4/SNRK/PRKCD/GSK3B/NEK4/STK40/PRKCZ/MAST2/TESK2/JAK1/DYRK1B/AKT2/CSNK2A2/ROCK1/HIPK4/TSSK3/PINK1/VRK3/CDKL3/CSNK1A1/HIPK3/PRKACA/FER/CAMK4/MAP2K2/CSNK1G2/DAPK3/STK11/MAPK9/CLK4/CDK1/TSSK2/GRK3/MAPK1/CHUK/MAPK8/NEK1/BMPR1A/MAP3K2/STK36/STK25/CLK1/STRADB/BMPR2/STK17…	152
MF	GO:0003682	chromatin binding	9/2202	13/7824	0.0024604510691707	0.0211977322882399	ENSSSCG00000035824/ENSSSCG00000003861/ENSSSCG00000013659/ENSSSCG00000008464/ENSSSCG00000022553/ENSSSCG00000006508/ENSSSCG00000012613/ENSSSCG00000001205/ENSSSCG00000032544	PBRM1/ORC1/DNMT1/MTA3/TNRC18/ASH1L/NKAP/NKAPL/MTA1	9
MF	GO:0043130	ubiquitin binding	12/2202	20/7824	0.00283311752324905	0.0226649401859924	ENSSSCG00000004110/ENSSSCG00000002822/ENSSSCG00000033033/ENSSSCG00000016399/ENSSSCG00000008792/ENSSSCG00000010798/ENSSSCG00000022479/ENSSSCG00000024895/ENSSSCG00000035658/ENSSSCG00000038639/ENSSSCG00000033082/ENSSSCG00000038943	TAB2/AMFR/TOLLIP/STAM2/N4BP2/GGA2/UBR5/GGA1/VPS36/TOM1L2/HGS/TOM1	12
MF	GO:0003712	transcription coregulator activity	13/2202	23/7824	0.00392116721473408	0.0292780485366811	ENSSSCG00000011714/ENSSSCG00000009864/ENSSSCG00000010107/ENSSSCG00000029547/ENSSSCG00000014949/ENSSSCG00000007951/ENSSSCG00000034290/ENSSSCG00000000068/ENSSSCG00000017058/ENSSSCG00000035098/ENSSSCG00000017672/ENSSSCG00000017505/ENSSSCG00000027100	MED12L/MED13L/MED15/NAB1/MED17/CREBBP/MED6/EP300/MED7/MED4/MED13/MED1/MED31	13
MF	GO:0003779	actin binding	21/2202	44/7824	0.00440435246173728	0.0298143786228032	ENSSSCG00000005317/ENSSSCG00000005078/ENSSSCG00000011474/ENSSSCG00000003672/ENSSSCG00000003374/ENSSSCG00000003577/ENSSSCG00000003586/ENSSSCG00000014387/ENSSSCG00000012974/ENSSSCG00000010651/ENSSSCG00000015866/ENSSSCG00000008585/ENSSSCG00000007700/ENSSSCG00000012474/ENSSSCG00000001959/ENSSSCG00000009448/ENSSSCG00000009300/ENSSSCG00000011022/ENSSSCG00000007085/ENSSSCG00000017479/ENSSSCG00000016604	TLN1/DAAM1/PXK/CAP1/ESPN/WASF2/EPB41/DIAPH1/CFL1/ABLIM1/FMNL2/PFN4/HIP1/DIAPH2/CFL2/DIAPH3/WASF3/SVIL/DSTN/WIPF2/WASL	21
MF	GO:0008270	zinc ion binding	112/2202	322/7824	0.0046938289424982	0.0298143786228032	ENSSSCG00000030268/ENSSSCG00000004958/ENSSSCG00000004121/ENSSSCG00000005589/ENSSSCG00000004897/ENSSSCG00000034730/ENSSSCG00000005346/ENSSSCG00000004123/ENSSSCG00000004552/ENSSSCG00000028737/ENSSSCG00000004717/ENSSSCG00000024341/ENSSSCG00000011594/ENSSSCG00000011732/ENSSSCG00000027594/ENSSSCG00000038376/ENSSSCG00000012055/ENSSSCG00000011765/ENSSSCG00000003772/ENSSSCG00000028047/ENSSSCG00000002656/…	ZFAND5/PIAS1/FBXO30/NR6A1/ZCCHC2/PIAS2/ZCCHC7/UTRN/TRIP4/USP3/UBR1/USP20/NR2C2/TRIM59/USP16/ZCWPW2/MORC3/USP13/ZZZ3/DTNA/ZCCHC14/TUT4/AFG3L2/ZMYM1/ZMYM4/TRIM28/MIB1/GATA6/POLR2I/UBR4/MARCHF3/SEC24A/NR3C1/CXXC5/DNMT1/TRIM36/UPF1/RBM4/AGBL2/PIAS4/MARCHF2/KDM2A/SQSTM1/SF1/GATA4/ZCCHC8/CPXM2/MORC2/ZMAT5/ZFAND4/MARCHF8/ZMIZ1/DNPEP/ZSWIM2/MARCHF7/HERC2/UBR3/ZPR1/TRIM29/SEC24D/MARCHF1/SEC24B/NFXL1/FBXO1…	112
MF	GO:0003755	peptidyl-prolyl cis-trans isomerase activity	16/2202	31/7824	0.00479159656437909	0.0298143786228032	ENSSSCG00000004413/ENSSSCG00000028867/ENSSSCG00000034137/ENSSSCG00000011284/ENSSSCG00000039619/ENSSSCG00000013905/ENSSSCG00000033757/ENSSSCG00000010083/ENSSSCG00000015999/ENSSSCG00000016096/ENSSSCG00000031123/ENSSSCG00000008878/ENSSSCG00000008136/ENSSSCG00000001549/ENSSSCG00000000743/ENSSSCG00000016942	PPIL6/PPIL4/PPIB/NKTR/PIN1/FKBP8/FKBP2/PPIL2/FKBP7/PPIL3/PPIG/PPID/RANBP2/FKBP5/FKBP4/CWC27	16
MF	GO:0008569	minus-end-directed microtubule motor activity	8/2202	12/7824	0.00617626165903098	0.0364074371479721	ENSSSCG00000020990/ENSSSCG00000009765/ENSSSCG00000032814/ENSSSCG00000045529/ENSSSCG00000062622/ENSSSCG00000018015/ENSSSCG00000017963/ENSSSCG00000036056	DNAH12/DNAH10/DNAH7/DNAH6/DNAH8/DNAH9/DNAH2/DNAH17	8
MF	GO:0005198	structural molecule activity	7/2202	10/7824	0.00719017751442912	0.0402649940808031	ENSSSCG00000037131/ENSSSCG00000011662/ENSSSCG00000011616/ENSSSCG00000003586/ENSSSCG00000013392/ENSSSCG00000006386/ENSSSCG00000022659	CLTA/COPB2/COPG1/EPB41/COPB1/COPA/CLTC	7
MF	GO:0008233	peptidase activity	10/2202	17/7824	0.00777382596121299	0.0414604051264693	ENSSSCG00000038329/ENSSSCG00000003830/ENSSSCG00000032908/ENSSSCG00000015892/ENSSSCG00000039647/ENSSSCG00000006203/ENSSSCG00000006016/ENSSSCG00000034265/ENSSSCG00000010876/ENSSSCG00000017264	PIGK/MYSM1/PSMD7/PSMD14/EIF3F/COPS5/EIF3H/DESI1/DESI2/AMZ2	10

## Sheet: GO_Myoid_Stromal
Category	ID	Description	GeneRatio	BgRatio	pvalue	padj	geneID	geneName	Count
BP	GO:0006412	translation	46/1241	71/4720	8.14662618236294e-12	2.7850035025192e-10	ENSSSCG00000038507/ENSSSCG00000004945/ENSSSCG00000005001/ENSSSCG00000034227/ENSSSCG00000004047/ENSSSCG00000023158/ENSSSCG00000035811/ENSSSCG00000011179/ENSSSCG00000026981/ENSSSCG00000037030/ENSSSCG00000040273/ENSSSCG00000027573/ENSSSCG00000032083/ENSSSCG00000034647/ENSSSCG00000033374/ENSSSCG00000054047/ENSSSCG00000020817/ENSSSCG00000003042/ENSSSCG00000003165/ENSSSCG00000054578/ENSSSCG00000013381/…	RPS29/RPL4/RPL10L/RPL35/MRPL18/RPS27L/RPL32/MRPL3/MRPS6/RPL15/RPL35A/RPL29/MRPL37/MRPS15/MRPL20/RPL22/RPS16/RPS19/RPS11/RPS14/RPS13/UBA52/MRPL16/RPS15/RPL36/RPL6/RPL37A/MRPS14/MRPL17/RPL9/MRPL19/MRPL35/MRPS9/MRPS5/RPS27A/MRPL24/RPS17/RPS18/RPL3/RPL37/RPS21/RPL23/RPL23A/RPL27/RPL26/MRPS2	46
BP	GO:0006468	protein phosphorylation	180/1241	447/4720	8.31344329110209e-12	2.7850035025192e-10	ENSSSCG00000034516/ENSSSCG00000036634/ENSSSCG00000004955/ENSSSCG00000037424/ENSSSCG00000004421/ENSSSCG00000004106/ENSSSCG00000005587/ENSSSCG00000004636/ENSSSCG00000005382/ENSSSCG00000004624/ENSSSCG00000004037/ENSSSCG00000004334/ENSSSCG00000004336/ENSSSCG00000005215/ENSSSCG00000026041/ENSSSCG00000004558/ENSSSCG00000004823/ENSSSCG00000030560/ENSSSCG00000039061/ENSSSCG00000005706/ENSSSCG00000005621/…	CDKL1/MAP4K5/MAP2K5/CDK19/FYN/LATS1/NEK6/TRPM7/TGFBR1/MAPK6/MAP3K4/MAP3K7/EPHA7/JAK2/MAP3K5/CSNK1G1/LRRK1/IGF1R/EIF2AK4/ABL1/CDK9/RAF1/PRKCI/RYK/NEK11/HUNK/TGFBR2/DYRK1A/MYLK/PAK2/EPHB3/ULK4/MAP3K13/GSK3B/NEK4/PRKACB/STK40/MAST2/TESK2/JAK1/ROR1/AXL/DYRK1B/ROCK1/YES1/TSSK3/VRK3/CSNK1G3/CDKL3/PDGFRB/HIPK3/FER/CAMK4/FGFR4/MARK2/INSR/MAP2K2/CSNK1G2/DAPK3/STK11/MAPK9/PRKG1/TAOK3/MAPKAPK5/ROR2/TSSK2/GR…	180
BP	GO:0006886	intracellular protein transport	39/1241	68/4720	4.90866441036137e-08	1.09626838498071e-06	ENSSSCG00000037131/ENSSSCG00000011662/ENSSSCG00000011616/ENSSSCG00000002740/ENSSSCG00000022790/ENSSSCG00000013392/ENSSSCG00000014304/ENSSSCG00000014101/ENSSSCG00000054091/ENSSSCG00000040157/ENSSSCG00000010250/ENSSSCG00000009611/ENSSSCG00000010158/ENSSSCG00000032968/ENSSSCG00000054202/ENSSSCG00000015227/ENSSSCG00000028886/ENSSSCG00000009112/ENSSSCG00000009142/ENSSSCG00000008971/ENSSSCG00000007812/…	CLTA/COPB2/COPG1/AP1G1/SNX2/COPB1/SEC24A/AP3B1/CLTB/AP3D1/VPS26A/XPO7/TOMM20/VTI1A/SEC61G/SRPRA/IPO7/SEC24D/SEC24B/USO1/XPO6/GGA2/XPO1/COPA/VTI1B/SEC23A/XPOT/RANBP17/TNPO1/IPO11/COG3/IPO9/CSE1L/SEC23B/CLTC/AP2B1/KPNB1/RAMP2/COPG2	39
BP	GO:0006511	ubiquitin-dependent protein catabolic process	17/1241	29/4720	0.000226695709653439	0.00379715313669511	ENSSSCG00000005072/ENSSSCG00000003398/ENSSSCG00000038628/ENSSSCG00000038222/ENSSSCG00000016234/ENSSSCG00000029198/ENSSSCG00000015455/ENSSSCG00000015095/ENSSSCG00000029478/ENSSSCG00000009556/ENSSSCG00000009466/ENSSSCG00000010802/ENSSSCG00000011104/ENSSSCG00000033332/ENSSSCG00000007289/ENSSSCG00000039582/ENSSSCG00000032828	PSMA3/UBE4B/SKP1/CACUL1/CUL3/CUL5/CUL1/UBE4A/CUL4B/CUL4A/UCHL3/UCHL5/CUL2/PSMA7/TRPC4AP/PSMA2/ANAPC2	17
BP	GO:0006457	protein folding	10/1241	16/4720	0.00244608282055048	0.0327775097953764	ENSSSCG00000013858/ENSSSCG00000013746/ENSSSCG00000014020/ENSSSCG00000016078/ENSSSCG00000026360/ENSSSCG00000055102/ENSSSCG00000021587/ENSSSCG00000001701/ENSSSCG00000001505/ENSSSCG00000000849	CALR3/CALR/CANX/HSPE1/CLGN/PFDN2/MESD/HSP90AB1/PFDN6/HSP90B1	10
BP	GO:0016579	protein deubiquitination	22/1241	49/4720	0.00360851840935048	0.0402951222377471	ENSSSCG00000004638/ENSSSCG00000004639/ENSSSCG00000028737/ENSSSCG00000024623/ENSSSCG00000040220/ENSSSCG00000002670/ENSSSCG00000029633/ENSSSCG00000003820/ENSSSCG00000022559/ENSSSCG00000024197/ENSSSCG00000003217/ENSSSCG00000013402/ENSSSCG00000016194/ENSSSCG00000016306/ENSSSCG00000015120/ENSSSCG00000036284/ENSSSCG00000008382/ENSSSCG00000012251/ENSSSCG00000021307/ENSSSCG00000000774/ENSSSCG00000009302/…	USP50/USP8/USP3/USP25/USP33/USP10/USP24/USP1/USP14/USP48/JOSD2/USP47/USP37/USP40/USP2/USP46/USP34/USP9X/USP44/USP18/USP12/USP22	22
CC	GO:0005840	ribosome	45/647	67/2782	1.20848919771059e-14	2.29612947565012e-13	ENSSSCG00000038507/ENSSSCG00000004945/ENSSSCG00000005001/ENSSSCG00000034227/ENSSSCG00000004047/ENSSSCG00000023158/ENSSSCG00000035811/ENSSSCG00000011179/ENSSSCG00000026981/ENSSSCG00000037030/ENSSSCG00000040273/ENSSSCG00000027573/ENSSSCG00000032083/ENSSSCG00000034647/ENSSSCG00000033374/ENSSSCG00000054047/ENSSSCG00000020817/ENSSSCG00000003042/ENSSSCG00000003165/ENSSSCG00000054578/ENSSSCG00000013381/…	RPS29/RPL4/RPL10L/RPL35/MRPL18/RPS27L/RPL32/MRPL3/MRPS6/RPL15/RPL35A/RPL29/MRPL37/MRPS15/MRPL20/RPL22/RPS16/RPS19/RPS11/RPS14/RPS13/UBA52/MRPL16/RPS15/RPL36/RPL6/RPL37A/MRPS14/MRPL17/RPL9/MRPL19/MRPL35/MRPS9/MRPS5/RPS27A/MRPL24/RPS17/RPS18/RPL3/RPL37/RPS21/RPL23/RPL23A/RPL27/MRPS2	45
CC	GO:0005634	nucleus	83/647	189/2782	5.93290654997328e-11	5.63626122247461e-10	ENSSSCG00000004390/ENSSSCG00000004050/ENSSSCG00000004470/ENSSSCG00000005190/ENSSSCG00000005225/ENSSSCG00000005604/ENSSSCG00000032398/ENSSSCG00000011332/ENSSSCG00000011454/ENSSSCG00000033811/ENSSSCG00000003971/ENSSSCG00000032648/ENSSSCG00000023243/ENSSSCG00000025323/ENSSSCG00000014136/ENSSSCG00000014291/ENSSSCG00000014401/ENSSSCG00000013316/ENSSSCG00000013837/ENSSSCG00000013764/ENSSSCG00000013933/…	SESN1/WTAP/HMGN3/NFIB/RFX3/PBX3/VGLL3/SETD2/SFMBT1/CBFB/SCMH1/RBL2/NFIA/SF3B3/VCAN/AFF4/NR3C1/WT1/AKAP8/RFX1/PBX4/NFIX/SMARCA4/NSD1/NFIC/NAP1L4/GTF2F1/RFX2/GATA4/HMBOX1/BMS1/NFIL3/SMNDC1/TNP1/SP140/NSD3/NAB1/ETV1/SESN3/TAF1D/ZW10/TAF10/KMT2A/RBPJ/SMARCA5/AFF1/NCOA1/AFF3/PRM1/TNP2/CREBBP/BUD31/PARN/NOL10/PHF20L1/ZNF326/PRKDC/ASH1L/AFF2/AR/CITED1/SMARCA1/SCML2/NOL7/FAM50B/NAP1L1/CBX5/EP300/GPBP1/RB…	83
CC	GO:0005783	endoplasmic reticulum	13/647	16/2782	1.45126214877639e-06	9.19132694225048e-06	ENSSSCG00000005037/ENSSSCG00000062206/ENSSSCG00000058735/ENSSSCG00000020915/ENSSSCG00000013858/ENSSSCG00000013746/ENSSSCG00000014020/ENSSSCG00000009888/ENSSSCG00000010292/ENSSSCG00000010148/ENSSSCG00000026360/ENSSSCG00000012784/ENSSSCG00000040405	ERO1A/PSMG1/SERP1/P4HA2/CALR3/CALR/CANX/ERP29/P4HA1/ERO1B/CLGN/SSR4/SERP2	13
CC	GO:0005737	cytoplasm	37/647	95/2782	0.000359772872228266	0.00170892114308426	ENSSSCG00000004071/ENSSSCG00000005066/ENSSSCG00000004691/ENSSSCG00000031147/ENSSSCG00000032357/ENSSSCG00000002746/ENSSSCG00000038077/ENSSSCG00000039301/ENSSSCG00000037999/ENSSSCG00000031888/ENSSSCG00000010544/ENSSSCG00000030507/ENSSSCG00000014976/ENSSSCG00000015129/ENSSSCG00000022788/ENSSSCG00000009029/ENSSSCG00000008971/ENSSSCG00000008607/ENSSSCG00000007878/ENSSSCG00000028759/ENSSSCG00000006930/…	CNKSR3/EXOC5/EIF3J/ACAP2/APPL1/DHODH/PPP1R14A/UPF1/PPP1R14B/DDIT4/DNMBP/SMNDC1/ARHGAP42/ARHGEF12/PPA2/ARHGAP10/USO1/NT5C1B/PARN/ASAP1/SH3GLB1/DPYD/ARHGEF11/OPHN1/DTNBP1/APPL2/EIF3D/EIF3L/RARS1/EPRS1/DTD1/NT5C3B/HEXIM2/HEXIM1/ARHGDIA/PLEKHA8/ARHGAP17	37
CC	GO:0005739	mitochondrion	12/647	21/2782	0.000811199579580398	0.00308255840240551	ENSSSCG00000027974/ENSSSCG00000031557/ENSSSCG00000031913/ENSSSCG00000032083/ENSSSCG00000038657/ENSSSCG00000035612/ENSSSCG00000027072/ENSSSCG00000013778/ENSSSCG00000034876/ENSSSCG00000009799/ENSSSCG00000006166/ENSSSCG00000002449	MRPL50/CHCHD6/NDUFB4/MRPL37/ATPAF1/COX6B2/ATP5IF1/NDUFB7/PET100/DIABLO/NDUFB8/NDUFB1	12
CC	GO:0000786	nucleosome	7/647	10/2782	0.00219643847801549	0.00695538851371573	ENSSSCG00000004120/ENSSSCG00000061599/ENSSSCG00000003511/ENSSSCG00000016179/ENSSSCG00000021337/ENSSSCG00000027300/ENSSSCG00000039348	SHPRH/H1-10/HP1BP3/TNP1/PRM1/TNP2/H1-0	7
CC	GO:0030117	membrane coat	9/647	16/2782	0.00435813076722422	0.0118292120824658	ENSSSCG00000011662/ENSSSCG00000011616/ENSSSCG00000002740/ENSSSCG00000013392/ENSSSCG00000014101/ENSSSCG00000040157/ENSSSCG00000006386/ENSSSCG00000017712/ENSSSCG00000016553	COPB2/COPG1/AP1G1/COPB1/AP3B1/AP3D1/COPA/AP2B1/COPG2	9
CC	GO:0005789	endoplasmic reticulum membrane	10/647	21/2782	0.0121224915033353	0.0287909173204214	ENSSSCG00000005060/ENSSSCG00000029608/ENSSSCG00000003505/ENSSSCG00000013721/ENSSSCG00000012953/ENSSSCG00000033402/ENSSSCG00000016044/ENSSSCG00000037733/ENSSSCG00000000365/ENSSSCG00000024692	KTN1/SEC62/DDOST/WDR83OS/YIF1A/SARAF/ORMDL1/TRIQK/ORMDL2/RRBP1	10
MF	GO:0003723	RNA binding	159/2323	291/7824	1.35756741102861e-19	1.62908089323433e-17	ENSSSCG00000004070/ENSSSCG00000030089/ENSSSCG00000004506/ENSSSCG00000005355/ENSSSCG00000004029/ENSSSCG00000004294/ENSSSCG00000032781/ENSSSCG00000005466/ENSSSCG00000004592/ENSSSCG00000004661/ENSSSCG00000005702/ENSSSCG00000033653/ENSSSCG00000021023/ENSSSCG00000036381/ENSSSCG00000011684/ENSSSCG00000011769/ENSSSCG00000030255/ENSSSCG00000027323/ENSSSCG00000011795/ENSSSCG00000030225/ENSSSCG00000011395/…	SCAF8/RBM18/CTIF/EXOSC3/QKI/SYNCRIP/SRSF12/PTBP3/SLTM/MYEF2/FUBP3/U2AF1/SCAF4/RBMS3/U2SURP/FXR1/EIF4G1/NCBP2/IGF2BP2/TRA2B/RBM5/FUBP1/CELF4/SF3A3/SFPQ/LRRC47/FBL/RPS9/PUM1/U2AF2/HNRNPR/SRSF10/TARDBP/TRNAU1AP/SRSF4/EIF4G3/SNRNP70/EIF4G2/ANKHD1/DCP2/YTHDC2/UPF1/SUGP2/CPSF7/RBM4/PTBP1/CELF1/MEX3D/HNRNPM/CIRBP/KHSRP/SAFB/SAFB2/DAZAP1/HNRNPH1/SF1/BICC1/TARBP1/HNRNPH3/DDX50/DDX21/ASCC1/RBM34/SRSF9/SMND…	159
MF	GO:0003735	structural constituent of ribosome	48/2323	76/7824	1.35372307447252e-09	8.12233844683514e-08	ENSSSCG00000038507/ENSSSCG00000004945/ENSSSCG00000005001/ENSSSCG00000034227/ENSSSCG00000004047/ENSSSCG00000023158/ENSSSCG00000035811/ENSSSCG00000011179/ENSSSCG00000026981/ENSSSCG00000037030/ENSSSCG00000040273/ENSSSCG00000027573/ENSSSCG00000032083/ENSSSCG00000034647/ENSSSCG00000033374/ENSSSCG00000054047/ENSSSCG00000020817/ENSSSCG00000003042/ENSSSCG00000003165/ENSSSCG00000054578/ENSSSCG00000013381/…	RPS29/RPL4/RPL10L/RPL35/MRPL18/RPS27L/RPL32/MRPL3/MRPS6/RPL15/RPL35A/RPL29/MRPL37/MRPS15/MRPL20/RPL22/RPS16/RPS19/RPS11/RPS14/RPS13/MRPL55/UBA52/MRPL16/RPS15/RPL36/RPL6/RPL37A/MRPS14/MRPL17/RPL9/MRPL19/MRPL35/MRPS9/MRPS5/RPS27A/MRPL24/RPS17/RPS18/RPL3/MRPL51/RPL37/RPS21/RPL23/RPL23A/RPL27/RPL26/MRPS2	48
MF	GO:0004672	protein kinase activity	178/2323	440/7824	4.65012679784462e-07	1.86005071913785e-05	ENSSSCG00000034516/ENSSSCG00000036634/ENSSSCG00000004955/ENSSSCG00000037424/ENSSSCG00000004421/ENSSSCG00000004106/ENSSSCG00000005587/ENSSSCG00000005382/ENSSSCG00000004624/ENSSSCG00000004037/ENSSSCG00000004334/ENSSSCG00000004336/ENSSSCG00000005215/ENSSSCG00000026041/ENSSSCG00000004558/ENSSSCG00000004823/ENSSSCG00000030560/ENSSSCG00000039061/ENSSSCG00000005706/ENSSSCG00000005621/ENSSSCG00000024453/…	CDKL1/MAP4K5/MAP2K5/CDK19/FYN/LATS1/NEK6/TGFBR1/MAPK6/MAP3K4/MAP3K7/EPHA7/JAK2/MAP3K5/CSNK1G1/LRRK1/IGF1R/EIF2AK4/ABL1/CDK9/RAF1/PRKCI/RYK/NEK11/HUNK/TGFBR2/DYRK1A/MYLK/PAK2/EPHB3/ULK4/MAP3K13/GSK3B/NEK4/PRKACB/STK40/MAST2/TESK2/JAK1/ROR1/AXL/DYRK1B/ROCK1/YES1/TSSK3/VRK3/CSNK1G3/CDKL3/PDGFRB/HIPK3/FER/CAMK4/FGFR4/MARK2/INSR/MAP2K2/CSNK1G2/DAPK3/STK11/MAPK9/PRKG1/TAOK3/MAPKAPK5/ROR2/TSSK2/GRK3/MAP…	178
MF	GO:0031267	small GTPase binding	19/2323	27/7824	1.46064394138434e-05	0.0004381931824153	ENSSSCG00000005078/ENSSSCG00000021893/ENSSSCG00000009611/ENSSSCG00000031951/ENSSSCG00000015866/ENSSSCG00000028886/ENSSSCG00000007812/ENSSSCG00000008629/ENSSSCG00000028228/ENSSSCG00000012474/ENSSSCG00000001595/ENSSSCG00000000466/ENSSSCG00000017000/ENSSSCG00000027293/ENSSSCG00000016938/ENSSSCG00000009448/ENSSSCG00000039843/ENSSSCG00000025534/ENSSSCG00000017514	DAAM1/ROCK1/XPO7/CYFIP1/FMNL2/IPO7/XPO6/ROCK2/XPO1/DIAPH2/DAAM2/XPOT/RANBP17/TNPO1/IPO11/DIAPH3/IPO9/CSE1L/KPNB1	19
MF	GO:0140658	ATP-dependent chromatin remodeler activity	19/2323	29/7824	6.8683280245978e-05	0.00164839872590347	ENSSSCG00000004120/ENSSSCG00000004753/ENSSSCG00000003366/ENSSSCG00000033591/ENSSSCG00000014177/ENSSSCG00000013629/ENSSSCG00000010467/ENSSSCG00000028018/ENSSSCG00000009047/ENSSSCG00000009193/ENSSSCG00000006701/ENSSSCG00000012434/ENSSSCG00000012649/ENSSSCG00000002266/ENSSSCG00000002127/ENSSSCG00000000697/ENSSSCG00000010941/ENSSSCG00000007360/ENSSSCG00000021363	SHPRH/INO80/CHD5/CHD9/CHD1/SMARCA4/BTAF1/EP400/SMARCA5/SMARCAD1/CHD1L/ATRX/SMARCA1/CHD2/CHD8/CHD4/ERCC6L2/CHD6/CHD3	19
MF	GO:0005198	structural molecule activity	9/2323	10/7824	0.000130092199210922	0.00260184398421844	ENSSSCG00000037131/ENSSSCG00000011662/ENSSSCG00000011616/ENSSSCG00000003586/ENSSSCG00000013392/ENSSSCG00000054091/ENSSSCG00000006386/ENSSSCG00000022659/ENSSSCG00000016553	CLTA/COPB2/COPG1/EPB41/COPB1/CLTB/COPA/CLTC/COPG2	9
MF	GO:0003755	peptidyl-prolyl cis-trans isomerase activity	19/2323	31/7824	0.000252679409498755	0.00433164701997866	ENSSSCG00000021217/ENSSSCG00000004413/ENSSSCG00000005477/ENSSSCG00000034137/ENSSSCG00000011284/ENSSSCG00000031128/ENSSSCG00000039619/ENSSSCG00000013905/ENSSSCG00000033757/ENSSSCG00000010083/ENSSSCG00000015999/ENSSSCG00000031123/ENSSSCG00000008878/ENSSSCG00000008136/ENSSSCG00000001549/ENSSSCG00000000743/ENSSSCG00000016942/ENSSSCG00000017422/ENSSSCG00000021250	FKBP3/PPIL6/FKBP15/PPIB/NKTR/PPIC/PIN1/FKBP8/FKBP2/PPIL2/FKBP7/PPIG/PPID/RANBP2/FKBP5/FKBP4/CWC27/FKBP10/FKBP9	19
MF	GO:0003676	nucleic acid binding	70/2323	167/7824	0.000455540833075362	0.00683311249613042	ENSSSCG00000004358/ENSSSCG00000004897/ENSSSCG00000005346/ENSSSCG00000004193/ENSSSCG00000004542/ENSSSCG00000024916/ENSSSCG00000011678/ENSSSCG00000011803/ENSSSCG00000011394/ENSSSCG00000011395/ENSSSCG00000003771/ENSSSCG00000002656/ENSSSCG00000003859/ENSSSCG00000003630/ENSSSCG00000002704/ENSSSCG00000025323/ENSSSCG00000039196/ENSSSCG00000026644/ENSSSCG00000014211/ENSSSCG00000025839/ENSSSCG00000058325/…	ASCC3/ZCCHC2/ZCCHC7/ENPP1/NARS1/DHX36/XRN1/EIF4A2/RBM6/RBM5/FUBP1/ZCCHC14/TUT4/AGO3/KARS1/SF3B3/POLR2I/DDX46/YTHDC2/SUGP2/RBM4/POLR2G/KHSRP/SF1/ZCCHC8/DDX50/DDX21/DDX18/R3HDM1/WRN/DDX25/DHX9/DDX6/DHX15/SRBD1/DDX1/DHX57/SRSF7/CARHSP1/SNRNP200/RNASEH1/AGO2/HFM1/TCEA1/POGZ/DDX20/CSDE1/DDX3X/EIF2S1/DICER1/DDX39B/ZCRB1/YBX3/NPM1/MTREX/DDX4/GPATCH2/NFX1/RBM17/ZGPAT/TCEA2/XRN2/DDX52/DDX5/DDX42/GPATCH8/S…	70
MF	GO:0008233	peptidase activity	12/2323	17/7824	0.000582618840532272	0.00776825120709696	ENSSSCG00000038329/ENSSSCG00000003830/ENSSSCG00000015892/ENSSSCG00000039647/ENSSSCG00000034893/ENSSSCG00000006203/ENSSSCG00000006016/ENSSSCG00000002452/ENSSSCG00000034265/ENSSSCG00000010876/ENSSSCG00000017817/ENSSSCG00000017264	PIGK/MYSM1/PSMD14/EIF3F/COPS6/COPS5/EIF3H/LGMN/DESI1/DESI2/PRPF8/AMZ2	12
MF	GO:0004842	ubiquitin-protein transferase activity	21/2323	39/7824	0.00134544725173448	0.0140661003676957	ENSSSCG00000004364/ENSSSCG00000037499/ENSSSCG00000004561/ENSSSCG00000004832/ENSSSCG00000003398/ENSSSCG00000025478/ENSSSCG00000009885/ENSSSCG00000038913/ENSSSCG00000024373/ENSSSCG00000015853/ENSSSCG00000015095/ENSSSCG00000021712/ENSSSCG00000030153/ENSSSCG00000008513/ENSSSCG00000022479/ENSSSCG00000012328/ENSSSCG00000001971/ENSSSCG00000001974/ENSSSCG00000007280/ENSSSCG00000032176/ENSSSCG00000016409	HACE1/NEDD4/HERC1/UBE3A/UBE4B/MIB1/HECTD4/HERC4/TRIP12/HERC2/UBE4A/HERC6/SMURF1/BIRC6/UBR5/HUWE1/HECTD1/G2E3/ITCH/SMURF2/UBE3C	21
MF	GO:0051082	unfolded protein binding	11/2323	16/7824	0.00140914246391657	0.0140661003676957	ENSSSCG00000002846/ENSSSCG00000013858/ENSSSCG00000013746/ENSSSCG00000014020/ENSSSCG00000026360/ENSSSCG00000055102/ENSSSCG00000037646/ENSSSCG00000001701/ENSSSCG00000001505/ENSSSCG00000000849/ENSSSCG00000011000	DNAJA2/CALR3/CALR/CANX/CLGN/PFDN2/DNAJA4/HSP90AB1/PFDN6/HSP90B1/DNAJA1	11
MF	GO:0031625	ubiquitin protein ligase binding	8/2323	10/7824	0.00146478285829485	0.0140661003676957	ENSSSCG00000038222/ENSSSCG00000016234/ENSSSCG00000029198/ENSSSCG00000015455/ENSSSCG00000029478/ENSSSCG00000009556/ENSSSCG00000011104/ENSSSCG00000032828	CACUL1/CUL3/CUL5/CUL1/CUL4B/CUL4A/CUL2/ANAPC2	8
MF	GO:0016887	ATP hydrolysis activity	28/2323	57/7824	0.0015238275398337	0.0140661003676957	ENSSSCG00000005038/ENSSSCG00000004104/ENSSSCG00000004927/ENSSSCG00000004893/ENSSSCG00000005300/ENSSSCG00000004328/ENSSSCG00000011804/ENSSSCG00000023391/ENSSSCG00000039235/ENSSSCG00000025151/ENSSSCG00000014280/ENSSSCG00000034262/ENSSSCG00000015424/ENSSSCG00000036887/ENSSSCG00000008788/ENSSSCG00000009084/ENSSSCG00000008614/ENSSSCG00000008591/ENSSSCG00000005983/ENSSSCG00000002433/ENSSSCG00000001701/…	PSMC6/KATNA1/CLPX/VPS4B/VCP/MDN1/RFC4/LONP2/PSMC4/VPS4A/RAD50/FIGN/PSMC2/CLPB/RFC1/SPATA5/SMC6/ATAD2B/ATAD2/PSMC1/HSP90AB1/HSP90B1/NAV3/TRIP13/VWA8/KATNAL1/NVL/NSF	28
MF	GO:0004843	cysteine-type deubiquitinase activity	26/2323	55/7824	0.00432958591562452	0.0371107364196388	ENSSSCG00000004638/ENSSSCG00000004639/ENSSSCG00000024131/ENSSSCG00000028737/ENSSSCG00000024623/ENSSSCG00000040220/ENSSSCG00000002670/ENSSSCG00000029633/ENSSSCG00000003820/ENSSSCG00000022559/ENSSSCG00000024197/ENSSSCG00000003217/ENSSSCG00000013402/ENSSSCG00000016194/ENSSSCG00000016306/ENSSSCG00000015120/ENSSSCG00000036284/ENSSSCG00000008382/ENSSSCG00000012251/ENSSSCG00000021307/ENSSSCG00000000774/…	USP50/USP8/MINDY2/USP3/USP25/USP33/USP10/USP24/USP1/USP14/USP48/JOSD2/USP47/USP37/USP40/USP2/USP46/USP34/USP9X/USP44/USP18/USP15/UCHL3/USP12/UCHL5/USP22	26
MF	GO:0004674	protein serine/threonine kinase activity	27/2323	58/7824	0.00479371588751133	0.0383497271000906	ENSSSCG00000004636/ENSSSCG00000004558/ENSSSCG00000011745/ENSSSCG00000011679/ENSSSCG00000003913/ENSSSCG00000014240/ENSSSCG00000013445/ENSSSCG00000010052/ENSSSCG00000010606/ENSSSCG00000022496/ENSSSCG00000025606/ENSSSCG00000008444/ENSSSCG00000033674/ENSSSCG00000032531/ENSSSCG00000006927/ENSSSCG00000012456/ENSSSCG00000012163/ENSSSCG00000024377/ENSSSCG00000001563/ENSSSCG00000016956/ENSSSCG00000010872/…	TRPM7/CSNK1G1/PRKCI/ATR/MAST2/CSNK1G3/CSNK1G2/BCR/SLK/STK39/ATM/PRKCE/PRKCB/SMG1/PKN2/RPS6KA6/RPS6KA3/RPS6KA5/STK38/MAST4/AKT3/CDC42BPA/PRKCQ/PRKCA/ULK2/AKT1/CDC42BPB	27

## Sheet: GO_Leydig
Category	ID	Description	GeneRatio	BgRatio	pvalue	padj	geneID	geneName	Count
BP	GO:0006886	intracellular protein transport	41/1338	68/4720	3.12796844826349e-08	2.0644591758539e-06	ENSSSCG00000004634/ENSSSCG00000037131/ENSSSCG00000042703/ENSSSCG00000004826/ENSSSCG00000011662/ENSSSCG00000011616/ENSSSCG00000002740/ENSSSCG00000003199/ENSSSCG00000022790/ENSSSCG00000013392/ENSSSCG00000014304/ENSSSCG00000013726/ENSSSCG00000014101/ENSSSCG00000054091/ENSSSCG00000012836/ENSSSCG00000009611/ENSSSCG00000032968/ENSSSCG00000054202/ENSSSCG00000015227/ENSSSCG00000028886/ENSSSCG00000015107/…	AP4E1/CLTA/SNX1/SELENOS/COPB2/COPG1/AP1G1/AP2A1/SNX2/COPB1/SEC24A/TNPO2/AP3B1/CLTB/AP2A2/XPO7/VTI1A/SEC61G/SRPRA/IPO7/VPS11/USO1/XPO6/TGFBRAP1/GGA2/COG7/XPO1/COPA/TOMM22/IPO8/XPOT/TNPO1/IPO11/COG3/IPO9/CSE1L/CLTC/KPNB1/RAMP2/VPS41/COPG2	41
BP	GO:0016579	protein deubiquitination	31/1338	49/4720	3.35758080449349e-07	1.10800166548285e-05	ENSSSCG00000004351/ENSSSCG00000004638/ENSSSCG00000004639/ENSSSCG00000028737/ENSSSCG00000027594/ENSSSCG00000011765/ENSSSCG00000011382/ENSSSCG00000040220/ENSSSCG00000002670/ENSSSCG00000029633/ENSSSCG00000040286/ENSSSCG00000003820/ENSSSCG00000022559/ENSSSCG00000024197/ENSSSCG00000013402/ENSSSCG00000032917/ENSSSCG00000016194/ENSSSCG00000016306/ENSSSCG00000015120/ENSSSCG00000009049/ENSSSCG00000023174/…	USP45/USP50/USP8/USP3/USP16/USP13/USP4/USP33/USP10/USP24/CYLD/USP1/USP14/USP48/USP47/USP30/USP37/USP40/USP2/USP38/USP53/USP46/USP34/USP9X/USP11/USP44/JOSD1/USP5/USP18/USP22/USP36	31
BP	GO:0006412	translation	40/1338	71/4720	5.9775223398791e-07	1.3150549147734e-05	ENSSSCG00000004945/ENSSSCG00000005001/ENSSSCG00000023158/ENSSSCG00000037343/ENSSSCG00000035811/ENSSSCG00000011179/ENSSSCG00000027573/ENSSSCG00000032083/ENSSSCG00000034647/ENSSSCG00000033374/ENSSSCG00000054047/ENSSSCG00000013656/ENSSSCG00000039295/ENSSSCG00000053292/ENSSSCG00000012943/ENSSSCG00000013118/ENSSSCG00000033169/ENSSSCG00000059007/ENSSSCG00000039130/ENSSSCG00000036716/ENSSSCG00000031435/…	RPL4/RPL10L/RPS27L/MRPS11/RPL32/MRPL3/RPL29/MRPL37/MRPS15/MRPL20/RPL22/MRPL4/MRPL34/UBA52/MRPL11/MRPL16/RPS15/RPL36/RPL6/RPL37A/MRPS14/RPL9/MRPL19/MRPL33/MRPS5/MRPL13/MRPL24/MRPS18A/MRPS18B/RPS18/MRPL2/RPL26L1/MRPL22/MRPL36/RPS21/RPL27/RPL26/RPL38/MRPL12/MRPS2	40
BP	GO:0016192	vesicle-mediated transport	29/1338	50/4720	9.9570891987921e-06	0.00016429197178007	ENSSSCG00000027256/ENSSSCG00000004634/ENSSSCG00000037131/ENSSSCG00000004020/ENSSSCG00000011662/ENSSSCG00000011616/ENSSSCG00000002740/ENSSSCG00000003199/ENSSSCG00000013392/ENSSSCG00000014101/ENSSSCG00000054091/ENSSSCG00000012836/ENSSSCG00000057023/ENSSSCG00000037439/ENSSSCG00000015107/ENSSSCG00000008836/ENSSSCG00000024636/ENSSSCG00000010798/ENSSSCG00000006845/ENSSSCG00000006661/ENSSSCG00000006386/…	CNIH1/AP4E1/CLTA/SFT2D1/COPB2/COPG1/AP1G1/AP2A1/COPB1/AP3B1/CLTB/AP2A2/RAB1B/TRAPPC4/VPS11/SCFD2/TGFBRAP1/GGA2/STXBP3/VPS45/COPA/SCFD1/VPS33B/GOLT1B/CNIH4/CNIH3/CLTC/VPS41/COPG2	29
BP	GO:0006468	protein phosphorylation	162/1338	447/4720	8.44953381641002e-05	0.00111533846376612	ENSSSCG00000004943/ENSSSCG00000036634/ENSSSCG00000004955/ENSSSCG00000004106/ENSSSCG00000005587/ENSSSCG00000004636/ENSSSCG00000005382/ENSSSCG00000004037/ENSSSCG00000004334/ENSSSCG00000005215/ENSSSCG00000026041/ENSSSCG00000004558/ENSSSCG00000004823/ENSSSCG00000030560/ENSSSCG00000039061/ENSSSCG00000005706/ENSSSCG00000005621/ENSSSCG00000024453/ENSSSCG00000011745/ENSSSCG00000011642/ENSSSCG00000029094/…	MAP2K1/MAP4K5/MAP2K5/LATS1/NEK6/TRPM7/TGFBR1/MAP3K4/MAP3K7/JAK2/MAP3K5/CSNK1G1/LRRK1/IGF1R/EIF2AK4/ABL1/CDK9/RAF1/PRKCI/RYK/PIK3R4/DYRK1A/MYLK/PAK2/ULK4/SNRK/GSK3B/NEK4/PRKACB/PRKAA2/MKNK1/STK40/JAK1/ROR1/DYRK1B/AKT2/YES1/MARK4/TSSK3/PINK1/CSNK1G3/CDKL3/PRKACA/FER/JAK3/MKNK2/MARK2/MAP2K7/SCYL1/INSR/MAP2K2/MAPK9/TAOK3/MAPKAPK5/MAP3K21/CAMK2G/LIMK2/MAPK1/BCR/GRK5/MAPK8/NEK1/BMPR1A/SLK/MAP3K2/STK36/…	162
BP	GO:0006511	ubiquitin-dependent protein catabolic process	17/1338	29/4720	0.000603282877132002	0.00663611164845202	ENSSSCG00000005072/ENSSSCG00000031388/ENSSSCG00000003398/ENSSSCG00000013391/ENSSSCG00000010121/ENSSSCG00000016234/ENSSSCG00000029198/ENSSSCG00000015455/ENSSSCG00000015095/ENSSSCG00000006176/ENSSSCG00000006830/ENSSSCG00000029478/ENSSSCG00000009466/ENSSSCG00000011104/ENSSSCG00000033332/ENSSSCG00000007289/ENSSSCG00000039582	PSMA3/SIAH2/UBE4B/PSMA1/UFD1/CUL3/CUL5/CUL1/UBE4A/ELOC/PSMA5/CUL4B/UCHL3/CUL2/PSMA7/TRPC4AP/PSMA2	17
BP	GO:0051603	proteolysis involved in protein catabolic process	11/1338	17/4720	0.00192370762287077	0.0181378147299244	ENSSSCG00000005590/ENSSSCG00000027257/ENSSSCG00000005072/ENSSSCG00000035914/ENSSSCG00000013391/ENSSSCG00000034984/ENSSSCG00000006830/ENSSSCG00000036924/ENSSSCG00000033332/ENSSSCG00000037606/ENSSSCG00000039582	PSMB7/PSMB1/PSMA3/PSMB2/PSMA1/PSMB4/PSMA5/PSMA4/PSMA7/PSMB3/PSMA2	11
BP	GO:0006357	regulation of transcription by RNA polymerase II	13/1338	22/4720	0.00243737077382716	0.020108308884074	ENSSSCG00000011708/ENSSSCG00000003943/ENSSSCG00000013177/ENSSSCG00000009864/ENSSSCG00000014949/ENSSSCG00000022155/ENSSSCG00000025164/ENSSSCG00000012250/ENSSSCG00000012396/ENSSSCG00000034290/ENSSSCG00000017106/ENSSSCG00000017672/ENSSSCG00000017505	TSC22D2/MED8/MED19/MED13L/MED17/RBPJ/TSC22D4/MED14/MED12/MED6/MED10/MED13/MED1	13
BP	GO:0009058	biosynthetic process	17/1338	33/4720	0.00404660495755801	0.029675103022092	ENSSSCG00000005663/ENSSSCG00000030677/ENSSSCG00000011845/ENSSSCG00000011437/ENSSSCG00000032985/ENSSSCG00000029808/ENSSSCG00000003400/ENSSSCG00000026044/ENSSSCG00000025876/ENSSSCG00000009594/ENSSSCG00000015557/ENSSSCG00000006925/ENSSSCG00000000839/ENSSSCG00000036286/ENSSSCG00000017398/ENSSSCG00000029944/ENSSSCG00000039650	KYAT1/GART/PCYT1A/ALAS1/GOT2/EIF2B3/NMNAT1/FDFT1/PBLD/SPTLC1/NMNAT2/KYAT3/ALDH1L2/APMAP/COASY/FASN/PCYT2	17
BP	GO:0006457	protein folding	10/1338	16/4720	0.00449691744323636	0.02967965512536	ENSSSCG00000014432/ENSSSCG00000013858/ENSSSCG00000014020/ENSSSCG00000016078/ENSSSCG00000026360/ENSSSCG00000007952/ENSSSCG00000055102/ENSSSCG00000021587/ENSSSCG00000001701/ENSSSCG00000000849	GRPEL2/CALR3/CANX/HSPE1/CLGN/TRAP1/PFDN2/MESD/HSP90AB1/HSP90B1	10
BP	GO:0006418	tRNA aminoacylation for protein translation	14/1338	26/4720	0.00534451658757806	0.0320670995254683	ENSSSCG00000005781/ENSSSCG00000004542/ENSSSCG00000011312/ENSSSCG00000032031/ENSSSCG00000002704/ENSSSCG00000014411/ENSSSCG00000015689/ENSSSCG00000014893/ENSSSCG00000008068/ENSSSCG00000026395/ENSSSCG00000006835/ENSSSCG00000010821/ENSSSCG00000010823/ENSSSCG00000016677	TARS3/NARS1/LARS2/QARS1/KARS1/LARS1/DARS1/NARS2/IARS1/TARS2/SARS1/EPRS1/IARS2/GARS1	14
BP	GO:0043039	tRNA aminoacylation	7/1338	10/4720	0.00748634692275672	0.0384869338689163	ENSSSCG00000005781/ENSSSCG00000032031/ENSSSCG00000002723/ENSSSCG00000026395/ENSSSCG00000038717/ENSSSCG00000010821/ENSSSCG00000037979	TARS3/QARS1/AARS1/TARS2/FARS2/EPRS1/AARSD1	7
BP	GO:0006351	DNA-templated transcription	19/1338	40/4720	0.00758075970145321	0.0384869338689163	ENSSSCG00000035259/ENSSSCG00000025454/ENSSSCG00000032674/ENSSSCG00000025571/ENSSSCG00000021472/ENSSSCG00000010327/ENSSSCG00000009592/ENSSSCG00000022955/ENSSSCG00000007970/ENSSSCG00000007840/ENSSSCG00000006261/ENSSSCG00000021180/ENSSSCG00000057209/ENSSSCG00000000116/ENSSSCG00000000063/ENSSSCG00000016922/ENSSSCG00000009310/ENSSSCG00000036804/ENSSSCG00000027410	PHF3/POLR2C/TCEA3/POLR2G/POLR2E/POLR3A/NFIL3/POLR2B/POLR3K/POLR3E/TCEA1/POLR2K/POLR3B/POLR2F/POLR3H/GPBP1/POLR1D/TCEA2/CBFA2T2	19
CC	GO:0005634	nucleus	91/679	189/2782	1.6386074140689e-13	2.94949334532403e-12	ENSSSCG00000038941/ENSSSCG00000004390/ENSSSCG00000004470/ENSSSCG00000005190/ENSSSCG00000004552/ENSSSCG00000004203/ENSSSCG00000005604/ENSSSCG00000032398/ENSSSCG00000024621/ENSSSCG00000011332/ENSSSCG00000033811/ENSSSCG00000023243/ENSSSCG00000003702/ENSSSCG00000025323/ENSSSCG00000014291/ENSSSCG00000014401/ENSSSCG00000013838/ENSSSCG00000013837/ENSSSCG00000013764/ENSSSCG00000013933/ENSSSCG00000013742/…	SNAPC5/SESN1/HMGN3/NFIB/TRIP4/L3MBTL3/PBX3/VGLL3/KAT2B/SETD2/CBFB/NFIA/GATA6/SF3B3/AFF4/NR3C1/AKAP8L/AKAP8/RFX1/PBX4/NFIX/GADD45GIP1/SMARCA4/NSD1/DDB1/NFIC/RFX2/GATA4/DDX54/NFIL3/SMNDC1/TNP1/NHEJ1/SP140/NSD3/NAB1/ETV1/PGR/RPA3/TBRG1/TAF1D/C11orf54/ZW10/KMT2A/RBPJ/ZNF330/AFF1/NCOA1/PRM1/TNP2/CREBBP/PARN/POLR3E/NOL10/ZNF326/PRKDC/ASH1L/SETDB1/AFF2/AR/NAP1L3/CITED1/ZNF711/SMARCA1/NOL7/FAM50B/EHMT2/T…	91
CC	GO:0005840	ribosome	38/679	67/2782	1.03525738621895e-08	9.31731647597057e-08	ENSSSCG00000004945/ENSSSCG00000005001/ENSSSCG00000023158/ENSSSCG00000037343/ENSSSCG00000035811/ENSSSCG00000011179/ENSSSCG00000027573/ENSSSCG00000032083/ENSSSCG00000034647/ENSSSCG00000033374/ENSSSCG00000054047/ENSSSCG00000013656/ENSSSCG00000039295/ENSSSCG00000053292/ENSSSCG00000012943/ENSSSCG00000013118/ENSSSCG00000033169/ENSSSCG00000059007/ENSSSCG00000039130/ENSSSCG00000036716/ENSSSCG00000031435/…	RPL4/RPL10L/RPS27L/MRPS11/RPL32/MRPL3/RPL29/MRPL37/MRPS15/MRPL20/RPL22/MRPL4/MRPL34/UBA52/MRPL11/MRPL16/RPS15/RPL36/RPL6/RPL37A/MRPS14/RPL9/MRPL19/MRPL33/MRPS5/MRPL13/MRPL24/MRPS18A/MRPS18B/RPS18/MRPL2/MRPL22/MRPL36/RPS21/RPL27/RPL38/MRPL12/MRPS2	38
CC	GO:0005737	cytoplasm	40/679	95/2782	8.49925843848599e-05	0.000509955506309159	ENSSSCG00000005066/ENSSSCG00000031388/ENSSSCG00000011214/ENSSSCG00000031147/ENSSSCG00000032357/ENSSSCG00000032031/ENSSSCG00000014399/ENSSSCG00000033912/ENSSSCG00000039301/ENSSSCG00000037999/ENSSSCG00000010261/ENSSSCG00000031888/ENSSSCG00000010544/ENSSSCG00000030507/ENSSSCG00000014976/ENSSSCG00000015589/ENSSSCG00000015129/ENSSSCG00000022788/ENSSSCG00000008971/ENSSSCG00000008607/ENSSSCG00000007878/…	EXOC5/SIAH2/NGLY1/ACAP2/APPL1/QARS1/ARHGAP26/ATG12/UPF1/PPP1R14B/PPA1/DDIT4/DNMBP/SMNDC1/ARHGAP42/VASH2/ARHGEF12/PPA2/USO1/NT5C1B/PARN/ASAP1/SH3GLB1/DPYD/ARHGEF11/LAMTOR5/OPHN1/DTD2/APPL2/BID/EIF3L/RARS1/EPRS1/DTD1/NT5C3B/HEXIM1/ARHGDIA/PLEKHA8/NT5C3A/ARHGAP17	40
CC	GO:0000786	nucleosome	8/679	10/2782	0.000338694963647078	0.00152412733641185	ENSSSCG00000004120/ENSSSCG00000061599/ENSSSCG00000003511/ENSSSCG00000016179/ENSSSCG00000021337/ENSSSCG00000027300/ENSSSCG00000001137/ENSSSCG00000039348	SHPRH/H1-10/HP1BP3/TNP1/PRM1/TNP2/H1-3/H1-0	8
CC	GO:0005839	proteasome core complex	11/679	17/2782	0.000479736411108979	0.00172705107999232	ENSSSCG00000005590/ENSSSCG00000027257/ENSSSCG00000005072/ENSSSCG00000035914/ENSSSCG00000013391/ENSSSCG00000034984/ENSSSCG00000006830/ENSSSCG00000036924/ENSSSCG00000033332/ENSSSCG00000037606/ENSSSCG00000039582	PSMB7/PSMB1/PSMA3/PSMB2/PSMA1/PSMB4/PSMA5/PSMA4/PSMA7/PSMB3/PSMA2	11
CC	GO:0030117	membrane coat	10/679	16/2782	0.0013039497903371	0.00391184937101131	ENSSSCG00000004634/ENSSSCG00000011662/ENSSSCG00000011616/ENSSSCG00000002740/ENSSSCG00000003199/ENSSSCG00000013392/ENSSSCG00000014101/ENSSSCG00000012836/ENSSSCG00000006386/ENSSSCG00000016553	AP4E1/COPB2/COPG1/AP1G1/AP2A1/COPB1/AP3B1/AP2A2/COPA/COPG2	10
CC	GO:0016592	mediator complex	12/679	22/2782	0.00221618114804357	0.00569875152354062	ENSSSCG00000005720/ENSSSCG00000003943/ENSSSCG00000013177/ENSSSCG00000009864/ENSSSCG00000014949/ENSSSCG00000012250/ENSSSCG00000012396/ENSSSCG00000034290/ENSSSCG00000017106/ENSSSCG00000017672/ENSSSCG00000017505/ENSSSCG00000029102	MED27/MED8/MED19/MED13L/MED17/MED14/MED12/MED6/MED10/MED13/MED1/MED24	12
MF	GO:0003723	RNA binding	159/2368	291/7824	1.08154649965308e-18	1.23296300960451e-16	ENSSSCG00000004070/ENSSSCG00000030089/ENSSSCG00000004506/ENSSSCG00000034427/ENSSSCG00000005355/ENSSSCG00000004029/ENSSSCG00000004294/ENSSSCG00000005466/ENSSSCG00000004592/ENSSSCG00000005227/ENSSSCG00000005702/ENSSSCG00000011542/ENSSSCG00000021023/ENSSSCG00000036381/ENSSSCG00000011684/ENSSSCG00000011769/ENSSSCG00000030255/ENSSSCG00000027323/ENSSSCG00000030225/ENSSSCG00000011395/ENSSSCG00000003771/…	SCAF8/RBM18/CTIF/MEX3C/EXOSC3/QKI/SYNCRIP/PTBP3/SLTM/PUM3/FUBP3/THUMPD3/SCAF4/RBMS3/U2SURP/FXR1/EIF4G1/NCBP2/TRA2B/RBM5/FUBP1/CELF4/PPIE/PABPC4/FBL/SNRPA/PUM1/U2AF2/HNRNPR/SRSF10/TARDBP/TRNAU1AP/YTHDF2/SRSF4/SNRNP70/ANKHD1/CHERP/DCP2/YTHDC2/UPF1/RAVER1/CPSF7/RBM14/PTBP1/CELF1/MEX3D/HNRNPM/CIRBP/KHSRP/SAFB/SAFB2/HNRNPH1/SF1/BICC1/DDX54/TARBP1/HNRNPH3/DDX21/ASCC1/SART3/SRSF9/SMNDC1/TIAL1/SNRNP35/NC…	159
MF	GO:0003735	structural constituent of ribosome	46/2368	76/7824	4.04387088114729e-08	2.30500640225396e-06	ENSSSCG00000004945/ENSSSCG00000005001/ENSSSCG00000023158/ENSSSCG00000037343/ENSSSCG00000035811/ENSSSCG00000011179/ENSSSCG00000027573/ENSSSCG00000032083/ENSSSCG00000034647/ENSSSCG00000033374/ENSSSCG00000054047/ENSSSCG00000013656/ENSSSCG00000039295/ENSSSCG00000029050/ENSSSCG00000053292/ENSSSCG00000012943/ENSSSCG00000013118/ENSSSCG00000033169/ENSSSCG00000059007/ENSSSCG00000039130/ENSSSCG00000036716/…	RPL4/RPL10L/RPS27L/MRPS11/RPL32/MRPL3/RPL29/MRPL37/MRPS15/MRPL20/RPL22/MRPL4/MRPL34/MRPL55/UBA52/MRPL11/MRPL16/RPS15/RPL36/RPL6/RPL37A/MRPS14/RPL9/MRPL19/MRPL33/MRPS5/MRPL28/MRPL13/MRPL24/MRPL52/MRPS18A/MRPS18B/RPS18/MRPL2/MRPL51/RPL26L1/MRPL22/MRPL36/MRPS31/RPS21/RPL27/RPL26/RPL38/MRPL12/MRPS2/MRPL41	46
MF	GO:0003824	catalytic activity	53/2368	97/7824	4.37008267343959e-07	1.66063141590704e-05	ENSSSCG00000004408/ENSSSCG00000005135/ENSSSCG00000004216/ENSSSCG00000012000/ENSSSCG00000035818/ENSSSCG00000011501/ENSSSCG00000011750/ENSSSCG00000011192/ENSSSCG00000040296/ENSSSCG00000011845/ENSSSCG00000011465/ENSSSCG00000011373/ENSSSCG00000038128/ENSSSCG00000003854/ENSSSCG00000003400/ENSSSCG00000028943/ENSSSCG00000002712/ENSSSCG00000026025/ENSSSCG00000003139/ENSSSCG00000014264/ENSSSCG00000013830/…	SMPD2/MTAP/ECHDC1/GBE1/FHIT/SUCLG2/PLD1/HACL1/EHHADH/PCYT1A/PDE12/IMPDH2/CDYL2/ECHDC2/NMNAT1/ECH1/LDHD/HMGCL/BCAT2/HINT1/ILVBL/PGGT1B/PC/CNOT6/ELP3/PBLD/AUH/MGMT/ECHS1/AGPS/ANGEL2/NMNAT2/INPPL1/CNOT6L/HADHA/SUCLG1/ECI1/DNASE1/AZIN1/FAH/APEX1/GMPR2/ECI2/CLYBL/SUCLA2/MTARC2/MTARC1/ECHDC3/ACLY/RSAD1/COASY/PCYT2/SUGCT	53
MF	GO:0004843	cysteine-type deubiquitinase activity	33/2368	55/7824	4.42137387654267e-06	0.000126009155481466	ENSSSCG00000004351/ENSSSCG00000004638/ENSSSCG00000004639/ENSSSCG00000024131/ENSSSCG00000028737/ENSSSCG00000027594/ENSSSCG00000011765/ENSSSCG00000011382/ENSSSCG00000040220/ENSSSCG00000002670/ENSSSCG00000029633/ENSSSCG00000040286/ENSSSCG00000003820/ENSSSCG00000022559/ENSSSCG00000024197/ENSSSCG00000013402/ENSSSCG00000032917/ENSSSCG00000016194/ENSSSCG00000016306/ENSSSCG00000015120/ENSSSCG00000009049/…	USP45/USP50/USP8/MINDY2/USP3/USP16/USP13/USP4/USP33/USP10/USP24/CYLD/USP1/USP14/USP48/USP47/USP30/USP37/USP40/USP2/USP38/USP53/USP46/USP34/USP9X/USP11/USP44/JOSD1/USP5/USP18/UCHL3/USP22/USP36	33
MF	GO:0004842	ubiquitin-protein transferase activity	25/2368	39/7824	1.25899997026749e-05	0.000287051993220987	ENSSSCG00000004561/ENSSSCG00000004832/ENSSSCG00000003398/ENSSSCG00000022609/ENSSSCG00000025478/ENSSSCG00000038913/ENSSSCG00000009933/ENSSSCG00000020912/ENSSSCG00000024373/ENSSSCG00000035702/ENSSSCG00000015853/ENSSSCG00000015095/ENSSSCG00000009208/ENSSSCG00000030548/ENSSSCG00000021712/ENSSSCG00000008513/ENSSSCG00000008008/ENSSSCG00000022479/ENSSSCG00000012328/ENSSSCG00000002370/ENSSSCG00000001971/…	HERC1/UBE3A/UBE4B/WWP2/MIB1/HERC4/UBE3B/HECTD2/TRIP12/WDSUB1/HERC2/UBE4A/HERC3/HERC5/HERC6/BIRC6/STUB1/UBR5/HUWE1/AREL1/HECTD1/G2E3/ITCH/SMURF2/UBE3C	25
MF	GO:0140658	ATP-dependent chromatin remodeler activity	20/2368	29/7824	1.9101790643961e-05	0.000362934022235259	ENSSSCG00000004120/ENSSSCG00000004753/ENSSSCG00000011425/ENSSSCG00000033591/ENSSSCG00000014177/ENSSSCG00000013629/ENSSSCG00000010467/ENSSSCG00000028018/ENSSSCG00000010486/ENSSSCG00000009193/ENSSSCG00000007789/ENSSSCG00000006231/ENSSSCG00000006701/ENSSSCG00000012434/ENSSSCG00000012649/ENSSSCG00000002266/ENSSSCG00000002127/ENSSSCG00000010941/ENSSSCG00000007360/ENSSSCG00000021363	SHPRH/INO80/RAD54L2/CHD9/CHD1/SMARCA4/BTAF1/EP400/HELLS/SMARCAD1/SRCAP/CHD7/CHD1L/ATRX/SMARCA1/CHD2/CHD8/ERCC6L2/CHD6/CHD3	20
MF	GO:0003676	nucleic acid binding	74/2368	167/7824	7.47416714795623e-05	0.00121722150695287	ENSSSCG00000005346/ENSSSCG00000004542/ENSSSCG00000005661/ENSSSCG00000011678/ENSSSCG00000011803/ENSSSCG00000011394/ENSSSCG00000011395/ENSSSCG00000003771/ENSSSCG00000002656/ENSSSCG00000003859/ENSSSCG00000003630/ENSSSCG00000002865/ENSSSCG00000002704/ENSSSCG00000002723/ENSSSCG00000003114/ENSSSCG00000060523/ENSSSCG00000025323/ENSSSCG00000032674/ENSSSCG00000026644/ENSSSCG00000013860/ENSSSCG00000014211/…	ZCCHC7/NARS1/ENDOG/XRN1/EIF4A2/RBM6/RBM5/FUBP1/ZCCHC14/TUT4/AGO3/GPATCH1/KARS1/AARS1/DHX34/DDX19A/SF3B3/TCEA3/DDX46/CHERP/YTHDC2/AGGF1/DDB1/POLR2G/KHSRP/SF1/DDX54/ZCCHC8/DDX21/DDX18/WRN/DDX25/DHX9/DDX6/NARS2/DHX15/SRBD1/DDX1/DHX57/SRSF7/CARHSP1/SNRNP200/POLR3K/ENPP2/AGO2/TCEA1/POGZ/DDX20/CSDE1/DDX3X/RBM10/DICER1/CMTR1/DDX39B/DDX23/DDX47/YBX3/NABP2/MTREX/DDX4/GPATCH2/NFX1/DDX58/TCEA2/XRN2/RPA1/DDX…	74
MF	GO:0008233	peptidase activity	13/2368	17/7824	0.000112291662726883	0.00160015619385809	ENSSSCG00000038329/ENSSSCG00000003830/ENSSSCG00000032908/ENSSSCG00000013507/ENSSSCG00000015892/ENSSSCG00000039647/ENSSSCG00000008300/ENSSSCG00000034893/ENSSSCG00000006016/ENSSSCG00000002452/ENSSSCG00000034265/ENSSSCG00000017817/ENSSSCG00000017264	PIGK/MYSM1/PSMD7/MPND/PSMD14/EIF3F/STAMBP/COPS6/EIF3H/LGMN/DESI1/PRPF8/AMZ2	13
MF	GO:0005198	structural molecule activity	9/2368	10/7824	0.000153565137556966	0.0019451584090549	ENSSSCG00000037131/ENSSSCG00000011662/ENSSSCG00000011616/ENSSSCG00000003586/ENSSSCG00000013392/ENSSSCG00000054091/ENSSSCG00000006386/ENSSSCG00000022659/ENSSSCG00000016553	CLTA/COPB2/COPG1/EPB41/COPB1/CLTB/COPA/CLTC/COPG2	9
MF	GO:0016627	oxidoreductase activity, acting on the CH-CH group of donors	14/2368	20/7824	0.000284251583051481	0.00324046804678689	ENSSSCG00000004774/ENSSSCG00000023354/ENSSSCG00000011629/ENSSSCG00000003776/ENSSSCG00000013729/ENSSSCG00000009836/ENSSSCG00000010723/ENSSSCG00000009916/ENSSSCG00000016156/ENSSSCG00000006878/ENSSSCG00000030318/ENSSSCG00000017103/ENSSSCG00000017947/ENSSSCG00000017198	IVD/ACAD9/ACAD11/ACADM/GCDH/ACAD10/ACADSB/ACADS/ACADL/DPYD/SDHC/SRD5A1/ACADVL/ACOX1	14
MF	GO:0031267	small GTPase binding	17/2368	27/7824	0.00043772382063688	0.00453641050478221	ENSSSCG00000005078/ENSSSCG00000014387/ENSSSCG00000013726/ENSSSCG00000009611/ENSSSCG00000031951/ENSSSCG00000028886/ENSSSCG00000007812/ENSSSCG00000008629/ENSSSCG00000028228/ENSSSCG00000012474/ENSSSCG00000000534/ENSSSCG00000000466/ENSSSCG00000027293/ENSSSCG00000016938/ENSSSCG00000039843/ENSSSCG00000025534/ENSSSCG00000017514	DAAM1/DIAPH1/TNPO2/XPO7/CYFIP1/IPO7/XPO6/ROCK2/XPO1/DIAPH2/IPO8/XPOT/TNPO1/IPO11/IPO9/CSE1L/KPNB1	17
MF	GO:0018024	histone lysine N-methyltransferase activity	10/2368	13/7824	0.000698011651426512	0.00663111068855187	ENSSSCG00000011332/ENSSSCG00000014044/ENSSSCG00000015820/ENSSSCG00000028840/ENSSSCG00000006508/ENSSSCG00000006645/ENSSSCG00000001420/ENSSSCG00000009395/ENSSSCG00000017382/ENSSSCG00000038437	SETD2/NSD1/NSD3/EZH2/ASH1L/SETDB1/EHMT2/SETDB2/EZH1/EHMT1	10
MF	GO:0016887	ATP hydrolysis activity	29/2368	57/7824	0.00086549005282641	0.00758968200170852	ENSSSCG00000005038/ENSSSCG00000004927/ENSSSCG00000004893/ENSSSCG00000005300/ENSSSCG00000004328/ENSSSCG00000011804/ENSSSCG00000024756/ENSSSCG00000022947/ENSSSCG00000023391/ENSSSCG00000014280/ENSSSCG00000027128/ENSSSCG00000062685/ENSSSCG00000034262/ENSSSCG00000029967/ENSSSCG00000015424/ENSSSCG00000036887/ENSSSCG00000008788/ENSSSCG00000009084/ENSSSCG00000008614/ENSSSCG00000008591/ENSSSCG00000007952/…	PSMC6/CLPX/VPS4B/VCP/MDN1/RFC4/SPG7/AFG3L2/LONP2/RAD50/LONP1/ATAD1/FIGN/PEX1/PSMC2/CLPB/RFC1/SPATA5/SMC6/ATAD2B/TRAP1/SPAST/HSP90AB1/HSP90B1/NAV3/TRIP13/VWA8/NVL/NSF	29
MF	GO:0051082	unfolded protein binding	11/2368	16/7824	0.00167980760122236	0.0136784333242392	ENSSSCG00000002846/ENSSSCG00000013858/ENSSSCG00000014020/ENSSSCG00000026360/ENSSSCG00000022874/ENSSSCG00000007952/ENSSSCG00000055102/ENSSSCG00000037646/ENSSSCG00000001701/ENSSSCG00000000849/ENSSSCG00000011000	DNAJA2/CALR3/CANX/CLGN/DNAJA3/TRAP1/PFDN2/DNAJA4/HSP90AB1/HSP90B1/DNAJA1	11
MF	GO:0050660	flavin adenine dinucleotide binding	13/2368	21/7824	0.00262736827499439	0.0199679988899574	ENSSSCG00000004774/ENSSSCG00000023354/ENSSSCG00000011629/ENSSSCG00000003776/ENSSSCG00000027525/ENSSSCG00000002712/ENSSSCG00000013729/ENSSSCG00000010723/ENSSSCG00000009916/ENSSSCG00000023983/ENSSSCG00000016156/ENSSSCG00000015266/ENSSSCG00000017947	IVD/ACAD9/ACAD11/ACADM/DHCR24/LDHD/GCDH/ACADSB/ACADS/AGPS/ACADL/FMO4/ACADVL	13
MF	GO:0046872	metal ion binding	54/2368	129/7824	0.00319494258145534	0.0227639658928693	ENSSSCG00000005043/ENSSSCG00000005575/ENSSSCG00000040317/ENSSSCG00000005661/ENSSSCG00000011720/ENSSSCG00000021355/ENSSSCG00000003863/ENSSSCG00000025478/ENSSSCG00000014187/ENSSSCG00000032994/ENSSSCG00000012934/ENSSSCG00000014121/ENSSSCG00000014023/ENSSSCG00000010239/ENSSSCG00000025492/ENSSSCG00000010143/ENSSSCG00000024279/ENSSSCG00000009994/ENSSSCG00000055460/ENSSSCG00000025174/ENSSSCG00000015818/…	DDHD1/RC3H2/SOD2/ENDOG/MBNL1/SOD1/ZFYVE9/MIB1/NUDT12/RNF187/CCS/ZFYVE16/RUFY1/RUFY2/NUDT13/MTR/ZMAT5/MTMR3/ZC3H15/WDFY1/DDHD2/PIKFYVE/HERC2/AOX1/LAP3/WDFY3/ZFP36L2/DHX57/UNKL/ZC3H6/PARN/ENPP2/ZNF711/ATP7A/MBNL3/MMUT/ZFYVE26/ZFP36L1/HECTD1/ZFYVE1/PPP1R10/EEA1/ZC3H7B/ATOX1/ZC3H13/MBNL2/WDFY2/LNX2/RNF170/TRIM25/MTMR4/ANKFY1/HELZ/MKRN1	54
MF	GO:0004672	protein kinase activity	159/2368	440/7824	0.00378426309140474	0.0253768230835377	ENSSSCG00000004943/ENSSSCG00000036634/ENSSSCG00000004955/ENSSSCG00000004106/ENSSSCG00000005587/ENSSSCG00000005382/ENSSSCG00000004037/ENSSSCG00000004334/ENSSSCG00000005215/ENSSSCG00000026041/ENSSSCG00000004558/ENSSSCG00000004823/ENSSSCG00000030560/ENSSSCG00000039061/ENSSSCG00000005706/ENSSSCG00000005621/ENSSSCG00000024453/ENSSSCG00000011745/ENSSSCG00000011642/ENSSSCG00000029094/ENSSSCG00000030480/…	MAP2K1/MAP4K5/MAP2K5/LATS1/NEK6/TGFBR1/MAP3K4/MAP3K7/JAK2/MAP3K5/CSNK1G1/LRRK1/IGF1R/EIF2AK4/ABL1/CDK9/RAF1/PRKCI/RYK/PIK3R4/DYRK1A/MYLK/PAK2/ULK4/SNRK/GSK3B/NEK4/PRKACB/PRKAA2/MKNK1/STK40/JAK1/ROR1/DYRK1B/AKT2/YES1/MARK4/TSSK3/PINK1/CSNK1G3/CDKL3/PRKACA/FER/JAK3/MKNK2/MARK2/MAP2K7/SCYL1/INSR/MAP2K2/MAPK9/TAOK3/MAPKAPK5/MAP3K21/CAMK2G/LIMK2/MAPK1/GRK5/MAPK8/NEK1/BMPR1A/SLK/MAP3K2/STK36/ACVR1/FGFR…	159
MF	GO:0004812	aminoacyl-tRNA ligase activity	17/2368	32/7824	0.00569607656373135	0.0360751515702986	ENSSSCG00000005781/ENSSSCG00000004542/ENSSSCG00000011312/ENSSSCG00000032031/ENSSSCG00000002704/ENSSSCG00000002723/ENSSSCG00000014411/ENSSSCG00000015689/ENSSSCG00000014893/ENSSSCG00000008068/ENSSSCG00000026395/ENSSSCG00000006835/ENSSSCG00000038717/ENSSSCG00000010821/ENSSSCG00000010823/ENSSSCG00000037979/ENSSSCG00000016677	TARS3/NARS1/LARS2/QARS1/KARS1/AARS1/LARS1/DARS1/NARS2/IARS1/TARS2/SARS1/FARS2/EPRS1/IARS2/AARSD1/GARS1	17
MF	GO:0003712	transcription coregulator activity	13/2368	23/7824	0.00777273229429123	0.046005106603038	ENSSSCG00000003943/ENSSSCG00000013177/ENSSSCG00000009864/ENSSSCG00000029547/ENSSSCG00000014949/ENSSSCG00000007951/ENSSSCG00000012250/ENSSSCG00000012396/ENSSSCG00000034290/ENSSSCG00000000068/ENSSSCG00000017106/ENSSSCG00000017672/ENSSSCG00000017505	MED8/MED19/MED13L/NAB1/MED17/CREBBP/MED14/MED12/MED6/EP300/MED10/MED13/MED1	13
MF	GO:0003924	GTPase activity	74/2368	192/7824	0.00807107133386632	0.046005106603038	ENSSSCG00000033763/ENSSSCG00000032312/ENSSSCG00000005012/ENSSSCG00000052303/ENSSSCG00000038071/ENSSSCG00000005514/ENSSSCG00000004169/ENSSSCG00000026571/ENSSSCG00000025651/ENSSSCG00000027443/ENSSSCG00000011615/ENSSSCG00000011619/ENSSSCG00000012077/ENSSSCG00000037653/ENSSSCG00000039285/ENSSSCG00000031791/ENSSSCG00000022080/ENSSSCG00000011399/ENSSSCG00000038026/ENSSSCG00000003107/ENSSSCG00000003520/…	GNAQ/RAB11A/ARF6/RAB32/RASL12/RAB14/HBS1L/RAB8B/GFM1/MRAS/RAB7A/EEFSEC/MX1/RAB5A/MFN1/ARF4/RHOA/GNAI2/RAB12/ARHGAP35/CDC42/SAR1B/RAB8A/GFM2/GNA11/EEF2/ATL3/RAB1B/RAB4A/RHOBTB1/SAR1A/RAN/ARL3/RALB/RND3/ARL5A/ARL4A/SRPRA/RAB6A/RAB30/GUF1/RASL11B/RHOB/ATL2/EIF5B/GSPT1/RAC1/GNA12/MTIF2/RAB1A/RIT1/GNAI3/RHOC/RAP1A/RAP2C/RAB9A/EIF2S3B/EFL1/RAB2B/RAB23/RAP1B/RAB21/GTPBP1/KRAS/DNM1L/TRIM23/RAB18/RAB22A/R…	74

## Sheet: GO_Endothelial
Category	ID	Description	GeneRatio	BgRatio	pvalue	padj	geneID	geneName	Count
BP	GO:0006412	translation	23/603	71/4720	1.22513649655775e-05	0.000771835992831385	ENSSSCG00000005001/ENSSSCG00000004047/ENSSSCG00000023158/ENSSSCG00000026981/ENSSSCG00000011763/ENSSSCG00000037236/ENSSSCG00000032083/ENSSSCG00000034647/ENSSSCG00000033374/ENSSSCG00000053292/ENSSSCG00000013118/ENSSSCG00000059007/ENSSSCG00000024693/ENSSSCG00000009019/ENSSSCG00000038042/ENSSSCG00000034129/ENSSSCG00000028020/ENSSSCG00000031088/ENSSSCG00000005996/ENSSSCG00000027358/ENSSSCG00000016989/…	RPL10L/MRPL18/RPS27L/MRPS6/MRPL47/RPSA/MRPL37/MRPS15/MRPL20/UBA52/MRPL16/RPL36/MRPL17/RPS3A/MRPS18C/MRPL33/MRPS9/RPS7/MRPL13/RPS17/RPL26L1/MRPL22/MRPS2	23
BP	GO:0006511	ubiquitin-dependent protein catabolic process	12/603	29/4720	0.000111092394460751	0.00349941042551365	ENSSSCG00000013391/ENSSSCG00000038628/ENSSSCG00000016234/ENSSSCG00000006176/ENSSSCG00000006830/ENSSSCG00000029478/ENSSSCG00000009556/ENSSSCG00000009466/ENSSSCG00000010802/ENSSSCG00000033332/ENSSSCG00000039582/ENSSSCG00000032828	PSMA1/SKP1/CUL3/ELOC/PSMA5/CUL4B/CUL4A/UCHL3/UCHL5/PSMA7/PSMA2/ANAPC2	12
BP	GO:0006457	protein folding	8/603	16/4720	0.000340020350841773	0.00714042736767723	ENSSSCG00000013858/ENSSSCG00000013746/ENSSSCG00000016078/ENSSSCG00000026360/ENSSSCG00000055102/ENSSSCG00000001505/ENSSSCG00000000849/ENSSSCG00000007487	CALR3/CALR/HSPE1/CLGN/PFDN2/PFDN6/HSP90B1/PFDN4	8
BP	GO:0051603	proteolysis involved in protein catabolic process	8/603	17/4720	0.000571043746486312	0.00899393900715942	ENSSSCG00000027257/ENSSSCG00000035914/ENSSSCG00000013391/ENSSSCG00000034984/ENSSSCG00000006830/ENSSSCG00000054516/ENSSSCG00000033332/ENSSSCG00000039582	PSMB1/PSMB2/PSMA1/PSMB4/PSMA5/PSMA6/PSMA7/PSMA2	8
BP	GO:0006468	protein phosphorylation	78/603	447/4720	0.00168700373566918	0.0212562470694317	ENSSSCG00000034516/ENSSSCG00000036634/ENSSSCG00000037424/ENSSSCG00000004421/ENSSSCG00000005122/ENSSSCG00000004636/ENSSSCG00000004624/ENSSSCG00000004022/ENSSSCG00000030560/ENSSSCG00000005095/ENSSSCG00000011226/ENSSSCG00000030480/ENSSSCG00000036832/ENSSSCG00000003917/ENSSSCG00000027197/ENSSSCG00000002989/ENSSSCG00000031942/ENSSSCG00000023968/ENSSSCG00000003204/ENSSSCG00000014302/ENSSSCG00000013771/…	CDKL1/MAP4K5/CDK19/FYN/TEK/TRPM7/MAPK6/RPS6KA2/IGF1R/PRKCH/TGFBR2/DYRK1A/STK40/TESK2/DYRK1B/AKT2/YES1/TSSK3/VRK3/CDKL3/PRKACA/OBSCN/MAP2K2/CSNK1G2/STK11/GRK3/GRK5/BMPR1A/SLK/STK36/ACVR1/STK25/STRADB/BMPR2/STK39/MAP3K20/CDK14/CDK6/STK33/MAPK10/DCLK2/PLK4/KDR/GRK4/PRKCE/MAP4K3/CDKL4/MAP4K4/PHKG2/PRKD3/EIF2AK2/BUB1/PRKCB/ROCK2/AAK1/PTK2/HIPK1/DDR2/RPS6KA3/RPS6KA5/PRKD1/TSSK4/PEAK1/MAK/SRPK1/SCYL2/CD…	78
BP	GO:0006413	translational initiation	6/603	13/4720	0.00328631493924437	0.0345063068620659	ENSSSCG00000011270/ENSSSCG00000009788/ENSSSCG00000028420/ENSSSCG00000026617/ENSSSCG00000017430/ENSSSCG00000037509	EIF1B/DENR/EIF4E/EIF2S2/EIF1/EIF1AY	6
CC	GO:0005739	mitochondrion	11/324	21/2782	5.44520935607756e-06	8.11983627341792e-05	ENSSSCG00000027974/ENSSSCG00000031557/ENSSSCG00000031913/ENSSSCG00000032083/ENSSSCG00000035612/ENSSSCG00000013778/ENSSSCG00000034876/ENSSSCG00000009799/ENSSSCG00000006166/ENSSSCG00000002449/ENSSSCG00000016724	MRPL50/CHCHD6/NDUFB4/MRPL37/COX6B2/NDUFB7/PET100/DIABLO/NDUFB8/NDUFB1/MRPS24	11
CC	GO:0005840	ribosome	21/324	67/2782	1.08264483645572e-05	8.11983627341792e-05	ENSSSCG00000005001/ENSSSCG00000004047/ENSSSCG00000023158/ENSSSCG00000026981/ENSSSCG00000037236/ENSSSCG00000032083/ENSSSCG00000034647/ENSSSCG00000033374/ENSSSCG00000053292/ENSSSCG00000013118/ENSSSCG00000059007/ENSSSCG00000024693/ENSSSCG00000009019/ENSSSCG00000038042/ENSSSCG00000034129/ENSSSCG00000028020/ENSSSCG00000031088/ENSSSCG00000005996/ENSSSCG00000027358/ENSSSCG00000017065/ENSSSCG00000005759	RPL10L/MRPL18/RPS27L/MRPS6/RPSA/MRPL37/MRPS15/MRPL20/UBA52/MRPL16/RPL36/MRPL17/RPS3A/MRPS18C/MRPL33/MRPS9/RPS7/MRPL13/RPS17/MRPL22/MRPS2	21
CC	GO:0005783	endoplasmic reticulum	9/324	16/2782	1.92349655941918e-05	9.61748279709589e-05	ENSSSCG00000062206/ENSSSCG00000058735/ENSSSCG00000013858/ENSSSCG00000013746/ENSSSCG00000009888/ENSSSCG00000010148/ENSSSCG00000026360/ENSSSCG00000008701/ENSSSCG00000012784	PSMG1/SERP1/CALR3/CALR/ERP29/ERO1B/CLGN/LRPAP1/SSR4	9
CC	GO:0005839	proteasome core complex	8/324	17/2782	0.000292810650178441	0.00109803993816915	ENSSSCG00000027257/ENSSSCG00000035914/ENSSSCG00000013391/ENSSSCG00000034984/ENSSSCG00000006830/ENSSSCG00000054516/ENSSSCG00000033332/ENSSSCG00000039582	PSMB1/PSMB2/PSMA1/PSMB4/PSMA5/PSMA6/PSMA7/PSMA2	8
CC	GO:0005634	nucleus	32/324	189/2782	0.0160340219715076	0.0481020659145227	ENSSSCG00000005190/ENSSSCG00000011454/ENSSSCG00000032648/ENSSSCG00000023243/ENSSSCG00000014401/ENSSSCG00000013316/ENSSSCG00000013838/ENSSSCG00000013764/ENSSSCG00000012856/ENSSSCG00000013539/ENSSSCG00000035403/ENSSSCG00000022383/ENSSSCG00000010198/ENSSSCG00000023886/ENSSSCG00000029630/ENSSSCG00000023324/ENSSSCG00000023593/ENSSSCG00000008581/ENSSSCG00000055832/ENSSSCG00000007623/ENSSSCG00000012409/…	NFIB/SFMBT1/RBL2/NFIA/NR3C1/WT1/AKAP8L/RFX1/NAP1L4/GTF2F1/RFX2/GATA4/BMS1/RPA3/TAF10/KMT2A/AFF1/NCOA1/AFF3/BUD31/CITED1/NOL7/FAM50B/NAP1L1/CBX5/RB1/MEIG1/SFMBT2/MRGBP/NCOA3/HEXIM2/KMT2C	32
MF	GO:0003735	structural constituent of ribosome	26/1008	76/7824	1.33264195325505e-06	0.00013992740509178	ENSSSCG00000005001/ENSSSCG00000004047/ENSSSCG00000023158/ENSSSCG00000026981/ENSSSCG00000011763/ENSSSCG00000037236/ENSSSCG00000032083/ENSSSCG00000034647/ENSSSCG00000033374/ENSSSCG00000053292/ENSSSCG00000013118/ENSSSCG00000059007/ENSSSCG00000024693/ENSSSCG00000009019/ENSSSCG00000038042/ENSSSCG00000034129/ENSSSCG00000028020/ENSSSCG00000031088/ENSSSCG00000005996/ENSSSCG00000027358/ENSSSCG00000039662/…	RPL10L/MRPL18/RPS27L/MRPS6/MRPL47/RPSA/MRPL37/MRPS15/MRPL20/UBA52/MRPL16/RPL36/MRPL17/RPS3A/MRPS18C/MRPL33/MRPS9/RPS7/MRPL13/RPS17/MRPL51/RPL26L1/MRPL22/MRPS31/MRPS2/MRPL41	26
MF	GO:0051082	unfolded protein binding	9/1008	16/7824	4.62451809660014e-05	0.00242787200071508	ENSSSCG00000013858/ENSSSCG00000013746/ENSSSCG00000026360/ENSSSCG00000055102/ENSSSCG00000037646/ENSSSCG00000001505/ENSSSCG00000000849/ENSSSCG00000011000/ENSSSCG00000007487	CALR3/CALR/CLGN/PFDN2/DNAJA4/PFDN6/HSP90B1/DNAJA1/PFDN4	9
MF	GO:0003743	translation initiation factor activity	9/1008	17/7824	8.70663136214393e-05	0.00304732097675038	ENSSSCG00000004691/ENSSSCG00000011270/ENSSSCG00000009788/ENSSSCG00000028420/ENSSSCG00000033295/ENSSSCG00000000141/ENSSSCG00000026617/ENSSSCG00000017430/ENSSSCG00000037509	EIF3J/EIF1B/DENR/EIF4E/EIF2S1/EIF3D/EIF2S2/EIF1/EIF1AY	9
MF	GO:0004674	protein serine/threonine kinase activity	17/1008	58/7824	0.000724101280311489	0.0190076586081766	ENSSSCG00000004636/ENSSSCG00000004022/ENSSSCG00000005095/ENSSSCG00000011679/ENSSSCG00000002989/ENSSSCG00000013445/ENSSSCG00000010606/ENSSSCG00000022496/ENSSSCG00000008444/ENSSSCG00000033674/ENSSSCG00000012163/ENSSSCG00000024377/ENSSSCG00000016956/ENSSSCG00000010872/ENSSSCG00000010862/ENSSSCG00000011131/ENSSSCG00000002523	TRPM7/RPS6KA2/PRKCH/ATR/AKT2/CSNK1G2/SLK/STK39/PRKCE/PRKCB/RPS6KA3/RPS6KA5/MAST4/AKT3/CDC42BPA/PRKCQ/CDC42BPB	17

## Sheet: GO_T_Macrophage 
Category	ID	Description	GeneRatio	BgRatio	pvalue	padj	geneID	geneName	Count
BP	GO:0006412	translation	47/957	71/4720	3.50819217831372e-17	2.28032491590392e-15	ENSSSCG00000038507/ENSSSCG00000004945/ENSSSCG00000005001/ENSSSCG00000034227/ENSSSCG00000004047/ENSSSCG00000023158/ENSSSCG00000035811/ENSSSCG00000026981/ENSSSCG00000037030/ENSSSCG00000037236/ENSSSCG00000040273/ENSSSCG00000027573/ENSSSCG00000032083/ENSSSCG00000054047/ENSSSCG00000020817/ENSSSCG00000003042/ENSSSCG00000003165/ENSSSCG00000054578/ENSSSCG00000013381/ENSSSCG00000039295/ENSSSCG00000012943/…	RPS29/RPL4/RPL10L/RPL35/MRPL18/RPS27L/RPL32/MRPS6/RPL15/RPSA/RPL35A/RPL29/MRPL37/RPL22/RPS16/RPS19/RPS11/RPS14/RPS13/MRPL34/MRPL11/MRPL16/RPS15/RPL36/FAU/RPL6/RPL37A/MRPL17/RPS3A/RPL9/MRPS18C/MRPL19/MRPL35/MRPS9/RPS27A/MRPL13/RPL3/RPL37/MRPL22/RPS21/RPL23/RPL23A/RPL27/RPL26/RPL38/MRPL12/MRPS2	47
BP	GO:0006468	protein phosphorylation	146/957	447/4720	5.98349333542824e-11	1.94463533401418e-09	ENSSSCG00000004955/ENSSSCG00000004421/ENSSSCG00000005587/ENSSSCG00000004636/ENSSSCG00000005382/ENSSSCG00000004624/ENSSSCG00000021443/ENSSSCG00000005215/ENSSSCG00000026041/ENSSSCG00000004558/ENSSSCG00000005095/ENSSSCG00000004718/ENSSSCG00000005706/ENSSSCG00000005621/ENSSSCG00000011570/ENSSSCG00000024453/ENSSSCG00000028905/ENSSSCG00000011226/ENSSSCG00000030480/ENSSSCG00000011867/ENSSSCG00000011843/…	MAP2K5/FYN/NEK6/TRPM7/TGFBR1/MAPK6/SGK1/JAK2/MAP3K5/CSNK1G1/PRKCH/TTBK2/ABL1/CDK9/IRAK2/RAF1/TNIK/TGFBR2/DYRK1A/MYLK/PAK2/ULK4/SNRK/GSK3B/NEK4/PRKACB/STK40/TESK2/JAK1/DYRK1B/AKT2/CSNK2A2/ROCK1/RPS6KA1/LCK/TSSK3/VRK3/CSNK1G3/CDKL3/CSF1R/PKN1/PRKACA/CAMK4/GRK6/MARK2/MAP2K2/CSNK1G2/GRK2/STK11/PTK2B/TAOK3/SYK/CAMK2G/GRK3/MAPK1/GRK5/NEK1/BMPR1A/SLK/MAP3K2/STK36/STK25/CLK1/STRADB/BMPR2/STK17B/TLK1/SIK2…	146
BP	GO:0016579	protein deubiquitination	22/957	49/4720	7.95783367124358e-05	0.00172419729543611	ENSSSCG00000004638/ENSSSCG00000004639/ENSSSCG00000028737/ENSSSCG00000024341/ENSSSCG00000024623/ENSSSCG00000011765/ENSSSCG00000002670/ENSSSCG00000029633/ENSSSCG00000040286/ENSSSCG00000003820/ENSSSCG00000024197/ENSSSCG00000003217/ENSSSCG00000016194/ENSSSCG00000015052/ENSSSCG00000015120/ENSSSCG00000007907/ENSSSCG00000008382/ENSSSCG00000012251/ENSSSCG00000002446/ENSSSCG00000021307/ENSSSCG00000009302/…	USP50/USP8/USP3/USP20/USP25/USP13/USP10/USP24/CYLD/USP1/USP48/JOSD2/USP37/USP28/USP2/USP7/USP34/USP9X/ATXN3/USP44/USP12/USP36	22
BP	GO:0006886	intracellular protein transport	27/957	68/4720	0.000170455864377599	0.00276990779613598	ENSSSCG00000037131/ENSSSCG00000042703/ENSSSCG00000011662/ENSSSCG00000002740/ENSSSCG00000022790/ENSSSCG00000033262/ENSSSCG00000013392/ENSSSCG00000014304/ENSSSCG00000014101/ENSSSCG00000009611/ENSSSCG00000009978/ENSSSCG00000032968/ENSSSCG00000054202/ENSSSCG00000028886/ENSSSCG00000008971/ENSSSCG00000007812/ENSSSCG00000028228/ENSSSCG00000002295/ENSSSCG00000001934/ENSSSCG00000000097/ENSSSCG00000039843/…	CLTA/SNX1/COPB2/AP1G1/SNX2/CD74/COPB1/SEC24A/AP3B1/XPO7/AP1B1/VTI1A/SEC61G/IPO7/USO1/XPO6/XPO1/VTI1B/SEC23A/TOMM22/IPO9/CLTC/AP2B1/KPNB1/RAMP2/VPS41/COPG2	27
BP	GO:0051603	proteolysis involved in protein catabolic process	10/957	17/4720	0.000539765905454524	0.00606905680680472	ENSSSCG00000027257/ENSSSCG00000005072/ENSSSCG00000031781/ENSSSCG00000035914/ENSSSCG00000034984/ENSSSCG00000036924/ENSSSCG00000026951/ENSSSCG00000001463/ENSSSCG00000033332/ENSSSCG00000037606	PSMB1/PSMA3/PSMB10/PSMB2/PSMB4/PSMA4/PSMB8/PSMB9/PSMA7/PSMB3	10
BP	GO:0007165	signal transduction	59/957	197/4720	0.00063647602797855	0.00606905680680472	ENSSSCG00000026382/ENSSSCG00000004053/ENSSSCG00000004027/ENSSSCG00000004205/ENSSSCG00000033624/ENSSSCG00000011570/ENSSSCG00000029811/ENSSSCG00000011407/ENSSSCG00000026224/ENSSSCG00000002688/ENSSSCG00000003642/ENSSSCG00000003680/ENSSSCG00000003805/ENSSSCG00000003107/ENSSSCG00000013388/ENSSSCG00000014267/ENSSSCG00000014399/ENSSSCG00000013779/ENSSSCG00000013876/ENSSSCG00000027565/ENSSSCG00000037185/…	PPP2R5E/TAGAP/PDE10A/ARHGAP18/SRGAP3/IRAK2/PLCL2/RASSF1/ARHGAP31/PLCG2/INPP5B/RALBP1/PDE4B/ARHGAP35/PDE3B/RAPGEF6/ARHGAP26/PKN1/MYO9B/ARHGAP45/ARHGAP19/RASSF4/GRB14/PDE1A/ARHGAP15/STAT1/ARHGAP20/TENM4/PPP2R5A/RGL1/RASSF5/ARHGAP24/NFKB1/ARAP2/RAPGEF2/RADIL/ARHGAP25/PDE7A/ARHGAP29/PKN2/ARHGAP30/ARHGAP4/ARHGAP5/RIPK1/IRAK3/RANGAP1/RASSF8/RASSF3/STAT2/PDE4D/ARHGAP12/APBB1IP/ARHGAP21/DAPK1/RASSF2/STAT…	59
BP	GO:0042981	regulation of apoptotic process	14/957	29/4720	0.000653590733040509	0.00606905680680472	ENSSSCG00000062696/ENSSSCG00000040617/ENSSSCG00000034615/ENSSSCG00000016101/ENSSSCG00000026940/ENSSSCG00000028157/ENSSSCG00000027529/ENSSSCG00000063374/ENSSSCG00000034390/ENSSSCG00000025691/ENSSSCG00000006365/ENSSSCG00000032164/ENSSSCG00000000884/ENSSSCG00000000910	BCL2/TNFAIP8/TNFAIP8L1/CFLAR/CASP10/CASP8/BIRC3/BIRC2/CARD11/BCL10/DEDD/PEA15/APAF1/CRADD	14
BP	GO:0006470	protein dephosphorylation	17/957	40/4720	0.00110685701854527	0.00899321327568034	ENSSSCG00000011485/ENSSSCG00000021738/ENSSSCG00000028805/ENSSSCG00000039885/ENSSSCG00000023709/ENSSSCG00000030289/ENSSSCG00000010755/ENSSSCG00000015735/ENSSSCG00000015411/ENSSSCG00000026655/ENSSSCG00000006764/ENSSSCG00000002425/ENSSSCG00000001878/ENSSSCG00000025537/ENSSSCG00000010908/ENSSSCG00000007469/ENSSSCG00000007166	PTPRG/PTPN2/PTPRM/PTP4A2/PTPRJ/PTPN11/PTPRE/PTPN18/PTPN12/PTPN13/PTPN22/PTPN21/PTPN9/PTPN6/PTPRC/PTPN1/PTPRA	17
CC	GO:0005840	ribosome	46/472	67/2782	2.18568527204481e-21	3.49709643527169e-20	ENSSSCG00000038507/ENSSSCG00000004945/ENSSSCG00000005001/ENSSSCG00000034227/ENSSSCG00000004047/ENSSSCG00000023158/ENSSSCG00000035811/ENSSSCG00000026981/ENSSSCG00000037030/ENSSSCG00000037236/ENSSSCG00000040273/ENSSSCG00000027573/ENSSSCG00000032083/ENSSSCG00000054047/ENSSSCG00000020817/ENSSSCG00000003042/ENSSSCG00000003165/ENSSSCG00000054578/ENSSSCG00000013381/ENSSSCG00000039295/ENSSSCG00000012943/…	RPS29/RPL4/RPL10L/RPL35/MRPL18/RPS27L/RPL32/MRPS6/RPL15/RPSA/RPL35A/RPL29/MRPL37/RPL22/RPS16/RPS19/RPS11/RPS14/RPS13/MRPL34/MRPL11/MRPL16/RPS15/RPL36/FAU/RPL6/RPL37A/MRPL17/RPS3A/RPL9/MRPS18C/MRPL19/MRPL35/MRPS9/RPS27A/MRPL13/RPL3/RPL37/MRPL22/RPS21/RPL23/RPL23A/RPL27/RPL38/MRPL12/MRPS2	46
CC	GO:0005634	nucleus	58/472	189/2782	9.9548120060058e-07	7.96384960480464e-06	ENSSSCG00000004050/ENSSSCG00000011332/ENSSSCG00000011454/ENSSSCG00000033811/ENSSSCG00000003971/ENSSSCG00000032648/ENSSSCG00000023243/ENSSSCG00000025323/ENSSSCG00000014291/ENSSSCG00000014401/ENSSSCG00000013838/ENSSSCG00000013764/ENSSSCG00000013933/ENSSSCG00000014044/ENSSSCG00000013094/ENSSSCG00000036537/ENSSSCG00000012856/ENSSSCG00000013539/ENSSSCG00000035403/ENSSSCG00000022383/ENSSSCG00000009682/…	WTAP/SETD2/SFMBT1/CBFB/SCMH1/RBL2/NFIA/SF3B3/AFF4/NR3C1/AKAP8L/RFX1/PBX4/NSD1/DDB1/NFIC/NAP1L4/GTF2F1/RFX2/GATA4/HMBOX1/BMS1/NFIL3/SMNDC1/TNP1/SP140/NSD3/SESN3/TAF1D/KMT2A/RBPJ/SMARCA5/AFF1/NCOA1/AFF3/PRM1/TNP2/CREBBP/PARN/ASH1L/CITED1/FAM50B/HMGN4/NAP1L1/CDKN1B/CBX5/EP300/GPBP1/SETDB2/RB1/MEIG1/SFMBT2/MRGBP/NCOA3/RBL1/HEXIM2/KMT2C/EHMT1	58
CC	GO:0005783	endoplasmic reticulum	10/472	16/2782	5.47014134697388e-05	0.000291740871838607	ENSSSCG00000005037/ENSSSCG00000062206/ENSSSCG00000058735/ENSSSCG00000013858/ENSSSCG00000014020/ENSSSCG00000009888/ENSSSCG00000010292/ENSSSCG00000026360/ENSSSCG00000008701/ENSSSCG00000012784	ERO1A/PSMG1/SERP1/CALR3/CANX/ERP29/P4HA1/CLGN/LRPAP1/SSR4	10
CC	GO:0005839	proteasome core complex	10/472	17/2782	0.000112870731706773	0.000451482926827091	ENSSSCG00000027257/ENSSSCG00000005072/ENSSSCG00000031781/ENSSSCG00000035914/ENSSSCG00000034984/ENSSSCG00000036924/ENSSSCG00000026951/ENSSSCG00000001463/ENSSSCG00000033332/ENSSSCG00000037606	PSMB1/PSMA3/PSMB10/PSMB2/PSMB4/PSMA4/PSMB8/PSMB9/PSMA7/PSMB3	10
CC	GO:0005737	cytoplasm	30/472	95/2782	0.000273339786739489	0.000874687317566364	ENSSSCG00000031147/ENSSSCG00000003040/ENSSSCG00000014399/ENSSSCG00000039301/ENSSSCG00000037999/ENSSSCG00000010261/ENSSSCG00000031888/ENSSSCG00000030507/ENSSSCG00000015720/ENSSSCG00000015589/ENSSSCG00000015129/ENSSSCG00000022788/ENSSSCG00000008971/ENSSSCG00000008607/ENSSSCG00000007878/ENSSSCG00000028759/ENSSSCG00000006878/ENSSSCG00000040889/ENSSSCG00000001062/ENSSSCG00000033337/ENSSSCG00000000769/…	ACAP2/ARHGEF1/ARHGAP26/UPF1/PPP1R14B/PPA1/DDIT4/SMNDC1/BIN1/VASH2/ARHGEF12/PPA2/USO1/NT5C1B/PARN/ASAP1/DPYD/LAMTOR5/DTNBP1/ARHGDIB/BID/EIF3L/EPRS1/DTD1/NT5C3B/HEXIM2/ARHGDIA/NT5C3A/ARHGAP17/BIN2	30
CC	GO:0030117	membrane coat	7/472	16/2782	0.0108813542507692	0.0290169446687179	ENSSSCG00000011662/ENSSSCG00000002740/ENSSSCG00000013392/ENSSSCG00000014101/ENSSSCG00000009978/ENSSSCG00000017712/ENSSSCG00000016553	COPB2/AP1G1/COPB1/AP3B1/AP1B1/AP2B1/COPG2	7
CC	GO:0000786	nucleosome	5/472	10/2782	0.0164811395428655	0.0376711760979784	ENSSSCG00000004120/ENSSSCG00000061599/ENSSSCG00000016179/ENSSSCG00000021337/ENSSSCG00000027300	SHPRH/H1-10/TNP1/PRM1/TNP2	5
MF	GO:0003735	structural constituent of ribosome	50/1713	76/7824	1.99255650813937e-16	2.25158885419749e-14	ENSSSCG00000038507/ENSSSCG00000004945/ENSSSCG00000005001/ENSSSCG00000034227/ENSSSCG00000004047/ENSSSCG00000023158/ENSSSCG00000035811/ENSSSCG00000026981/ENSSSCG00000037030/ENSSSCG00000037236/ENSSSCG00000040273/ENSSSCG00000027573/ENSSSCG00000032083/ENSSSCG00000054047/ENSSSCG00000020817/ENSSSCG00000003042/ENSSSCG00000003165/ENSSSCG00000054578/ENSSSCG00000013381/ENSSSCG00000039295/ENSSSCG00000029050/…	RPS29/RPL4/RPL10L/RPL35/MRPL18/RPS27L/RPL32/MRPS6/RPL15/RPSA/RPL35A/RPL29/MRPL37/RPL22/RPS16/RPS19/RPS11/RPS14/RPS13/MRPL34/MRPL55/MRPL11/MRPL16/RPS15/RPL36/FAU/RPL6/RPL37A/MRPL17/RPS3A/RPL9/MRPS18C/MRPL19/MRPL35/MRPS9/RPS27A/MRPL13/MRPL52/RPL3/MRPL51/RPL37/MRPL22/RPS21/RPL23/RPL23A/RPL27/RPL26/RPL38/MRPL12/MRPS2	50
MF	GO:0003723	RNA binding	109/1713	291/7824	5.57758321390866e-10	3.15133451585839e-08	ENSSSCG00000004070/ENSSSCG00000030089/ENSSSCG00000034427/ENSSSCG00000005355/ENSSSCG00000004029/ENSSSCG00000004294/ENSSSCG00000032781/ENSSSCG00000005466/ENSSSCG00000004661/ENSSSCG00000036381/ENSSSCG00000011684/ENSSSCG00000011769/ENSSSCG00000030225/ENSSSCG00000011395/ENSSSCG00000003771/ENSSSCG00000003748/ENSSSCG00000003643/ENSSSCG00000039516/ENSSSCG00000030510/ENSSSCG00000029785/ENSSSCG00000003591/…	SCAF8/RBM18/MEX3C/EXOSC3/QKI/SYNCRIP/SRSF12/PTBP3/MYEF2/RBMS3/U2SURP/FXR1/TRA2B/RBM5/FUBP1/CELF4/SF3A3/LRRC47/FBL/RPS9/PUM1/HNRNPR/SRSF10/SRSF4/SNRNP70/ANKHD1/EIF3G/DCP2/UPF1/SUGP2/PTBP1/CELF1/MEX3D/HNRNPM/SAFB/SAFB2/DAZAP1/HNRNPH1/SF1/HNRNPH3/DDX21/SRSF9/SMNDC1/TIAL1/SNRNP35/NCL/RBMS1/RBPMS/HDLBP/SSB/IGF2BP3/TRA2A/RPS3/HBP1/TRMT1L/LARP7/EIF4E/RBM47/ADAD1/HNRNPDL/HNRNPD/GRSF1/ANKRD17/G3BP2/YTHDC1…	109
MF	GO:0004672	protein kinase activity	145/1713	440/7824	2.30015021057945e-08	8.66389912651592e-07	ENSSSCG00000004955/ENSSSCG00000004421/ENSSSCG00000005587/ENSSSCG00000005382/ENSSSCG00000004624/ENSSSCG00000021443/ENSSSCG00000005215/ENSSSCG00000026041/ENSSSCG00000004558/ENSSSCG00000005095/ENSSSCG00000004718/ENSSSCG00000005706/ENSSSCG00000005621/ENSSSCG00000011570/ENSSSCG00000024453/ENSSSCG00000028905/ENSSSCG00000011226/ENSSSCG00000030480/ENSSSCG00000011867/ENSSSCG00000011843/ENSSSCG00000025408/…	MAP2K5/FYN/NEK6/TGFBR1/MAPK6/SGK1/JAK2/MAP3K5/CSNK1G1/PRKCH/TTBK2/ABL1/CDK9/IRAK2/RAF1/TNIK/TGFBR2/DYRK1A/MYLK/PAK2/ULK4/SNRK/GSK3B/NEK4/PRKACB/STK40/TESK2/JAK1/DYRK1B/AKT2/CSNK2A2/ROCK1/RPS6KA1/LCK/TSSK3/VRK3/CSNK1G3/CDKL3/CSF1R/PKN1/PRKACA/CAMK4/GRK6/MARK2/MAP2K2/CSNK1G2/GRK2/STK11/PTK2B/TAOK3/SYK/CAMK2G/GRK3/MAPK1/GRK5/NEK1/BMPR1A/SLK/MAP3K2/STK36/STK25/CLK1/STRADB/BMPR2/STK17B/TLK1/SIK2/CDK6/…	145
MF	GO:0004843	cysteine-type deubiquitinase activity	25/1713	55/7824	8.22211103859119e-05	0.00232274636840201	ENSSSCG00000004638/ENSSSCG00000004639/ENSSSCG00000028737/ENSSSCG00000024341/ENSSSCG00000024623/ENSSSCG00000011765/ENSSSCG00000002670/ENSSSCG00000029633/ENSSSCG00000040286/ENSSSCG00000003820/ENSSSCG00000024197/ENSSSCG00000003217/ENSSSCG00000016194/ENSSSCG00000015052/ENSSSCG00000015120/ENSSSCG00000007907/ENSSSCG00000008382/ENSSSCG00000012251/ENSSSCG00000002446/ENSSSCG00000021307/ENSSSCG00000000457/…	USP50/USP8/USP3/USP20/USP25/USP13/USP10/USP24/CYLD/USP1/USP48/JOSD2/USP37/USP28/USP2/USP7/USP34/USP9X/ATXN3/USP44/USP15/UCHL3/USP12/UCHL5/USP36	25
MF	GO:0003779	actin binding	21/1713	44/7824	0.000127949563588187	0.00261981606319422	ENSSSCG00000005317/ENSSSCG00000011474/ENSSSCG00000011435/ENSSSCG00000037645/ENSSSCG00000003672/ENSSSCG00000003374/ENSSSCG00000040981/ENSSSCG00000003577/ENSSSCG00000003586/ENSSSCG00000014387/ENSSSCG00000012974/ENSSSCG00000010651/ENSSSCG00000008585/ENSSSCG00000005975/ENSSSCG00000012474/ENSSSCG00000036747/ENSSSCG00000001959/ENSSSCG00000009448/ENSSSCG00000009300/ENSSSCG00000007085/ENSSSCG00000017333	TLN1/PXK/TWF2/COTL1/CAP1/ESPN/GMFG/WASF2/EPB41/DIAPH1/CFL1/ABLIM1/PFN4/MTSS1/DIAPH2/WAS/CFL2/DIAPH3/WASF3/DSTN/FMNL1	21
MF	GO:0031267	small GTPase binding	15/1713	27/7824	0.000139105277691728	0.00261981606319422	ENSSSCG00000021893/ENSSSCG00000014387/ENSSSCG00000009611/ENSSSCG00000031951/ENSSSCG00000028886/ENSSSCG00000008617/ENSSSCG00000007812/ENSSSCG00000008629/ENSSSCG00000028228/ENSSSCG00000012474/ENSSSCG00000017054/ENSSSCG00000009448/ENSSSCG00000039843/ENSSSCG00000017514/ENSSSCG00000017333	ROCK1/DIAPH1/XPO7/CYFIP1/IPO7/CYRIA/XPO6/ROCK2/XPO1/DIAPH2/CYFIP2/DIAPH3/IPO9/KPNB1/FMNL1	15
MF	GO:0004842	ubiquitin-protein transferase activity	19/1713	39/7824	0.000189880629643531	0.00306521587853128	ENSSSCG00000004561/ENSSSCG00000004832/ENSSSCG00000003398/ENSSSCG00000022609/ENSSSCG00000025478/ENSSSCG00000038913/ENSSSCG00000009933/ENSSSCG00000020912/ENSSSCG00000015095/ENSSSCG00000009208/ENSSSCG00000030548/ENSSSCG00000021712/ENSSSCG00000030153/ENSSSCG00000008513/ENSSSCG00000022479/ENSSSCG00000012328/ENSSSCG00000001971/ENSSSCG00000001974/ENSSSCG00000016409	HERC1/UBE3A/UBE4B/WWP2/MIB1/HERC4/UBE3B/HECTD2/UBE4A/HERC3/HERC5/HERC6/SMURF1/BIRC6/UBR5/HUWE1/HECTD1/G2E3/UBE3C	19
MF	GO:0140658	ATP-dependent chromatin remodeler activity	15/1713	29/7824	0.00039605890268535	0.00534541129777964	ENSSSCG00000004120/ENSSSCG00000004753/ENSSSCG00000025293/ENSSSCG00000033591/ENSSSCG00000014177/ENSSSCG00000010467/ENSSSCG00000028018/ENSSSCG00000009047/ENSSSCG00000006231/ENSSSCG00000006733/ENSSSCG00000012434/ENSSSCG00000002266/ENSSSCG00000002127/ENSSSCG00000000697/ENSSSCG00000007360	SHPRH/INO80/HLTF/CHD9/CHD1/BTAF1/EP400/SMARCA5/CHD7/TTF2/ATRX/CHD2/CHD8/CHD4/CHD6	15
MF	GO:0005525	GTP binding	72/1713	229/7824	0.000425740722832007	0.00534541129777964	ENSSSCG00000005012/ENSSSCG00000004489/ENSSSCG00000005514/ENSSSCG00000004612/ENSSSCG00000026571/ENSSSCG00000027571/ENSSSCG00000011615/ENSSSCG00000012077/ENSSSCG00000037653/ENSSSCG00000011827/ENSSSCG00000031791/ENSSSCG00000022080/ENSSSCG00000003763/ENSSSCG00000037264/ENSSSCG00000038026/ENSSSCG00000003107/ENSSSCG00000003520/ENSSSCG00000055225/ENSSSCG00000014305/ENSSSCG00000013848/ENSSSCG00000034387/…	ARF6/EEF1A1/RAB14/RAB27A/RAB8B/ARL13B/RAB7A/MX1/RAB5A/LSG1/ARF4/RHOA/IFI44/RAB31/RAB12/ARHGAP35/CDC42/IRGC/SAR1B/RAB8A/ARL2/RAB4A/RAB35/DRG1/RAN/ARL3/RALB/ARL5A/AGAP1/ARL4A/SEPTIN11/RHOH/RAB28/RHOQ/RHOB/RAB10/GSPT1/SEPTIN1/SEPTIN12/RAC1/SEPTIN10/RAB1A/GBP1/RAB13/RAP1A/SEPTIN6/RAB9A/EIF2S3B/RAB2B/SRP54/TUBB/GNL1/RAP1B/RAB21/IFT27/RAC2/TUBA1B/TUBA1A/ARL1/GTPBP1/KRAS/DNM1L/ARL15/ARL5B/RAB5C/EFTUD2/S…	72
MF	GO:0004674	protein serine/threonine kinase activity	24/1713	58/7824	0.000639817289552044	0.00722993537193809	ENSSSCG00000004636/ENSSSCG00000021443/ENSSSCG00000004558/ENSSSCG00000005095/ENSSSCG00000002989/ENSSSCG00000003558/ENSSSCG00000014240/ENSSSCG00000013779/ENSSSCG00000013445/ENSSSCG00000010606/ENSSSCG00000033674/ENSSSCG00000032531/ENSSSCG00000006927/ENSSSCG00000012163/ENSSSCG00000024377/ENSSSCG00000001563/ENSSSCG00000000753/ENSSSCG00000022288/ENSSSCG00000022478/ENSSSCG00000011131/ENSSSCG00000030820/…	TRPM7/SGK1/CSNK1G1/PRKCH/AKT2/RPS6KA1/CSNK1G3/PKN1/CSNK1G2/SLK/PRKCB/SMG1/PKN2/RPS6KA3/RPS6KA5/STK38/WNK1/STK38L/STK10/PRKCQ/STK4/PRKCA/ULK2/AKT1	24
MF	GO:0004725	protein tyrosine phosphatase activity	18/1713	41/7824	0.00132308612411234	0.0135917029113359	ENSSSCG00000005047/ENSSSCG00000011485/ENSSSCG00000021738/ENSSSCG00000028805/ENSSSCG00000039885/ENSSSCG00000023709/ENSSSCG00000030289/ENSSSCG00000010755/ENSSSCG00000015735/ENSSSCG00000015411/ENSSSCG00000026655/ENSSSCG00000006764/ENSSSCG00000002425/ENSSSCG00000001878/ENSSSCG00000025537/ENSSSCG00000010908/ENSSSCG00000007469/ENSSSCG00000007166	CDKN3/PTPRG/PTPN2/PTPRM/PTP4A2/PTPRJ/PTPN11/PTPRE/PTPN18/PTPN12/PTPN13/PTPN22/PTPN21/PTPN9/PTPN6/PTPRC/PTPN1/PTPRA	18
MF	GO:0018024	histone lysine N-methyltransferase activity	8/1713	13/7824	0.00229999336634846	0.021658270866448	ENSSSCG00000011332/ENSSSCG00000014044/ENSSSCG00000013457/ENSSSCG00000015820/ENSSSCG00000028840/ENSSSCG00000006508/ENSSSCG00000009395/ENSSSCG00000038437	SETD2/NSD1/DOT1L/NSD3/EZH2/ASH1L/SETDB2/EHMT1	8
MF	GO:0051082	unfolded protein binding	9/1713	16/7824	0.00285563670270896	0.0248220728773933	ENSSSCG00000002846/ENSSSCG00000013858/ENSSSCG00000014020/ENSSSCG00000026360/ENSSSCG00000037646/ENSSSCG00000001701/ENSSSCG00000001505/ENSSSCG00000000849/ENSSSCG00000011000	DNAJA2/CALR3/CANX/CLGN/DNAJA4/HSP90AB1/PFDN6/HSP90B1/DNAJA1	9
MF	GO:0003924	GTPase activity	58/1713	192/7824	0.00406053466582216	0.0327743155169931	ENSSSCG00000033763/ENSSSCG00000005012/ENSSSCG00000004489/ENSSSCG00000005514/ENSSSCG00000004612/ENSSSCG00000026571/ENSSSCG00000027571/ENSSSCG00000011615/ENSSSCG00000012077/ENSSSCG00000037653/ENSSSCG00000031791/ENSSSCG00000022080/ENSSSCG00000011399/ENSSSCG00000037264/ENSSSCG00000038026/ENSSSCG00000003107/ENSSSCG00000003520/ENSSSCG00000014305/ENSSSCG00000013848/ENSSSCG00000034387/ENSSSCG00000036039/…	GNAQ/ARF6/EEF1A1/RAB14/RAB27A/RAB8B/ARL13B/RAB7A/MX1/RAB5A/ARF4/RHOA/GNAI2/RAB31/RAB12/ARHGAP35/CDC42/SAR1B/RAB8A/ARL2/RAB4A/RAB35/RAN/ARL3/RALB/ARL5A/AGAP1/ARL4A/RHOH/RAB28/RHOQ/RHOB/RAB10/GSPT1/RAC1/RAB1A/GBP1/RAB13/GNAI3/RAP1A/RAB9A/EIF2S3B/RAB2B/RAP1B/RAB21/IFT27/RAC2/ARL1/GTPBP1/KRAS/DNM1L/ARL15/ARL5B/RAB5C/EFTUD2/GNA13/RHEB/AGAP3	58
MF	GO:0008233	peptidase activity	9/1713	17/7824	0.00489937037011999	0.0369085901215706	ENSSSCG00000003830/ENSSSCG00000039647/ENSSSCG00000006203/ENSSSCG00000006016/ENSSSCG00000002452/ENSSSCG00000034265/ENSSSCG00000010876/ENSSSCG00000017817/ENSSSCG00000017264	MYSM1/EIF3F/COPS5/EIF3H/LGMN/DESI1/DESI2/PRPF8/AMZ2	9
MF	GO:0005096	GTPase activator activity	16/1713	39/7824	0.00548385390262553	0.0387297181872928	ENSSSCG00000004276/ENSSSCG00000031147/ENSSSCG00000003983/ENSSSCG00000009925/ENSSSCG00000016248/ENSSSCG00000016317/ENSSSCG00000008768/ENSSSCG00000028759/ENSSSCG00000002332/ENSSSCG00000028202/ENSSSCG00000032235/ENSSSCG00000026506/ENSSSCG00000017787/ENSSSCG00000034858/ENSSSCG00000017895/ENSSSCG00000025610	SMAP1/ACAP2/SMAP2/GIT2/AGFG1/AGAP1/ARAP2/ASAP1/SIPA1L1/RANGAP1/ARFGAP1/RALGAPA2/GIT1/RAP1GAP2/RABEP1/AGAP3	16

## Sheet: KEGG_Sertoli
KEGGID	Description	GeneRatio	BgRatio	pvalue	padj	geneID	geneName	keggID	Count
ko03010	Ribosome	74/1831	86/6215	5.23800663021435e-28	1.62378205536645e-25	ENSSSCG00000038507/ENSSSCG00000004945/ENSSSCG00000004970/ENSSSCG00000005001/ENSSSCG00000034227/ENSSSCG00000004047/ENSSSCG00000004177/ENSSSCG00000023158/ENSSSCG00000035904/ENSSSCG00000035811/ENSSSCG00000011179/ENSSSCG00000026981/ENSSSCG00000037030/ENSSSCG00000037236/ENSSSCG00000040273/ENSSSCG00000027573/ENSSSCG00000034647/ENSSSCG00000033374/ENSSSCG00000003930/ENSSSCG00000054047/ENSSSCG00000004002/…	RPS29/RPL4/RPLP1/RPL10L/RPL35/MRPL18/RPS12/RPS27L/RPL7A/RPL32/MRPL3/MRPS6/RPL15/RPSA/RPL35A/RPL29/MRPS15/MRPL20/RPS8/RPL22/RPS5/RPS16/RPS19/RPL28/RPS9/RPS11/RPL18/RPS14/RPS13/UBA52/MRPL16/RPS15/RPL36/FAU/RPL6/RPLP0/RPL37A/MRPS14/RPS3/RPL27A/MRPL17/RPS3A/RPL9/MRPS18C/MRPL19/MRPL30/MRPL35/MRPL33/MRPS9/RPS27A/RPS7/MRPL13/MRPL24/MRPL15/MRPL9/RPS4X/MRPS18A/RPS17/MRPS10/RPS18/MRPL2/RPS10/RPL3/RPL26L1/R…	ko:K02980/ko:K02930/ko:K02942/ko:K02866/ko:K02918/ko:K02881/ko:K02951/ko:K02978/ko:K02936/ko:K02912/ko:K02906/ko:K02990/ko:K02877/ko:K02998/ko:K02917/ko:K02905/ko:K02956/ko:K02887/ko:K02995/ko:K02891/ko:K02989/ko:K02960/ko:K02966/ko:K02903/ko:K02997/ko:K02949/ko:K02883/ko:K02955/ko:K02953/ko:K02927/ko:K02878/ko:K02958/ko:K02920/ko:K02983/ko:K02934/ko:K02941/ko:K02921/ko:K02954/ko:K02985/ko:K02900…	74
ko04141	Protein processing in endoplasmic reticulum	106/1831	157/6215	2.04298634178657e-23	3.16662882976918e-21	ENSSSCG00000004382/ENSSSCG00000005126/ENSSSCG00000004908/ENSSSCG00000038914/ENSSSCG00000005300/ENSSSCG00000004032/ENSSSCG00000004317/ENSSSCG00000005436/ENSSSCG00000004826/ENSSSCG00000039061/ENSSSCG00000005601/ENSSSCG00000004700/ENSSSCG00000011572/ENSSSCG00000029608/ENSSSCG00000030567/ENSSSCG00000011612/ENSSSCG00000027165/ENSSSCG00000011214/ENSSSCG00000011229/ENSSSCG00000011798/ENSSSCG00000002822/…	SEC63/PLAA/LMAN1/SEC61B/VCP/PRKN/UBE2J1/RAD23B/SELENOS/EIF2AK4/HSPA5/PDIA3/SEC13/SEC62/SSR3/RPN1/UBE2G2/NGLY1/STT3B/DNAJB11/AMFR/UBE2J2/HERPUD1/DDOST/SVIP/SKP1/SAR1B/SEC24A/SIL1/UBE2D2/DNAJB1/RAD23A/CALR/LMAN2/UBXN6/GANAB/MAPK9/CANX/ERP29/UFD1/DNAJB12/ERO1B/DERL3/XBP1/MAPK8/DNAJC10/NFE2L2/UGGT1/SEC61G/STT3A/PDIA4/CUL1/BCAP29/UBQLN3/EDEM3/HSPA8/HYOU1/YOD1/SEC24D/MAPK10/SEC24B/HSPA4L/SEC31A/EIF2AK1…	ko:K09540/ko:K14018/ko:K10080/ko:K09481/ko:K13525/ko:K04556/ko:K10578/ko:K10839/ko:K14025/ko:K16196/ko:K09490/ko:K08056/ko:K14004/ko:K12275/ko:K13251/ko:K12666/ko:K04555/ko:K01456/ko:K07151/ko:K09517/ko:K10636/ko:K04554/ko:K14027/ko:K12670/ko:K14014/ko:K03094/ko:K07953/ko:K14007/ko:K14001/ko:K06689/ko:K09507/ko:K10839/ko:K08057/ko:K10082/ko:K14011/ko:K05546/ko:K04440/ko:K08054/ko:K09586/ko:K14016…	106
ko05016	Huntington disease	108/1831	171/6215	2.23640932196325e-20	2.31095629936202e-18	ENSSSCG00000033763/ENSSSCG00000004432/ENSSSCG00000037131/ENSSSCG00000022387/ENSSSCG00000038399/ENSSSCG00000023437/ENSSSCG00000021355/ENSSSCG00000024437/ENSSSCG00000011941/ENSSSCG00000011764/ENSSSCG00000031913/ENSSSCG00000020990/ENSSSCG00000011356/ENSSSCG00000029034/ENSSSCG00000058884/ENSSSCG00000038826/ENSSSCG00000027085/ENSSSCG00000035612/ENSSSCG00000039196/ENSSSCG00000020926/ENSSSCG00000003613/…	GNAQ/HDAC2/CLTA/TBPL1/ATP5PF/ITPR1/SOD1/AP2M1/IFT57/NDUFB5/NDUFB4/DNAH12/UQCRC1/COX4I1/DNALI1/NDUFV2/UQCRFS1/COX6B2/POLR2I/SDHB/HDAC1/AP2S1/AP2A1/COX7C/DCTN4/UQCRQ/NDUFA2/NDUFB7/NDUFA13/AP2A2/NDUFS3/COX8A/UQCR11/NDUFA7/ATP5F1D/POLR2E/NDUFV1/NDUFA11/TFAM/VDAC2/UQCR10/COX6A1/NDUFB8/DNAH10/SLC25A4/CREB1/NDUFA10/POLR2D/DNAH7/ATP5MC3/NDUFA4/RCOR3/NDUFC2/HTT/DCTN1/COX7A2L/DNAH6/COX5B/HIP1/CREBBP/NDUFB1…	ko:K04634/ko:K06067/ko:K04644/ko:K03120/ko:K02131/ko:K04958/ko:K04565/ko:K11826/ko:K04638/ko:K03961/ko:K03960/ko:K10408/ko:K00414/ko:K02263/ko:K10410/ko:K03943/ko:K00411/ko:K02267/ko:K03017/ko:K00235/ko:K06067/ko:K11827/ko:K11824/ko:K02272/ko:K10426/ko:K00418/ko:K03946/ko:K03963/ko:K11353/ko:K11824/ko:K03936/ko:K02273/ko:K00420/ko:K03951/ko:K02134/ko:K03013/ko:K03942/ko:K03956/ko:K11830/ko:K15040…	108
ko03040	Spliceosome	78/1831	115/6215	1.06836575663037e-17	8.2798346138854e-16	ENSSSCG00000005786/ENSSSCG00000004403/ENSSSCG00000005366/ENSSSCG00000024648/ENSSSCG00000004661/ENSSSCG00000011601/ENSSSCG00000038900/ENSSSCG00000033653/ENSSSCG00000011684/ENSSSCG00000027323/ENSSSCG00000030225/ENSSSCG00000011329/ENSSSCG00000005777/ENSSSCG00000003849/ENSSSCG00000003643/ENSSSCG00000002998/ENSSSCG00000025653/ENSSSCG00000003701/ENSSSCG00000037481/ENSSSCG00000025323/ENSSSCG00000003596/…	SNRPA1/CDC40/NCBP1/PRPF4/MYEF2/LSM3/ISY1/U2AF1/U2SURP/NCBP2/TRA2B/CCDC12/TXNL4A/MAGOH/SF3A3/SNRPA/THOC1/SNRPD1/SYF2/SF3B3/SNRNP40/SRSF10/SNRNP70/RBM22/DDX46/TCERG1/ZMAT2/LSM4/LSM7/SF3B2/HNRNPM/TCERG1L/SF3A1/SMNDC1/PRPF40A/SF3B1/CWC15/TRA2A/HSPA8/SNRPE/DHX15/SRSF7/SF3B6/USP39/BUD31/SNRNP200/SNRPG/PUF60/SF3B4/PRPF3/BCAS2/RBMXL1/THOC2/SRSF5/SNW1/RBM25/CDC5L/LSM2/DDX39B/HNRNPA1L3/PRPF40B/SNRPF/PHF5A/…	ko:K11092/ko:K12816/ko:K12882/ko:K12662/ko:K12887/ko:K12622/ko:K12870/ko:K12836/ko:K12842/ko:K12883/ko:K12897/ko:K12871/ko:K12859/ko:K12877/ko:K12827/ko:K11091/ko:K12878/ko:K11087/ko:K12868/ko:K12830/ko:K12857/ko:K12900/ko:K11093/ko:K12872/ko:K12811/ko:K12824/ko:K12848/ko:K12623/ko:K12626/ko:K12829/ko:K12887/ko:K12824/ko:K12825/ko:K12839/ko:K12821/ko:K12828/ko:K12863/ko:K12897/ko:K03283/ko:K11097…	78
ko05012	Parkinson disease	79/1831	124/6215	1.60493534282618e-15	9.95059912552233e-14	ENSSSCG00000004032/ENSSSCG00000004317/ENSSSCG00000038399/ENSSSCG00000027165/ENSSSCG00000011764/ENSSSCG00000031913/ENSSSCG00000011356/ENSSSCG00000011399/ENSSSCG00000029034/ENSSSCG00000038826/ENSSSCG00000003334/ENSSSCG00000003385/ENSSSCG00000027085/ENSSSCG00000035612/ENSSSCG00000020926/ENSSSCG00000003506/ENSSSCG00000040325/ENSSSCG00000014289/ENSSSCG00000014371/ENSSSCG00000013771/ENSSSCG00000013778/…	PRKN/UBE2J1/ATP5PF/UBE2G2/NDUFB5/NDUFB4/UQCRC1/GNAI2/COX4I1/NDUFV2/UBE2J2/PARK7/UQCRFS1/COX6B2/SDHB/PINK1/COX7C/UQCRQ/NDUFA2/PRKACA/NDUFB7/NDUFA13/NDUFS3/COX8A/UQCR11/NDUFA7/ATP5F1D/NDUFV1/NDUFA11/VDAC2/UQCR10/COX6A1/NDUFB8/SLC25A4/NDUFA10/ATP5MC3/NDUFA4/NDUFC2/COX7A2L/COX5B/NDUFB10/NDUFAB1/UQCRC2/UQCRB/NDUFB9/CYC1/GNAI3/ATP5PB/COX6C/NDUFS2/SLC25A5/COX7B/NDUFB1/ATP5MC2/NDUFA9/NDUFA6/SDHA/NDUFS6/N…	ko:K04556/ko:K10578/ko:K02131/ko:K04555/ko:K03961/ko:K03960/ko:K00414/ko:K04630/ko:K02263/ko:K03943/ko:K04554/ko:K05687/ko:K00411/ko:K02267/ko:K00235/ko:K05688/ko:K02272/ko:K00418/ko:K03946/ko:K04345/ko:K03963/ko:K11353/ko:K03936/ko:K02273/ko:K00420/ko:K03951/ko:K02134/ko:K03942/ko:K03956/ko:K15040/ko:K00419/ko:K02266/ko:K03964/ko:K05863/ko:K03954/ko:K02128/ko:K03948/ko:K03968/ko:K02270/ko:K02265…	79
ko00190	Oxidative phosphorylation	73/1831	113/6215	6.6123947501879e-15	3.41640395426375e-13	ENSSSCG00000038399/ENSSSCG00000011764/ENSSSCG00000011916/ENSSSCG00000031913/ENSSSCG00000011356/ENSSSCG00000029034/ENSSSCG00000038826/ENSSSCG00000039267/ENSSSCG00000027085/ENSSSCG00000035612/ENSSSCG00000020926/ENSSSCG00000040325/ENSSSCG00000014289/ENSSSCG00000014371/ENSSSCG00000013778/ENSSSCG00000056961/ENSSSCG00000032081/ENSSSCG00000013046/ENSSSCG00000013436/ENSSSCG00000041220/ENSSSCG00000035532/…	ATP5PF/NDUFB5/ATP6V1A/NDUFB4/UQCRC1/COX4I1/NDUFV2/ATP6V0B/UQCRFS1/COX6B2/SDHB/COX7C/UQCRQ/NDUFA2/NDUFB7/NDUFA13/NDUFS3/COX8A/UQCR11/NDUFA7/ATP5F1D/NDUFV1/NDUFA11/ATP6V1B2/UQCR10/COX6A1/NDUFB8/ATP6V0A2/NDUFA10/ATP5MC3/NDUFA4/NDUFC2/PPA2/ATP5ME/COX7A2L/COX5B/NDUFB10/NDUFAB1/UQCRC2/UQCRB/NDUFB9/CYC1/ATP6V1H/ATP5PB/COX6C/ATP6V1C1/NDUFS2/COX7B/ATP6V1D/NDUFB1/ATP5MC2/NDUFA9/NDUFA6/SDHA/NDUFS6/NDUFB6/AT…	ko:K02131/ko:K03961/ko:K02145/ko:K03960/ko:K00414/ko:K02263/ko:K03943/ko:K03661/ko:K00411/ko:K02267/ko:K00235/ko:K02272/ko:K00418/ko:K03946/ko:K03963/ko:K11353/ko:K03936/ko:K02273/ko:K00420/ko:K03951/ko:K02134/ko:K03942/ko:K03956/ko:K02147/ko:K00419/ko:K02266/ko:K03964/ko:K02154/ko:K03954/ko:K02128/ko:K03948/ko:K03968/ko:K01507/ko:K02129/ko:K02270/ko:K02265/ko:K03966/ko:K03955/ko:K00415/ko:K00417…	73
ko04120	Ubiquitin mediated proteolysis	75/1831	125/6215	7.96052322759081e-13	3.52537457221879e-11	ENSSSCG00000004958/ENSSSCG00000034730/ENSSSCG00000037499/ENSSSCG00000004032/ENSSSCG00000004317/ENSSSCG00000033177/ENSSSCG00000004561/ENSSSCG00000004832/ENSSSCG00000011506/ENSSSCG00000033057/ENSSSCG00000022486/ENSSSCG00000027165/ENSSSCG00000029774/ENSSSCG00000026488/ENSSSCG00000003949/ENSSSCG00000003334/ENSSSCG00000037263/ENSSSCG00000037734/ENSSSCG00000022609/ENSSSCG00000035344/ENSSSCG00000003111/…	PIAS1/PIAS2/NEDD4/PRKN/UBE2J1/CDC26/HERC1/UBE3A/UBA3/ANAPC13/CBLB/UBE2G2/RNF7/UBE2E1/CDC20/UBE2J2/SIAH1/UBE2M/WWP2/UBE2S/SAE1/SKP1/UBE2B/UBE2D2/KEAP1/DDB1/CDC34/PIAS4/FZR1/FBXW8/HERC4/UBE3B/PPIL2/BTRC/CUL3/TRIP12/HERC2/BIRC3/BIRC2/CUL5/COP1/CUL1/CBL/UBE4A/HERC3/FBXW7/UBE2K/RCHY1/SMURF1/BIRC6/STUB1/ELOC/UBE2W/WWP1/UBE2Q1/UBR5/CUL4B/UBE2A/HUWE1/UBE2Q2/FBXW11/ERCC8/MAP3K1/CUL4A/UBE2R2/CUL2/ITCH/TRIM…	ko:K04706/ko:K16063/ko:K10591/ko:K04556/ko:K10578/ko:K03359/ko:K10594/ko:K10587/ko:K10686/ko:K12456/ko:K22517/ko:K04555/ko:K10611/ko:K20217/ko:K03363/ko:K04554/ko:K04506/ko:K10579/ko:K05630/ko:K10583/ko:K10684/ko:K03094/ko:K10574/ko:K06689/ko:K10456/ko:K10610/ko:K02207/ko:K16065/ko:K03364/ko:K10264/ko:K10615/ko:K10588/ko:K10598/ko:K03362/ko:K03869/ko:K10590/ko:K10595/ko:K16060/ko:K16060/ko:K10612…	75
ko04144	Endocytosis	113/1831	223/6215	1.07058830133921e-11	4.14852966768945e-10	ENSSSCG00000032312/ENSSSCG00000005012/ENSSSCG00000004385/ENSSSCG00000005596/ENSSSCG00000004893/ENSSSCG00000004639/ENSSSCG00000037499/ENSSSCG00000037131/ENSSSCG00000004044/ENSSSCG00000004276/ENSSSCG00000042703/ENSSSCG00000036926/ENSSSCG00000011552/ENSSSCG00000036643/ENSSSCG00000011615/ENSSSCG00000022486/ENSSSCG00000037653/ENSSSCG00000011226/ENSSSCG00000024437/ENSSSCG00000031147/ENSSSCG00000022080/…	RAB11A/ARF6/SNX3/ARPC5L/VPS4B/USP8/NEDD4/CLTA/IGF2R/SMAP1/SNX1/MVB12B/TTLL3/RBSN/RAB7A/CBLB/RAB5A/TGFBR2/AP2M1/ACAP2/RHOA/CHMP1A/EPS15/PRKCZ/CHMP2A/VPS35/VPS4A/IST1/CYTH2/EPN1/AP2S1/CAPZB/AP2A1/SNX2/ARF1/DNM2/AP2A2/ZFYVE16/PIP5K1C/SH3GL1/RUFY1/EHD1/ARPC3/VPS29/RAB4A/RUFY2/VPS26A/GRK3/GIT2/RAB11FIP2/GBF1/VPS37B/ARPC2/STAM2/AGAP1/DNM3/ARPC5/HSPA8/CBL/PDGFRA/RUFY3/GRK4/RAB11FIP5/RAB10/CHMP3/RNF151/C…	ko:K07904/ko:K07941/ko:K17918/ko:K05754/ko:K12196/ko:K11839/ko:K10591/ko:K04644/ko:K06564/ko:K12486/ko:K17917/ko:K12186/ko:K05755/ko:K12481/ko:K07897/ko:K22517/ko:K07887/ko:K04388/ko:K11826/ko:K12489/ko:K04513/ko:K12197/ko:K12472/ko:K18952/ko:K12191/ko:K18468/ko:K12196/ko:K19476/ko:K18441/ko:K12471/ko:K11827/ko:K10365/ko:K11824/ko:K17917/ko:K07937/ko:K01528/ko:K11824/ko:K04679/ko:K00889/ko:K11247…	113
ko05010	Alzheimer disease	80/1831	149/6215	3.4487507383316e-10	1.187903032092e-08	ENSSSCG00000033763/ENSSSCG00000038399/ENSSSCG00000012022/ENSSSCG00000023437/ENSSSCG00000011764/ENSSSCG00000031913/ENSSSCG00000011889/ENSSSCG00000011455/ENSSSCG00000011356/ENSSSCG00000029034/ENSSSCG00000038826/ENSSSCG00000027085/ENSSSCG00000035612/ENSSSCG00000032059/ENSSSCG00000020926/ENSSSCG00000022545/ENSSSCG00000040325/ENSSSCG00000014289/ENSSSCG00000014371/ENSSSCG00000013778/ENSSSCG00000056961/…	GNAQ/ATP5PF/APP/ITPR1/NDUFB5/NDUFB4/GSK3B/CACNA1D/UQCRC1/COX4I1/NDUFV2/UQCRFS1/COX6B2/PSENEN/SDHB/CALM3/COX7C/UQCRQ/NDUFA2/NDUFB7/NDUFA13/BAD/NDUFS3/COX8A/UQCR11/NDUFA7/ATP5F1D/NDUFV1/NDUFA11/ATP2A2/PPP3CB/PPP3CC/UQCR10/IDE/COX6A1/MAPK1/NDUFB8/NDUFA10/ATP5MC3/NDUFA4/NDUFC2/PPP3CA/COX7A2L/CALM2/COX5B/NDUFB10/RTN4/NDUFAB1/UQCRC2/PPP3R1/UQCRB/NDUFB9/CYC1/ATP5PB/COX6C/ATF6/NDUFS2/COX7B/CALM1/PSEN1/ND…	ko:K04634/ko:K02131/ko:K04520/ko:K04958/ko:K03961/ko:K03960/ko:K03083/ko:K04851/ko:K00414/ko:K02263/ko:K03943/ko:K00411/ko:K02267/ko:K06170/ko:K00235/ko:K02183/ko:K02272/ko:K00418/ko:K03946/ko:K03963/ko:K11353/ko:K02158/ko:K03936/ko:K02273/ko:K00420/ko:K03951/ko:K02134/ko:K03942/ko:K03956/ko:K05853/ko:K04348/ko:K04348/ko:K00419/ko:K01408/ko:K02266/ko:K04371/ko:K03964/ko:K03954/ko:K02128/ko:K03948…	80
ko03050	Proteasome	31/1831	41/6215	1.20579080423458e-09	3.73795149312719e-08	ENSSSCG00000005038/ENSSSCG00000005590/ENSSSCG00000027257/ENSSSCG00000005072/ENSSSCG00000011494/ENSSSCG00000046387/ENSSSCG00000035914/ENSSSCG00000039235/ENSSSCG00000003717/ENSSSCG00000032908/ENSSSCG00000036658/ENSSSCG00000013391/ENSSSCG00000014559/ENSSSCG00000015892/ENSSSCG00000016272/ENSSSCG00000015424/ENSSSCG00000008412/ENSSSCG00000006628/ENSSSCG00000006830/ENSSSCG00000002433/ENSSSCG00000054516/…	PSMC6/PSMB7/PSMB1/PSMA3/PSMD6/PSMD2/PSMB2/PSMC4/PSMA8/PSMD7/PSMD8/PSMA1/PSMD13/PSMD14/PSMD1/PSMC2/PSME4/PSMD4/PSMA5/PSMC1/PSMA6/POMP/ADRM1/PSMF1/PSMD3/PSMB3/PSMD11/PSME3/PSMD12/PSMC5/PSMA2	ko:K03064/ko:K02739/ko:K02732/ko:K02727/ko:K03037/ko:K03028/ko:K02734/ko:K03063/ko:K02731/ko:K03038/ko:K03031/ko:K02725/ko:K03039/ko:K03030/ko:K03032/ko:K03061/ko:K06699/ko:K03029/ko:K02729/ko:K03062/ko:K02730/ko:K11599/ko:K06691/ko:K06700/ko:K03033/ko:K02735/ko:K03036/ko:K06698/ko:K03035/ko:K03066/ko:K02726	31
ko03013	RNA transport	76/1831	144/6215	2.70852537617245e-09	7.63311696921326e-08	ENSSSCG00000022828/ENSSSCG00000004489/ENSSSCG00000005366/ENSSSCG00000005711/ENSSSCG00000005667/ENSSSCG00000004691/ENSSSCG00000011491/ENSSSCG00000011572/ENSSSCG00000031249/ENSSSCG00000011769/ENSSSCG00000030255/ENSSSCG00000027323/ENSSSCG00000011270/ENSSSCG00000011803/ENSSSCG00000011794/ENSSSCG00000003849/ENSSSCG00000003673/ENSSSCG00000029808/ENSSSCG00000025653/ENSSSCG00000032947/ENSSSCG00000003512/…	PNN/EEF1A1/NCBP1/NUP214/NUP188/EIF3J/THOC7/SEC13/PTTG1IP/FXR1/EIF4G1/NCBP2/EIF1B/EIF4A2/SENP2/MAGOH/SEH1L/EIF2B3/THOC1/SRRM1/EIF4G3/TMEM167A/EIF4G2/EIF3G/UPF1/NUP133/THOC5/RAN/EIF3A/NUP35/EIF4E2/SUMO1/NUP98/TPR/EIF3F/EIF4E/EIF5B/RANBP2/XPO1/NUP210L/DDX20/EIF3E/EIF3H/PABPC1/UPF3B/THOC2/EIF1AX/NUP153/EIF2S1/SNUPN/XPO5/DDX39B/STRAP/EIF4B/EIF3D/NUP50/RANGAP1/XPOT/PYM1/PAIP1/NUP155/UPF3A/NUP58/SAP18/U…	ko:K13114/ko:K03231/ko:K12882/ko:K14317/ko:K14311/ko:K03245/ko:K13176/ko:K14004/ko:K12160/ko:K15516/ko:K03260/ko:K12883/ko:K03113/ko:K03257/ko:K03345/ko:K12877/ko:K14299/ko:K03241/ko:K12878/ko:K13171/ko:K03260/ko:K14527/ko:K03260/ko:K03248/ko:K14326/ko:K14300/ko:K13174/ko:K07936/ko:K03254/ko:K14313/ko:K03259/ko:K12160/ko:K14297/ko:K09291/ko:K03249/ko:K03259/ko:K03243/ko:K12172/ko:K14290/ko:K14314…	76
ko04714	Thermogenesis	98/1831	203/6215	7.41864694100405e-09	1.91648379309271e-07	ENSSSCG00000005015/ENSSSCG00000004064/ENSSSCG00000046003/ENSSSCG00000038399/ENSSSCG00000011762/ENSSSCG00000011764/ENSSSCG00000031913/ENSSSCG00000011340/ENSSSCG00000011356/ENSSSCG00000011371/ENSSSCG00000029034/ENSSSCG00000038826/ENSSSCG00000027085/ENSSSCG00000003357/ENSSSCG00000035612/ENSSSCG00000003559/ENSSSCG00000020926/ENSSSCG00000003531/ENSSSCG00000003413/ENSSSCG00000040325/ENSSSCG00000014289/…	SOS2/ARID1B/TSC1/ATP5PF/ACTL6A/NDUFB5/NDUFB4/SMARCC1/UQCRC1/NDUFAF3/COX4I1/NDUFV2/UQCRFS1/ACTRT2/COX6B2/ARID1A/SDHB/KDM1A/MTOR/COX7C/UQCRQ/ACSL6/KDM3B/NDUFA2/PRKACA/NDUFB7/NDUFA13/SMARCA4/NDUFS3/PNPLA2/COX8A/UQCR11/NDUFA7/ATP5F1D/NDUFV1/NDUFA11/SMARCB1/UQCR10/COX6A1/NDUFB8/ACSL3/CREB1/NDUFA10/ATF2/ATP5MC3/NDUFA4/NDUFC2/ATP5ME/COX7A2L/SOS1/ADCY3/COX5B/COA5/KDM3A/NDUFB10/ACTB/NDUFAF7/NDUFAB1/UQCRC2…	ko:K03099/ko:K11653/ko:K07206/ko:K02131/ko:K11340/ko:K03961/ko:K03960/ko:K11649/ko:K00414/ko:K09008/ko:K02263/ko:K03943/ko:K00411/ko:K05692/ko:K02267/ko:K11653/ko:K00235/ko:K11450/ko:K07203/ko:K02272/ko:K00418/ko:K01897/ko:K15601/ko:K03946/ko:K04345/ko:K03963/ko:K11353/ko:K11647/ko:K03936/ko:K16816/ko:K02273/ko:K00420/ko:K03951/ko:K02134/ko:K03942/ko:K03956/ko:K11648/ko:K00419/ko:K02266/ko:K03964…	98
ko03015	mRNA surveillance pathway	46/1831	75/6215	8.47544271485215e-09	2.02106710892628e-07	ENSSSCG00000022828/ENSSSCG00000026382/ENSSSCG00000005366/ENSSSCG00000004311/ENSSSCG00000004169/ENSSSCG00000027323/ENSSSCG00000011433/ENSSSCG00000034521/ENSSSCG00000003849/ENSSSCG00000025855/ENSSSCG00000032947/ENSSSCG00000014298/ENSSSCG00000028976/ENSSSCG00000014337/ENSSSCG00000039301/ENSSSCG00000031442/ENSSSCG00000013427/ENSSSCG00000009657/ENSSSCG00000009828/ENSSSCG00000015861/ENSSSCG00000029538/…	PNN/PPP2R5E/NCBP1/RNGTT/HBS1L/NCBP2/WDR82/NUDT21/MAGOH/RNMT/SRRM1/PPP2CA/PPP2R2B/ETF1/UPF1/CLP1/DAZAP1/PPP2R2A/PPP1CC/WDR33/PPP2R1B/PPP2R5A/SMG7/PCF11/GSPT1/SMG1/PABPC1/UPF3B/GSPT2/PPP2R3C/PAPOLA/PABPN1/CPSF2/DDX39B/CPSF6/PYM1/PELO/UPF3A/SAP18/UPF2/NXT1/CSTF1/SMG6/EIF4A3/ALYREF/PPP2R5C	ko:K13114/ko:K11584/ko:K12882/ko:K13917/ko:K14416/ko:K12883/ko:K14962/ko:K14397/ko:K12877/ko:K00565/ko:K13171/ko:K04382/ko:K04354/ko:K03265/ko:K14326/ko:K14399/ko:K14411/ko:K04354/ko:K06269/ko:K15542/ko:K03456/ko:K11584/ko:K14409/ko:K14400/ko:K03267/ko:K08873/ko:K13126/ko:K14328/ko:K03267/ko:K11583/ko:K14376/ko:K14396/ko:K14402/ko:K12812/ko:K14398/ko:K14294/ko:K06965/ko:K14328/ko:K14324/ko:K14327…	46
ko03060	Protein export	18/1831	21/6215	1.32489362858132e-07	2.93369303471577e-06	ENSSSCG00000004382/ENSSSCG00000004912/ENSSSCG00000038914/ENSSSCG00000004785/ENSSSCG00000005601/ENSSSCG00000029608/ENSSSCG00000013322/ENSSSCG00000015769/ENSSSCG00000054202/ENSSSCG00000015227/ENSSSCG00000014850/ENSSSCG00000008900/ENSSSCG00000001955/ENSSSCG00000002042/ENSSSCG00000029183/ENSSSCG00000031664/ENSSSCG00000011114/ENSSSCG00000061899	SEC63/SEC11C/SEC61B/SRP14/HSPA5/SEC62/IMMP1L/SPCS3/SEC61G/SRPRA/SPCS2/SRP72/SRP54/OXA1L/SEC11A/SRP9/SEC61A2/IMMP2L	ko:K09540/ko:K13280/ko:K09481/ko:K03104/ko:K09490/ko:K12275/ko:K09647/ko:K12948/ko:K07342/ko:K13431/ko:K12947/ko:K03108/ko:K03106/ko:K03217/ko:K13280/ko:K03109/ko:K10956/ko:K09648	18
ko03018	RNA degradation	42/1831	71/6215	1.63670052645628e-07	3.38251442134298e-06	ENSSSCG00000005346/ENSSSCG00000005355/ENSSSCG00000011601/ENSSSCG00000024916/ENSSSCG00000011678/ENSSSCG00000032220/ENSSSCG00000011300/ENSSSCG00000022616/ENSSSCG00000002799/ENSSSCG00000002771/ENSSSCG00000022343/ENSSSCG00000062607/ENSSSCG00000002719/ENSSSCG00000003412/ENSSSCG00000014338/ENSSSCG00000014204/ENSSSCG00000034314/ENSSSCG00000013124/ENSSSCG00000013463/ENSSSCG00000014009/ENSSSCG00000010518/…	ZCCHC7/EXOSC3/LSM3/DHX36/XRN1/CNOT10/EXOSC7/DCP1A/CNOT1/EDC4/ENO1/TENT4B/EXOSC6/EXOSC10/HSPA9/DCP2/LSM4/PATL1/LSM7/CNOT6/EXOSC1/ENO4/CNOT9/HSPD1/DDX6/CNOT6L/PABPC1/LSM2/CNOT2/PFKM/BTG1/TOB2/MTREX/CNOT8/DIS3/EXOSC8/PAN3/CNOT7/XRN2/ENO3/LSM8/CNOT4	ko:K12597/ko:K03681/ko:K12622/ko:K14442/ko:K12618/ko:K12607/ko:K12589/ko:K12610/ko:K12604/ko:K12616/ko:K01689/ko:K03514/ko:K12587/ko:K12591/ko:K04043/ko:K12613/ko:K12623/ko:K12617/ko:K12626/ko:K12603/ko:K07573/ko:K01689/ko:K12606/ko:K04077/ko:K12614/ko:K12603/ko:K13126/ko:K12621/ko:K12605/ko:K00850/ko:K14443/ko:K14443/ko:K12598/ko:K12581/ko:K12585/ko:K12586/ko:K12572/ko:K12581/ko:K12619/ko:K01689…	42
ko04932	Non-alcoholic fatty liver disease (NAFLD)	68/1831	137/6215	4.17169015878237e-07	8.08264968264084e-06	ENSSSCG00000011764/ENSSSCG00000030413/ENSSSCG00000031913/ENSSSCG00000011889/ENSSSCG00000011356/ENSSSCG00000029034/ENSSSCG00000031912/ENSSSCG00000038826/ENSSSCG00000003909/ENSSSCG00000027085/ENSSSCG00000002989/ENSSSCG00000035612/ENSSSCG00000020926/ENSSSCG00000040325/ENSSSCG00000014289/ENSSSCG00000014371/ENSSSCG00000013778/ENSSSCG00000056961/ENSSSCG00000032081/ENSSSCG00000012981/ENSSSCG00000013046/…	NDUFB5/PIK3CA/NDUFB4/GSK3B/UQCRC1/COX4I1/JUN/NDUFV2/PIK3R3/UQCRFS1/AKT2/COX6B2/SDHB/COX7C/UQCRQ/NDUFA2/NDUFB7/NDUFA13/NDUFS3/RELA/COX8A/UQCR11/NDUFA7/NDUFV1/NDUFA11/MAPK9/UQCR10/COX6A1/XBP1/NDUFB8/MAPK8/IRS1/NDUFA10/NDUFA4/NDUFC2/MAPK10/COX7A2L/COX5B/NDUFB10/NDUFAB1/UQCRC2/UQCRB/NDUFB9/CYC1/COX6C/NDUFS2/COX7B/EIF2S1/NDUFB1/PRKAG1/NDUFA9/ATF4/ADIPOR2/NDUFA6/DDIT3/SDHA/NDUFS6/NDUFB6/AKT3/IKBKB/ITCH…	ko:K03961/ko:K00922/ko:K03960/ko:K03083/ko:K00414/ko:K02263/ko:K04448/ko:K03943/ko:K02649/ko:K00411/ko:K04456/ko:K02267/ko:K00235/ko:K02272/ko:K00418/ko:K03946/ko:K03963/ko:K11353/ko:K03936/ko:K04735/ko:K02273/ko:K00420/ko:K03951/ko:K03942/ko:K03956/ko:K04440/ko:K00419/ko:K02266/ko:K09027/ko:K03964/ko:K04440/ko:K16172/ko:K03954/ko:K03948/ko:K03968/ko:K04440/ko:K02270/ko:K02265/ko:K03966/ko:K03955…	68
ko04137	Mitophagy - animal	35/1831	60/6215	2.78007253150615e-06	5.06954402804062e-05	ENSSSCG00000004370/ENSSSCG00000004639/ENSSSCG00000004032/ENSSSCG00000011615/ENSSSCG00000039285/ENSSSCG00000031912/ENSSSCG00000002804/ENSSSCG00000003506/ENSSSCG00000013262/ENSSSCG00000012981/ENSSSCG00000014010/ENSSSCG00000014016/ENSSSCG00000009658/ENSSSCG00000032917/ENSSSCG00000010380/ENSSSCG00000016211/ENSSSCG00000015384/ENSSSCG00000009228/ENSSSCG00000038938/ENSSSCG00000032477/ENSSSCG00000012258/…	ATG5/USP8/PRKN/RAB7A/MFN1/JUN/CSNK2A2/PINK1/AMBRA1/RELA/MAPK9/SQSTM1/BNIP3L/USP30/MAPK8/ATG9A/TOMM7/MAPK10/FIS1/NRAS/FUNDC1/FUNDC2/CSNK2B/TBC1D15/SP1/GABARAPL1/ATF4/BCL2L13/OPTN/BCL2L1/CALCOCO2/NBR1/BECN1/UBB/TAX1BP1	ko:K08339/ko:K11839/ko:K04556/ko:K07897/ko:K21356/ko:K04448/ko:K03097/ko:K05688/ko:K17985/ko:K04735/ko:K04440/ko:K14381/ko:K15465/ko:K11851/ko:K04440/ko:K17907/ko:K17771/ko:K04440/ko:K17969/ko:K07828/ko:K17986/ko:K17986/ko:K03115/ko:K20168/ko:K04684/ko:K08341/ko:K04374/ko:K15485/ko:K19946/ko:K04570/ko:K21348/ko:K17987/ko:K08334/ko:K04551/ko:K21347	35
ko05131	Shigellosis	35/1831	61/6215	4.6909016673648e-06	8.07877509379494e-05	ENSSSCG00000004370/ENSSSCG00000005596/ENSSSCG00000005706/ENSSSCG00000011552/ENSSSCG00000033653/ENSSSCG00000003357/ENSSSCG00000021893/ENSSSCG00000003577/ENSSSCG00000003419/ENSSSCG00000014387/ENSSSCG00000012981/ENSSSCG00000014010/ENSSSCG00000009821/ENSSSCG00000010313/ENSSSCG00000035045/ENSSSCG00000010081/ENSSSCG00000010563/ENSSSCG00000010548/ENSSSCG00000010380/ENSSSCG00000016185/ENSSSCG00000015560/…	ATG5/ARPC5L/ABL1/TTLL3/U2AF1/ACTRT2/ROCK1/WASF2/MAD2L2/DIAPH1/RELA/MAPK9/ARPC3/VCL/DOCK1/MAPK1/BTRC/CHUK/MAPK8/ARPC2/ARPC5/MAPK10/PFN4/ACTB/ARPC1B/ARPC1A/ROCK2/MAPK14/FBXW11/ITGB1/IKBKB/CRK/ACTG1/WASL/ELMO1	ko:K08339/ko:K05754/ko:K06619/ko:K05755/ko:K12836/ko:K05692/ko:K04514/ko:K05748/ko:K13728/ko:K05740/ko:K04735/ko:K04440/ko:K05756/ko:K05700/ko:K13708/ko:K04371/ko:K03362/ko:K04467/ko:K04440/ko:K05758/ko:K05754/ko:K04440/ko:K05759/ko:K05692/ko:K05757/ko:K05757/ko:K17388/ko:K04441/ko:K03362/ko:K05719/ko:K07209/ko:K04438/ko:K05692/ko:K05747/ko:K12366	35
ko04140	Autophagy - animal	55/1831	120/6215	9.38216363973918e-05	0.00153077406753639	ENSSSCG00000004370/ENSSSCG00000005386/ENSSSCG00000004334/ENSSSCG00000039061/ENSSSCG00000046003/ENSSSCG00000011546/ENSSSCG00000011575/ENSSSCG00000024453/ENSSSCG00000011615/ENSSSCG00000023437/ENSSSCG00000011930/ENSSSCG00000030413/ENSSSCG00000023503/ENSSSCG00000003749/ENSSSCG00000003909/ENSSSCG00000002989/ENSSSCG00000003413/ENSSSCG00000014298/ENSSSCG00000013771/ENSSSCG00000013033/ENSSSCG00000025210/…	ATG5/STX17/MAP3K7/EIF2AK4/TSC1/MTMR14/ATG7/RAF1/RAB7A/ITPR1/ATG3/PIK3CA/PRKCD/PIK3C3/PIK3R3/AKT2/MTOR/PPP2CA/PRKACA/BAD/ATG10/ATG13/AMBRA1/MAP2K2/DAPK3/STK11/MAPK9/SNAP29/MTMR3/MAPK1/MAPK8/ATG9A/IRS1/UVRAG/MAPK10/VAMP8/PDPK1/WIPI2/DEPTOR/SH3GLB1/RB1CC1/NRAS/LAMP2/EIF2S1/GABARAPL1/ITPR2/LAMP1/SUPT20H/AKT3/PRKCQ/DAPK1/BCL2L1/VMP1/BECN1/ULK2	ko:K08339/ko:K08491/ko:K04427/ko:K16196/ko:K07206/ko:K18086/ko:K08337/ko:K04366/ko:K07897/ko:K04958/ko:K08343/ko:K00922/ko:K06068/ko:K00914/ko:K02649/ko:K04456/ko:K07203/ko:K04382/ko:K04345/ko:K02158/ko:K17888/ko:K08331/ko:K17985/ko:K04369/ko:K08803/ko:K07298/ko:K04440/ko:K08509/ko:K18082/ko:K04371/ko:K04440/ko:K17907/ko:K16172/ko:K21249/ko:K04440/ko:K08512/ko:K06276/ko:K17908/ko:K20402/ko:K11248…	55
ko03022	Basal transcription factors	22/1831	37/6215	0.000136030591031341	0.00210847416098578	ENSSSCG00000024019/ENSSSCG00000022387/ENSSSCG00000005090/ENSSSCG00000027530/ENSSSCG00000013367/ENSSSCG00000013539/ENSSSCG00000009769/ENSSSCG00000010597/ENSSSCG00000015845/ENSSSCG00000029630/ENSSSCG00000007721/ENSSSCG00000034153/ENSSSCG00000033106/ENSSSCG00000006926/ENSSSCG00000020842/ENSSSCG00000012493/ENSSSCG00000002411/ENSSSCG00000001533/ENSSSCG00000034156/ENSSSCG00000011127/ENSSSCG00000024694/…	GTF2H5/TBPL1/MNAT1/TAF12/GTF2H1/GTF2F1/GTF2H3/TAF5/GTF2E2/TAF10/GTF2I/TAF6/GTF2A1L/GTF2B/TAF13/TAF7L/GTF2A1/TAF11/GTF2F2/TAF3/TAF4/TAF15	ko:K10845/ko:K03120/ko:K10842/ko:K03126/ko:K03141/ko:K03138/ko:K03143/ko:K03130/ko:K03137/ko:K03134/ko:K03121/ko:K03131/ko:K03122/ko:K03124/ko:K03127/ko:K03132/ko:K03122/ko:K03135/ko:K03139/ko:K14650/ko:K03129/ko:K14651	22
ko05130	Pathogenic Escherichia coli infection	27/1831	49/6215	0.000148223413826616	0.0021880599183929	ENSSSCG00000005596/ENSSSCG00000005706/ENSSSCG00000011552/ENSSSCG00000025701/ENSSSCG00000011274/ENSSSCG00000022080/ENSSSCG00000003357/ENSSSCG00000021893/ENSSSCG00000009821/ENSSSCG00000016185/ENSSSCG00000016275/ENSSSCG00000015560/ENSSSCG00000007585/ENSSSCG00000007625/ENSSSCG00000007609/ENSSSCG00000008144/ENSSSCG00000008629/ENSSSCG00000006502/ENSSSCG00000001379/ENSSSCG00000000190/ENSSSCG00000061347/…	ARPC5L/ABL1/TTLL3/NCK1/CTNNB1/RHOA/ACTRT2/ROCK1/ARPC3/ARPC2/NCL/ARPC5/ACTB/ARPC1B/ARPC1A/NCK2/ROCK2/ARHGEF2/TUBB/TUBA1B/TUBA1A/TUBA8/ITGB1/PRKCA/ACTG1/WASL/TUBB4B	ko:K05754/ko:K06619/ko:K05755/ko:K07365/ko:K02105/ko:K04513/ko:K05692/ko:K04514/ko:K05756/ko:K05758/ko:K11294/ko:K05754/ko:K05692/ko:K05757/ko:K05757/ko:K19862/ko:K17388/ko:K12791/ko:K07375/ko:K07374/ko:K07374/ko:K07374/ko:K05719/ko:K02677/ko:K05692/ko:K05747/ko:K07375	27
ko04218	Cellular senescence	61/1831	143/6215	0.00046751602211841	0.00658772576621396	ENSSSCG00000005134/ENSSSCG00000004636/ENSSSCG00000004588/ENSSSCG00000046003/ENSSSCG00000024453/ENSSSCG00000023437/ENSSSCG00000011679/ENSSSCG00000011226/ENSSSCG00000030413/ENSSSCG00000011455/ENSSSCG00000029578/ENSSSCG00000003909/ENSSSCG00000032648/ENSSSCG00000002989/ENSSSCG00000021917/ENSSSCG00000002898/ENSSSCG00000003413/ENSSSCG00000022545/ENSSSCG00000014280/ENSSSCG00000013312/ENSSSCG00000012981/…	CDKN2A/TRPM7/CCNB2/TSC1/RAF1/ITPR1/ATR/TGFBR2/PIK3CA/CACNA1D/NFATC3/PIK3R3/RBL2/AKT2/HIPK4/LIN37/MTOR/CALM3/RAD50/HIPK3/RELA/MAP2K2/SQSTM1/GATA4/CDK1/PPP1CC/SIRT1/PPP3CB/PPP3CC/VDAC2/MAPK1/BTRC/SLC25A4/ATM/CDK6/PPP3CA/LIN54/PPID/ZFP36L2/CALM2/PPP3R1/NRAS/HIPK1/SLC25A5/CALM1/ZFP36L1/MAPK14/CCND2/FOXM1/ITPR2/FBXW11/CCNB1/CCNA1/FOXO1/RB1/AKT3/VDAC3/RBL1/HUS1/HIPK2/SLC25A6	ko:K06621/ko:K04982/ko:K21770/ko:K07206/ko:K04366/ko:K04958/ko:K06640/ko:K04388/ko:K00922/ko:K04851/ko:K17333/ko:K02649/ko:K16332/ko:K04456/ko:K08826/ko:K21774/ko:K07203/ko:K02183/ko:K10866/ko:K08826/ko:K04735/ko:K04369/ko:K14381/ko:K09183/ko:K02087/ko:K06269/ko:K11411/ko:K04348/ko:K04348/ko:K15040/ko:K04371/ko:K03362/ko:K05863/ko:K04728/ko:K02091/ko:K04348/ko:K21776/ko:K05864/ko:K18753/ko:K02183…	61
ko04114	Oocyte meiosis	46/1831	102/6215	0.000536042289590804	0.00722491781622389	ENSSSCG00000026382/ENSSSCG00000033177/ENSSSCG00000004588/ENSSSCG00000033057/ENSSSCG00000023437/ENSSSCG00000003949/ENSSSCG00000003419/ENSSSCG00000022545/ENSSSCG00000038628/ENSSSCG00000014298/ENSSSCG00000051455/ENSSSCG00000013771/ENSSSCG00000010214/ENSSSCG00000009828/ENSSSCG00000010301/ENSSSCG00000057024/ENSSSCG00000010468/ENSSSCG00000010081/ENSSSCG00000010625/ENSSSCG00000010563/ENSSSCG00000029538/…	PPP2R5E/CDC26/CCNB2/ANAPC13/ITPR1/CDC20/MAD2L2/CALM3/SKP1/PPP2CA/CDC25C/PRKACA/CDK1/PPP1CC/PPP3CB/PPP3CC/CPEB3/MAPK1/SMC3/BTRC/PPP2R1B/CUL1/PPP2R5A/CPEB2/CAMK2D/PPP3CA/CALM2/ADCY3/MAD1L1/SPDYA/STAG3/BUB1/PLK1/YWHAQ/PPP3R1/SMC1A/CALM1/PLCZ1/SMC1B/ITPR2/FBXW11/CPEB4/CCNB1/CDC27/PPP2R5C/ANAPC2	ko:K11584/ko:K03359/ko:K21770/ko:K12456/ko:K04958/ko:K03363/ko:K13728/ko:K02183/ko:K03094/ko:K04382/ko:K05867/ko:K04345/ko:K02087/ko:K06269/ko:K04348/ko:K04348/ko:K02602/ko:K04371/ko:K06669/ko:K03362/ko:K03456/ko:K03347/ko:K11584/ko:K02602/ko:K04515/ko:K04348/ko:K02183/ko:K08043/ko:K06679/ko:K08694/ko:K13055/ko:K02178/ko:K06631/ko:K16197/ko:K06268/ko:K06636/ko:K02183/ko:K05861/ko:K06636/ko:K04958…	46
ko01524	Platinum drug resistance	30/1831	60/6215	0.000619044161163439	0.00799598708169441	ENSSSCG00000025703/ENSSSCG00000005134/ENSSSCG00000005368/ENSSSCG00000011213/ENSSSCG00000030413/ENSSSCG00000024222/ENSSSCG00000003909/ENSSSCG00000002989/ENSSSCG00000055289/ENSSSCG00000013033/ENSSSCG00000014126/ENSSSCG00000010065/ENSSSCG00000010081/ENSSSCG00000030271/ENSSSCG00000027529/ENSSSCG00000063374/ENSSSCG00000025606/ENSSSCG00000020931/ENSSSCG00000037719/ENSSSCG00000006821/ENSSSCG00000006325/…	REV3L/CDKN2A/XPA/TOP2B/PIK3CA/MLH1/PIK3R3/AKT2/ERCC1/BAD/MSH3/GSTT4/MAPK1/GSTO2/BIRC3/BIRC2/ATM/MSH6/PDPK1/GSTM3/MGST3/GSTA4/POLH/MGST1/AKT3/BCL2L1/TOP2A/BRCA1/BIRC5/CYCS	ko:K02350/ko:K06621/ko:K10847/ko:K03164/ko:K00922/ko:K08734/ko:K02649/ko:K04456/ko:K10849/ko:K02158/ko:K08736/ko:K00799/ko:K04371/ko:K00799/ko:K16060/ko:K16060/ko:K04728/ko:K08737/ko:K06276/ko:K00799/ko:K00799/ko:K00799/ko:K03509/ko:K00799/ko:K04456/ko:K04570/ko:K03164/ko:K10605/ko:K08731/ko:K08738	30
ko03008	Ribosome biogenesis in eukaryotes	32/1831	68/6215	0.00154417556857231	0.0191477770502966	ENSSSCG00000004847/ENSSSCG00000011678/ENSSSCG00000011827/ENSSSCG00000011449/ENSSSCG00000031631/ENSSSCG00000002804/ENSSSCG00000056442/ENSSSCG00000014450/ENSSSCG00000014199/ENSSSCG00000040624/ENSSSCG00000010198/ENSSSCG00000009746/ENSSSCG00000015734/ENSSSCG00000022225/ENSSSCG00000015056/ENSSSCG00000009084/ENSSSCG00000037686/ENSSSCG00000007732/ENSSSCG00000008534/ENSSSCG00000007855/ENSSSCG00000028228/…	MPHOSPH10/XRN1/LSG1/GNL3/GNL2/CSNK2A2/TMEM167A/TCOF1/WDR36/REXO1/BMS1/RAN/IMP4/NOP58/REXO2/SPATA5/TBL3/SBDS/WDR43/REXO5/XPO1/EFL1/NOP10/RIOK1/CSNK2B/SNU13/AK6/NVL/XRN2/NXT1/NOP56/EIF6	ko:K14559/ko:K12618/ko:K14539/ko:K14538/ko:K14537/ko:K03097/ko:K14527/ko:K14562/ko:K14554/ko:K14570/ko:K14569/ko:K07936/ko:K14561/ko:K14565/ko:K13288/ko:K14575/ko:K14555/ko:K14574/ko:K14546/ko:K14570/ko:K14290/ko:K14536/ko:K11130/ko:K07178/ko:K03115/ko:K12845/ko:K18532/ko:K14571/ko:K12619/ko:K14285/ko:K14564/ko:K03264	32
ko05132	Salmonella infection	33/1831	71/6215	0.00170334495492065	0.0203091129240539	ENSSSCG00000004854/ENSSSCG00000005596/ENSSSCG00000011552/ENSSSCG00000011615/ENSSSCG00000011233/ENSSSCG00000036210/ENSSSCG00000031912/ENSSSCG00000003357/ENSSSCG00000021893/ENSSSCG00000003577/ENSSSCG00000003468/ENSSSCG00000012981/ENSSSCG00000014010/ENSSSCG00000009821/ENSSSCG00000010081/ENSSSCG00000010380/ENSSSCG00000016185/ENSSSCG00000015948/ENSSSCG00000015037/ENSSSCG00000033937/ENSSSCG00000015560/…	TJP1/ARPC5L/TTLL3/RAB7A/DYNC1LI1/DYNC1LI2/JUN/ACTRT2/ROCK1/WASF2/PLEKHM2/RELA/MAPK9/ARPC3/MAPK1/MAPK8/ARPC2/DYNC1I2/IL18/DYNC2H1/ARPC5/MAPK10/PFN4/ACTB/ARPC1B/ARPC1A/ROCK2/PKN2/MAPK14/ACTG1/WASL/DYNC1H1/KLC1	ko:K05701/ko:K05754/ko:K05755/ko:K07897/ko:K10416/ko:K10416/ko:K04448/ko:K05692/ko:K04514/ko:K05748/ko:K15348/ko:K04735/ko:K04440/ko:K05756/ko:K04371/ko:K04440/ko:K05758/ko:K10415/ko:K05482/ko:K10414/ko:K05754/ko:K04440/ko:K05759/ko:K05692/ko:K05757/ko:K05757/ko:K17388/ko:K06071/ko:K04441/ko:K05692/ko:K05747/ko:K10413/ko:K10407	33
ko05110	Vibrio cholerae infection	24/1831	48/6215	0.00212044295606785	0.0243458265326308	ENSSSCG00000004854/ENSSSCG00000038914/ENSSSCG00000011916/ENSSSCG00000002688/ENSSSCG00000039267/ENSSSCG00000003357/ENSSSCG00000003132/ENSSSCG00000013771/ENSSSCG00000013992/ENSSSCG00000028694/ENSSSCG00000009766/ENSSSCG00000054202/ENSSSCG00000015453/ENSSSCG00000008578/ENSSSCG00000031432/ENSSSCG00000007585/ENSSSCG00000006263/ENSSSCG00000006054/ENSSSCG00000033278/ENSSSCG00000011114/ENSSSCG00000017401/…	TJP1/SEC61B/ATP6V1A/PLCG2/ATP6V0B/ACTRT2/KDELR1/PRKACA/ARF1/ATP6V1B2/ATP6V0A2/SEC61G/PDIA4/ADCY3/KDELR2/ACTB/ATP6V1H/ATP6V1C1/ATP6V1D/SEC61A2/ATP6V0A1/PRKCA/ACTG1/ATP6V1F	ko:K05701/ko:K09481/ko:K02145/ko:K05859/ko:K03661/ko:K05692/ko:K10949/ko:K04345/ko:K07937/ko:K02147/ko:K02154/ko:K07342/ko:K09582/ko:K08043/ko:K10949/ko:K05692/ko:K02144/ko:K02148/ko:K02149/ko:K10956/ko:K02154/ko:K02677/ko:K05692/ko:K02151	24
ko05100	Bacterial invasion of epithelial cells	34/1831	75/6215	0.00245950375172029	0.0267472992279413	ENSSSCG00000005596/ENSSSCG00000037131/ENSSSCG00000011552/ENSSSCG00000030413/ENSSSCG00000011274/ENSSSCG00000022080/ENSSSCG00000003909/ENSSSCG00000003357/ENSSSCG00000003577/ENSSSCG00000003419/ENSSSCG00000014339/ENSSSCG00000013630/ENSSSCG00000009821/ENSSSCG00000010313/ENSSSCG00000035045/ENSSSCG00000016185/ENSSSCG00000016370/ENSSSCG00000038958/ENSSSCG00000015560/ENSSSCG00000015115/ENSSSCG00000023272/…	ARPC5L/CLTA/TTLL3/PIK3CA/CTNNB1/RHOA/PIK3R3/ACTRT2/WASF2/MAD2L2/CTNNA1/DNM2/ARPC3/VCL/DOCK1/ARPC2/SEPTIN2/DNM3/ARPC5/CBL/ILK/ARHGAP10/CTNNA2/SEPTIN12/ACTB/ARPC1B/ARPC1A/PTK2/ITGB1/CLTC/CRK/ACTG1/WASL/ELMO1	ko:K05754/ko:K04644/ko:K05755/ko:K00922/ko:K02105/ko:K04513/ko:K02649/ko:K05692/ko:K05748/ko:K13728/ko:K05691/ko:K01528/ko:K05756/ko:K05700/ko:K13708/ko:K05758/ko:K16942/ko:K01528/ko:K05754/ko:K04707/ko:K06272/ko:K13736/ko:K05691/ko:K16938/ko:K05692/ko:K05757/ko:K05757/ko:K05725/ko:K05719/ko:K04646/ko:K04438/ko:K05692/ko:K05747/ko:K12366	34
ko04110	Cell cycle	48/1831	114/6215	0.0025021667019687	0.0267472992279413	ENSSSCG00000004432/ENSSSCG00000005134/ENSSSCG00000004524/ENSSSCG00000004466/ENSSSCG00000004306/ENSSSCG00000033177/ENSSSCG00000004588/ENSSSCG00000005706/ENSSSCG00000011652/ENSSSCG00000033057/ENSSSCG00000037647/ENSSSCG00000011679/ENSSSCG00000011889/ENSSSCG00000003861/ENSSSCG00000003949/ENSSSCG00000024443/ENSSSCG00000032648/ENSSSCG00000003419/ENSSSCG00000003613/ENSSSCG00000038628/ENSSSCG00000051455/…	HDAC2/CDKN2A/SMAD4/TTK/ORC3/CDC26/CCNB2/ABL1/STAG1/ANAPC13/TFDP2/ATR/GSK3B/ORC1/CDC20/ORC6/RBL2/MAD2L2/HDAC1/SKP1/CDC25C/CDKN2D/FZR1/CDK1/BUB3/SMC3/ORC4/ATM/CDK6/CUL1/CREBBP/MAD1L1/MCM7/BUB1/PLK1/YWHAQ/CDC14A/RAD21/SMC1A/SMC1B/CCND2/EP300/CCNB1/CCNA1/RB1/RBL1/CDC27/ANAPC2	ko:K06067/ko:K06621/ko:K04501/ko:K08866/ko:K02605/ko:K03359/ko:K21770/ko:K06619/ko:K06671/ko:K12456/ko:K09392/ko:K06640/ko:K03083/ko:K02603/ko:K03363/ko:K02608/ko:K16332/ko:K13728/ko:K06067/ko:K03094/ko:K05867/ko:K06623/ko:K03364/ko:K02087/ko:K02180/ko:K06669/ko:K02606/ko:K04728/ko:K02091/ko:K03347/ko:K04498/ko:K06679/ko:K02210/ko:K02178/ko:K06631/ko:K16197/ko:K06639/ko:K06670/ko:K06636/ko:K06636…	48

## Sheet: KEGG_Myoid_Stromal
KEGGID	Description	GeneRatio	BgRatio	pvalue	padj	geneID	geneName	keggID	Count
ko04141	Protein processing in endoplasmic reticulum	94/1911	157/6215	2.16886793714194e-14	6.78855664325429e-12	ENSSSCG00000005037/ENSSSCG00000004382/ENSSSCG00000005126/ENSSSCG00000004908/ENSSSCG00000062696/ENSSSCG00000005300/ENSSSCG00000004317/ENSSSCG00000005436/ENSSSCG00000026041/ENSSSCG00000039061/ENSSSCG00000005601/ENSSSCG00000004700/ENSSSCG00000011572/ENSSSCG00000029608/ENSSSCG00000030567/ENSSSCG00000011612/ENSSSCG00000011621/ENSSSCG00000002822/ENSSSCG00000002682/ENSSSCG00000003398/ENSSSCG00000003334/…	ERO1A/SEC63/PLAA/LMAN1/BCL2/VCP/UBE2J1/RAD23B/MAP3K5/EIF2AK4/HSPA5/PDIA3/SEC13/SEC62/SSR3/RPN1/SEC61A1/AMFR/MBTPS1/UBE4B/UBE2J2/DNAJA2/HERPUD1/DDOST/PPP1R15A/SVIP/SKP1/SEC24A/DNAJB1/RAD23A/CALR/PRKCSH/LMAN2/UBXN6/GANAB/MAPK9/CANX/ERP29/SAR1A/ERO1B/XBP1/MAPK8/DNAJC10/NFE2L2/UGGT1/SEC61G/STT3A/PDIA4/CUL1/BCAP29/EDEM3/HSPA8/YOD1/SEC24D/SEC24B/HSPA4L/SEC31A/EIF2AK3/EIF2AK2/ERLEC1/PDIA6/DNAJC5B/SSR2/M…	ko:K10950/ko:K09540/ko:K14018/ko:K10080/ko:K02161/ko:K13525/ko:K10578/ko:K10839/ko:K04426/ko:K16196/ko:K09490/ko:K08056/ko:K14004/ko:K12275/ko:K13251/ko:K12666/ko:K10956/ko:K10636/ko:K08653/ko:K10597/ko:K04554/ko:K09503/ko:K14027/ko:K12670/ko:K14019/ko:K14014/ko:K03094/ko:K14007/ko:K09507/ko:K10839/ko:K08057/ko:K08288/ko:K10082/ko:K14011/ko:K05546/ko:K04440/ko:K08054/ko:K09586/ko:K07953/ko:K10976…	94
ko03010	Ribosome	57/1911	86/6215	9.16028221846225e-12	1.43358416718934e-09	ENSSSCG00000038507/ENSSSCG00000004945/ENSSSCG00000005001/ENSSSCG00000034227/ENSSSCG00000024983/ENSSSCG00000004047/ENSSSCG00000023158/ENSSSCG00000035811/ENSSSCG00000011179/ENSSSCG00000026981/ENSSSCG00000037030/ENSSSCG00000040273/ENSSSCG00000027573/ENSSSCG00000034647/ENSSSCG00000033374/ENSSSCG00000003930/ENSSSCG00000054047/ENSSSCG00000004002/ENSSSCG00000020817/ENSSSCG00000003042/ENSSSCG00000039460/…	RPS29/RPL4/RPL10L/RPL35/RSL24D1/MRPL18/RPS27L/RPL32/MRPL3/MRPS6/RPL15/RPL35A/RPL29/MRPS15/MRPL20/RPS8/RPL22/RPS5/RPS16/RPS19/RPL28/RPS9/RPS11/RPL18/RPS14/RPS13/UBA52/MRPL16/RPS15/RPL36/RPL6/RPLP0/RPL37A/MRPS14/RPS3/RPL27A/MRPL17/RPL9/MRPL19/MRPL35/MRPS9/MRPS5/RPS27A/MRPL24/MRPL15/MRPL9/RPS4X/RPS17/RPS18/RPL3/RPL37/RPS21/RPL23/RPL23A/RPL27/RPL26/MRPS2	ko:K02980/ko:K02930/ko:K02866/ko:K02918/ko:K02896/ko:K02881/ko:K02978/ko:K02912/ko:K02906/ko:K02990/ko:K02877/ko:K02917/ko:K02905/ko:K02956/ko:K02887/ko:K02995/ko:K02891/ko:K02989/ko:K02960/ko:K02966/ko:K02903/ko:K02997/ko:K02949/ko:K02883/ko:K02955/ko:K02953/ko:K02927/ko:K02878/ko:K02958/ko:K02920/ko:K02934/ko:K02941/ko:K02921/ko:K02954/ko:K02985/ko:K02900/ko:K02879/ko:K02940/ko:K02884/ko:K02916…	57
ko03040	Spliceosome	69/1911	115/6215	5.90126668960175e-11	6.15698824615116e-09	ENSSSCG00000005786/ENSSSCG00000004403/ENSSSCG00000004661/ENSSSCG00000004802/ENSSSCG00000038900/ENSSSCG00000033653/ENSSSCG00000011684/ENSSSCG00000027323/ENSSSCG00000030225/ENSSSCG00000011329/ENSSSCG00000003849/ENSSSCG00000003643/ENSSSCG00000025653/ENSSSCG00000003701/ENSSSCG00000037481/ENSSSCG00000025323/ENSSSCG00000003596/ENSSSCG00000034815/ENSSSCG00000033500/ENSSSCG00000036293/ENSSSCG00000023792/…	SNRPA1/CDC40/MYEF2/AQR/ISY1/U2AF1/U2SURP/NCBP2/TRA2B/CCDC12/MAGOH/SF3A3/THOC1/SNRPD1/SYF2/SF3B3/SNRNP40/U2AF2/SNRPD2/SRSF10/SNRNP70/DDX46/TCERG1/LSM4/LSM7/HNRNPUL2/HNRNPM/SRSF9/SMNDC1/SF3B1/TRA2A/HSPA8/SNRPE/DHX15/LSM6/SRSF7/SF3B6/BUD31/SNRNP200/SNRPG/PUF60/RBM8A/SF3B4/PRPF3/BCAS2/RBMXL1/THOC2/SRSF5/RBM25/CDC5L/LSM2/DDX39B/SRSF3/HNRNPA1L3/SNRPF/PHF5A/SNU13/SLU7/RBM17/SRSF6/CTNNBL1/SRSF1/PRPF8/EFT…	ko:K11092/ko:K12816/ko:K12887/ko:K12874/ko:K12870/ko:K12836/ko:K12842/ko:K12883/ko:K12897/ko:K12871/ko:K12877/ko:K12827/ko:K12878/ko:K11087/ko:K12868/ko:K12830/ko:K12857/ko:K12837/ko:K11096/ko:K12900/ko:K11093/ko:K12811/ko:K12824/ko:K12623/ko:K12626/ko:K12888/ko:K12887/ko:K21123/ko:K12839/ko:K12828/ko:K12897/ko:K03283/ko:K11097/ko:K12820/ko:K12625/ko:K12896/ko:K12833/ko:K12873/ko:K12854/ko:K11099…	69
ko05016	Huntington disease	91/1911	171/6215	4.93221820873817e-10	3.85946074833762e-08	ENSSSCG00000033763/ENSSSCG00000004432/ENSSSCG00000037131/ENSSSCG00000022387/ENSSSCG00000038399/ENSSSCG00000023437/ENSSSCG00000031913/ENSSSCG00000020990/ENSSSCG00000011356/ENSSSCG00000029034/ENSSSCG00000003653/ENSSSCG00000027085/ENSSSCG00000035612/ENSSSCG00000039196/ENSSSCG00000003613/ENSSSCG00000003106/ENSSSCG00000021427/ENSSSCG00000014371/ENSSSCG00000013778/ENSSSCG00000054091/ENSSSCG00000013263/…	GNAQ/HDAC2/CLTA/TBPL1/ATP5PF/ITPR1/NDUFB4/DNAH12/UQCRC1/COX4I1/NDUFS5/UQCRFS1/COX6B2/POLR2I/HDAC1/AP2S1/DCTN4/NDUFA2/NDUFB7/CLTB/CREB3L1/NDUFS3/UQCR11/POLR2G/NDUFA7/ATP5F1D/NDUFS8/POLR2E/NDUFA11/VDAC2/COX6A1/NDUFB8/CASP3/CREB1/NDUFA10/NDUFS1/POLR2D/DNAH7/ATP5MC3/NDUFA4/RCOR3/NDUFC2/POLR2B/HTT/COX7A2L/DNAH6/COX5B/HIP1/CREBBP/NDUFB10/NDUFAB1/UQCRB/NDUFB9/ATP5PB/POLR2K/COX6C/SDHC/NDUFA1/NDUFB11/COX7…	ko:K04634/ko:K06067/ko:K04644/ko:K03120/ko:K02131/ko:K04958/ko:K03960/ko:K10408/ko:K00414/ko:K02263/ko:K03938/ko:K00411/ko:K02267/ko:K03017/ko:K06067/ko:K11827/ko:K10426/ko:K03946/ko:K03963/ko:K04645/ko:K09048/ko:K03936/ko:K00420/ko:K03015/ko:K03951/ko:K02134/ko:K03941/ko:K03013/ko:K03956/ko:K15040/ko:K02266/ko:K03964/ko:K02187/ko:K05870/ko:K03954/ko:K03934/ko:K03012/ko:K10408/ko:K02128/ko:K03948…	91
ko04144	Endocytosis	111/1911	223/6215	1.18750001683415e-09	6.45798455365159e-08	ENSSSCG00000032312/ENSSSCG00000005012/ENSSSCG00000004952/ENSSSCG00000004385/ENSSSCG00000005596/ENSSSCG00000004505/ENSSSCG00000004893/ENSSSCG00000004639/ENSSSCG00000005382/ENSSSCG00000037499/ENSSSCG00000037131/ENSSSCG00000004044/ENSSSCG00000004276/ENSSSCG00000004140/ENSSSCG00000030560/ENSSSCG00000036926/ENSSSCG00000011745/ENSSSCG00000011750/ENSSSCG00000011997/ENSSSCG00000011615/ENSSSCG00000022486/…	RAB11A/ARF6/SMAD3/SNX3/ARPC5L/SMAD2/VPS4B/USP8/TGFBR1/NEDD4/CLTA/IGF2R/SMAP1/VTA1/IGF1R/MVB12B/PRKCI/PLD1/CHMP2B/RAB7A/CBLB/RAB5A/TGFBR2/PDCD6IP/ACAP2/SNX4/RHOA/ZFYVE9/EPS15/RAB31/CHMP2A/VPS35/VPS4A/EHD2/IST1/AP2S1/CAPZB/CDC42/SNX2/EPS15L1/ARF1/DNM2/LDLR/FGFR4/CLTB/ZFYVE16/RUFY1/EHD1/VPS29/RAB4A/RUFY2/VPS26A/GRK3/RAB11FIP2/GRK5/GBF1/VPS37B/ARPC2/STAM2/EGFR/DNM3/ARPC5/HSPA8/CBL/PDGFRA/GRK4/RAB11FI…	ko:K07904/ko:K07941/ko:K04500/ko:K17918/ko:K05754/ko:K04500/ko:K12196/ko:K11839/ko:K04674/ko:K10591/ko:K04644/ko:K06564/ko:K12486/ko:K12199/ko:K05087/ko:K12186/ko:K06069/ko:K01115/ko:K12192/ko:K07897/ko:K22517/ko:K07887/ko:K04388/ko:K12200/ko:K12489/ko:K17919/ko:K04513/ko:K04679/ko:K12472/ko:K07891/ko:K12191/ko:K18468/ko:K12196/ko:K12469/ko:K19476/ko:K11827/ko:K10365/ko:K04393/ko:K17917/ko:K12472…	111
ko04714	Thermogenesis	103/1911	203/6215	1.23795231060414e-09	6.45798455365159e-08	ENSSSCG00000005015/ENSSSCG00000004859/ENSSSCG00000004064/ENSSSCG00000026041/ENSSSCG00000038399/ENSSSCG00000011762/ENSSSCG00000031913/ENSSSCG00000011340/ENSSSCG00000011356/ENSSSCG00000011371/ENSSSCG00000029034/ENSSSCG00000040920/ENSSSCG00000003653/ENSSSCG00000027085/ENSSSCG00000003357/ENSSSCG00000035612/ENSSSCG00000003559/ENSSSCG00000003531/ENSSSCG00000003413/ENSSSCG00000024872/ENSSSCG00000014272/…	SOS2/ZNF516/ARID1B/MAP3K5/ATP5PF/ACTL6A/NDUFB4/SMARCC1/UQCRC1/NDUFAF3/COX4I1/PRKACB/NDUFS5/UQCRFS1/ACTRT2/COX6B2/ARID1A/KDM1A/MTOR/CPT1C/ACSL6/KDM3B/NDUFA2/NDUFB7/SMARCA4/CREB3L1/NDUFS3/CPT1A/UQCR11/NDUFA7/ATP5F1D/NDUFS8/NDUFA11/PRKG1/SMARCB1/COX6A1/NDUFB8/ACSL3/FGFR1/CREB1/NDUFA10/NDUFS1/ATF2/ATP5MC3/NDUFA4/NDUFC2/ATP5ME/COX7A2L/SOS1/ADCY3/COX5B/COA5/ADCY9/NDUFB10/ACTB/NDUFAB1/UQCRB/NDUFB9/ATP5P…	ko:K03099/ko:K22411/ko:K11653/ko:K04426/ko:K02131/ko:K11340/ko:K03960/ko:K11649/ko:K00414/ko:K09008/ko:K02263/ko:K04345/ko:K03938/ko:K00411/ko:K05692/ko:K02267/ko:K11653/ko:K11450/ko:K07203/ko:K19524/ko:K01897/ko:K15601/ko:K03946/ko:K03963/ko:K11647/ko:K09048/ko:K03936/ko:K08765/ko:K00420/ko:K03951/ko:K02134/ko:K03941/ko:K03956/ko:K07376/ko:K11648/ko:K02266/ko:K03964/ko:K01897/ko:K04362/ko:K05870…	103
ko05012	Parkinson disease	70/1911	124/6215	1.87466147378827e-09	8.38241487565325e-08	ENSSSCG00000004317/ENSSSCG00000038399/ENSSSCG00000031913/ENSSSCG00000011356/ENSSSCG00000011399/ENSSSCG00000029034/ENSSSCG00000040920/ENSSSCG00000003653/ENSSSCG00000003334/ENSSSCG00000003385/ENSSSCG00000027085/ENSSSCG00000035612/ENSSSCG00000014371/ENSSSCG00000013778/ENSSSCG00000032081/ENSSSCG00000013436/ENSSSCG00000041220/ENSSSCG00000035532/ENSSSCG00000037455/ENSSSCG00000027307/ENSSSCG00000010320/…	UBE2J1/ATP5PF/NDUFB4/UQCRC1/GNAI2/COX4I1/PRKACB/NDUFS5/UBE2J2/PARK7/UQCRFS1/COX6B2/NDUFA2/NDUFB7/NDUFS3/UQCR11/NDUFA7/ATP5F1D/NDUFS8/NDUFA11/VDAC2/COX6A1/NDUFB8/CASP3/NDUFA10/NDUFS1/ATP5MC3/NDUFA4/NDUFC2/COX7A2L/COX5B/NDUFB10/NDUFAB1/UQCRB/NDUFB9/GNAI3/ATP5PB/COX6C/SDHC/NDUFA1/NDUFB11/COX7B/NDUFB1/LRRK2/ATP5MC2/APAF1/NDUFA9/NDUFA6/NDUFS4/SDHA/NDUFS6/VDAC3/COX4I2/ATP5MC1/UBE2G1/UBB/CYCS/SLC25A6/ND…	ko:K10578/ko:K02131/ko:K03960/ko:K00414/ko:K04630/ko:K02263/ko:K04345/ko:K03938/ko:K04554/ko:K05687/ko:K00411/ko:K02267/ko:K03946/ko:K03963/ko:K03936/ko:K00420/ko:K03951/ko:K02134/ko:K03941/ko:K03956/ko:K15040/ko:K02266/ko:K03964/ko:K02187/ko:K03954/ko:K03934/ko:K02128/ko:K03948/ko:K03968/ko:K02270/ko:K02265/ko:K03966/ko:K03955/ko:K00417/ko:K03965/ko:K04630/ko:K02127/ko:K02268/ko:K00236/ko:K03945…	70
ko04120	Ubiquitin mediated proteolysis	70/1911	125/6215	2.99947054437403e-09	1.17354285048634e-07	ENSSSCG00000004958/ENSSSCG00000034730/ENSSSCG00000037499/ENSSSCG00000004317/ENSSSCG00000033177/ENSSSCG00000004561/ENSSSCG00000004832/ENSSSCG00000011506/ENSSSCG00000033057/ENSSSCG00000022486/ENSSSCG00000029774/ENSSSCG00000031392/ENSSSCG00000026488/ENSSSCG00000003949/ENSSSCG00000003398/ENSSSCG00000003334/ENSSSCG00000037734/ENSSSCG00000035344/ENSSSCG00000003111/ENSSSCG00000038628/ENSSSCG00000038953/…	PIAS1/PIAS2/NEDD4/UBE2J1/CDC26/HERC1/UBE3A/UBA3/ANAPC13/CBLB/RNF7/UBE2E2/UBE2E1/CDC20/UBE4B/UBE2J2/UBE2M/UBE2S/SAE1/SKP1/UBE2B/CDC34/FZR1/FBXW8/RHOBTB1/HERC4/PPIL2/BTRC/CUL3/UBE2E3/TRIP12/HERC2/BIRC2/CUL5/COP1/CUL1/CBL/UBE4A/FBXW7/UBE2K/UBA6/ELOB/SMURF1/BIRC6/ANAPC1/UBE2W/UBE2Q1/UBR5/KLHL13/CUL4B/UBE2A/MID1/HUWE1/XIAP/PML/UBE2Q2/FBXW11/ERCC8/MAP3K1/CUL4A/CUL2/ITCH/TRIM37/UBE2Z/UBE2G1/SMURF2/CDC27…	ko:K04706/ko:K16063/ko:K10591/ko:K10578/ko:K03359/ko:K10594/ko:K10587/ko:K10686/ko:K12456/ko:K22517/ko:K10611/ko:K20217/ko:K20217/ko:K03363/ko:K10597/ko:K04554/ko:K10579/ko:K10583/ko:K10684/ko:K03094/ko:K10574/ko:K02207/ko:K03364/ko:K10264/ko:K07868/ko:K10615/ko:K10598/ko:K03362/ko:K03869/ko:K20217/ko:K10590/ko:K10595/ko:K16060/ko:K10612/ko:K10143/ko:K03347/ko:K04707/ko:K10596/ko:K10260/ko:K04649…	70
ko05010	Alzheimer disease	78/1911	149/6215	2.29037050908174e-08	7.3480008510411e-07	ENSSSCG00000033763/ENSSSCG00000011723/ENSSSCG00000038399/ENSSSCG00000012022/ENSSSCG00000023437/ENSSSCG00000031913/ENSSSCG00000011889/ENSSSCG00000011455/ENSSSCG00000011356/ENSSSCG00000029034/ENSSSCG00000003653/ENSSSCG00000027085/ENSSSCG00000035612/ENSSSCG00000032059/ENSSSCG00000022545/ENSSSCG00000003088/ENSSSCG00000014371/ENSSSCG00000013778/ENSSSCG00000013033/ENSSSCG00000032081/ENSSSCG00000013436/…	GNAQ/MME/ATP5PF/APP/ITPR1/NDUFB4/GSK3B/CACNA1D/UQCRC1/COX4I1/NDUFS5/UQCRFS1/COX6B2/PSENEN/CALM3/APOE/NDUFA2/NDUFB7/BAD/NDUFS3/UQCR11/NDUFA7/ATP5F1D/NDUFS8/NDUFA11/ATP2A2/PPP3CB/PPP3CC/COX6A1/MAPK1/NDUFB8/CASP7/CASP3/NDUFA10/NDUFS1/ATP5MC3/NDUFA4/NDUFC2/PPP3CA/COX7A2L/CALM2/COX5B/EIF2AK3/NDUFB10/RTN4/NDUFAB1/PPP3R1/UQCRB/NDUFB9/ATP5PB/COX6C/SDHC/NDUFA1/NDUFB11/COX7B/CALM1/RYR3/PSEN1/NDUFB1/ATP5MC2…	ko:K04634/ko:K01389/ko:K02131/ko:K04520/ko:K04958/ko:K03960/ko:K03083/ko:K04851/ko:K00414/ko:K02263/ko:K03938/ko:K00411/ko:K02267/ko:K06170/ko:K02183/ko:K04524/ko:K03946/ko:K03963/ko:K02158/ko:K03936/ko:K00420/ko:K03951/ko:K02134/ko:K03941/ko:K03956/ko:K05853/ko:K04348/ko:K04348/ko:K02266/ko:K04371/ko:K03964/ko:K04397/ko:K02187/ko:K03954/ko:K03934/ko:K02128/ko:K03948/ko:K03968/ko:K04348/ko:K02270…	78
ko00190	Oxidative phosphorylation	63/1911	113/6215	2.34760410576393e-08	7.3480008510411e-07	ENSSSCG00000053522/ENSSSCG00000038399/ENSSSCG00000031913/ENSSSCG00000011356/ENSSSCG00000002776/ENSSSCG00000029034/ENSSSCG00000003653/ENSSSCG00000027085/ENSSSCG00000035612/ENSSSCG00000014371/ENSSSCG00000013778/ENSSSCG00000032081/ENSSSCG00000013436/ENSSSCG00000041220/ENSSSCG00000035532/ENSSSCG00000037455/ENSSSCG00000027307/ENSSSCG00000028694/ENSSSCG00000039265/ENSSSCG00000006166/ENSSSCG00000016349/…	ATP6V1G1/ATP5PF/NDUFB4/UQCRC1/ATP6V0D1/COX4I1/NDUFS5/UQCRFS1/COX6B2/NDUFA2/NDUFB7/NDUFS3/UQCR11/NDUFA7/ATP5F1D/NDUFS8/NDUFA11/ATP6V1B2/COX6A1/NDUFB8/NDUFA10/NDUFS1/ATP5MC3/NDUFA4/NDUFC2/PPA2/ATP5ME/COX7A2L/COX5B/NDUFB10/NDUFAB1/UQCRB/NDUFB9/ATP5PB/COX6C/ATP6V1C1/SDHC/NDUFA1/NDUFB11/COX7B/ATP6V1D/NDUFB1/ATP5MC2/NDUFA9/NDUFA6/NDUFS4/SDHA/NDUFS6/COX4I2/ATP5MC1/ATP6V1F/ND1/ND2/COX1/COX2/ATP6/COX3/ND3…	ko:K02152/ko:K02131/ko:K03960/ko:K00414/ko:K02146/ko:K02263/ko:K03938/ko:K00411/ko:K02267/ko:K03946/ko:K03963/ko:K03936/ko:K00420/ko:K03951/ko:K02134/ko:K03941/ko:K03956/ko:K02147/ko:K02266/ko:K03964/ko:K03954/ko:K03934/ko:K02128/ko:K03948/ko:K03968/ko:K01507/ko:K02129/ko:K02270/ko:K02265/ko:K03966/ko:K03955/ko:K00417/ko:K03965/ko:K02127/ko:K02268/ko:K02148/ko:K00236/ko:K03945/ko:K11351/ko:K02271…	63
ko04520	Adherens junction	42/1911	68/6215	1.09798660051175e-07	3.12427096327434e-06	ENSSSCG00000004952/ENSSSCG00000004854/ENSSSCG00000004421/ENSSSCG00000004505/ENSSSCG00000004524/ENSSSCG00000005382/ENSSSCG00000004334/ENSSSCG00000030560/ENSSSCG00000011933/ENSSSCG00000011226/ENSSSCG00000011274/ENSSSCG00000022080/ENSSSCG00000003757/ENSSSCG00000028805/ENSSSCG00000003357/ENSSSCG00000002965/ENSSSCG00000031942/ENSSSCG00000003577/ENSSSCG00000003520/ENSSSCG00000014339/ENSSSCG00000013174/…	SMAD3/TJP1/FYN/SMAD2/SMAD4/TGFBR1/MAP3K7/IGF1R/NECTIN3/TGFBR2/CTNNB1/RHOA/SSX2IP/PTPRM/ACTRT2/ACTN4/YES1/WASF2/CDC42/CTNNA1/CTNND1/PTPRJ/INSR/VCL/MAPK1/SORBS1/TCF7L2/FGFR1/EGFR/LEF1/CREBBP/RAC1/ACTB/SNAI2/ACTN1/CSNK2B/EP300/WASF3/PARD3/PTPN1/NLK/WASL	ko:K04500/ko:K05701/ko:K05703/ko:K04500/ko:K04501/ko:K04674/ko:K04427/ko:K05087/ko:K06592/ko:K04388/ko:K02105/ko:K04513/ko:K06085/ko:K05693/ko:K05692/ko:K05699/ko:K05705/ko:K05748/ko:K04393/ko:K05691/ko:K05690/ko:K05698/ko:K04527/ko:K05700/ko:K04371/ko:K06086/ko:K04491/ko:K04362/ko:K04361/ko:K04492/ko:K04498/ko:K04392/ko:K05692/ko:K05706/ko:K05699/ko:K03115/ko:K04498/ko:K06083/ko:K04237/ko:K05696…	42
ko03013	RNA transport	73/1911	144/6215	3.48374787256768e-07	9.08677570094737e-06	ENSSSCG00000004985/ENSSSCG00000022828/ENSSSCG00000004489/ENSSSCG00000005711/ENSSSCG00000005667/ENSSSCG00000004691/ENSSSCG00000011491/ENSSSCG00000011572/ENSSSCG00000022952/ENSSSCG00000031249/ENSSSCG00000011769/ENSSSCG00000030255/ENSSSCG00000027323/ENSSSCG00000011270/ENSSSCG00000011803/ENSSSCG00000011794/ENSSSCG00000003849/ENSSSCG00000029808/ENSSSCG00000025653/ENSSSCG00000032947/ENSSSCG00000003512/…	GEMIN2/PNN/EEF1A1/NUP214/NUP188/EIF3J/THOC7/SEC13/NMD3/PTTG1IP/FXR1/EIF4G1/NCBP2/EIF1B/EIF4A2/SENP2/MAGOH/EIF2B3/THOC1/SRRM1/EIF4G3/TMEM167A/EIF4G2/UPF1/NUP133/EIF4EBP2/RAN/EIF3A/CYFIP1/SUMO1/NUP98/TPR/EIF3F/CLNS1A/EIF4E/NUP54/RNPS1/RANBP2/XPO1/NUP210L/RBM8A/DDX20/EIF3H/PABPC1/FMR1/THOC2/EIF2S3B/EIF1AX/EIF2S1/SNUPN/DDX39B/NUP107/STRAP/EIF4B/EIF3D/NUP50/RANGAP1/XPOT/PYM1/PAIP1/UPF3A/NUP58/SAP18/NX…	ko:K13130/ko:K13114/ko:K03231/ko:K14317/ko:K14311/ko:K03245/ko:K13176/ko:K14004/ko:K07562/ko:K12160/ko:K15516/ko:K03260/ko:K12883/ko:K03113/ko:K03257/ko:K03345/ko:K12877/ko:K03241/ko:K12878/ko:K13171/ko:K03260/ko:K14527/ko:K03260/ko:K14326/ko:K14300/ko:K18644/ko:K07936/ko:K03254/ko:K05749/ko:K12160/ko:K14297/ko:K09291/ko:K03249/ko:K05019/ko:K03259/ko:K14308/ko:K14325/ko:K12172/ko:K14290/ko:K14314…	73
ko04932	Non-alcoholic fatty liver disease (NAFLD)	67/1911	137/6215	5.33192068103719e-06	0.000128376244089588	ENSSSCG00000026041/ENSSSCG00000021203/ENSSSCG00000030413/ENSSSCG00000031913/ENSSSCG00000011889/ENSSSCG00000011356/ENSSSCG00000029034/ENSSSCG00000031912/ENSSSCG00000003653/ENSSSCG00000003909/ENSSSCG00000027085/ENSSSCG00000035612/ENSSSCG00000003520/ENSSSCG00000014371/ENSSSCG00000013778/ENSSSCG00000032081/ENSSSCG00000013566/ENSSSCG00000013436/ENSSSCG00000041220/ENSSSCG00000037455/ENSSSCG00000027307/…	MAP3K5/PIK3CB/PIK3CA/NDUFB4/GSK3B/UQCRC1/COX4I1/JUN/NDUFS5/PIK3R3/UQCRFS1/COX6B2/CDC42/NDUFA2/NDUFB7/NDUFS3/INSR/UQCR11/NDUFA7/NDUFS8/NDUFA11/MAPK9/COX6A1/XBP1/NDUFB8/MAPK8/CASP7/IRS1/CASP3/NDUFA10/NDUFS1/NDUFA4/NDUFC2/NFKB1/COX7A2L/COX5B/EIF2AK3/NDUFB10/RAC1/NDUFAB1/UQCRB/NDUFB9/COX6C/SDHC/NDUFA1/NDUFB11/COX7B/EIF2S1/NDUFB1/NDUFA9/ATF4/ADIPOR2/NDUFA6/NDUFS4/PRKAA1/PIK3R1/SDHA/NDUFS6/AKT3/COX4I2/…	ko:K04426/ko:K00922/ko:K00922/ko:K03960/ko:K03083/ko:K00414/ko:K02263/ko:K04448/ko:K03938/ko:K02649/ko:K00411/ko:K02267/ko:K04393/ko:K03946/ko:K03963/ko:K03936/ko:K04527/ko:K00420/ko:K03951/ko:K03941/ko:K03956/ko:K04440/ko:K02266/ko:K09027/ko:K03964/ko:K04440/ko:K04397/ko:K16172/ko:K02187/ko:K03954/ko:K03934/ko:K03948/ko:K03968/ko:K02580/ko:K02270/ko:K02265/ko:K08860/ko:K03966/ko:K04392/ko:K03955…	67
ko04140	Autophagy - animal	60/1911	120/6215	6.79629080915219e-06	0.000151945644518902	ENSSSCG00000062696/ENSSSCG00000005386/ENSSSCG00000004334/ENSSSCG00000005096/ENSSSCG00000030560/ENSSSCG00000039061/ENSSSCG00000011575/ENSSSCG00000024453/ENSSSCG00000021203/ENSSSCG00000011615/ENSSSCG00000023437/ENSSSCG00000011930/ENSSSCG00000030413/ENSSSCG00000040920/ENSSSCG00000003749/ENSSSCG00000003909/ENSSSCG00000003413/ENSSSCG00000014298/ENSSSCG00000013033/ENSSSCG00000013262/ENSSSCG00000027127/…	BCL2/STX17/MAP3K7/HIF1A/IGF1R/EIF2AK4/ATG7/RAF1/PIK3CB/RAB7A/ITPR1/ATG3/PIK3CA/PRKACB/PIK3C3/PIK3R3/MTOR/PPP2CA/BAD/AMBRA1/MAP2K2/CTSD/DAPK3/STK11/MAPK9/CTSB/SNAP29/DDIT4/MTMR3/MAPK1/MAPK8/ATG9A/IRS1/CFLAR/UVRAG/VAMP8/EIF2AK3/WIPI2/DEPTOR/SH3GLB1/NRAS/LAMP2/EIF2S1/ATG2B/ITPR2/PRKAA1/PIK3R1/LAMP1/SUPT20H/AKT3/PRKCQ/CTSV/DAPK1/VMP1/WIPI1/BECN1/ULK2/RPTOR/RHEB/AKT1	ko:K02161/ko:K08491/ko:K04427/ko:K08268/ko:K05087/ko:K16196/ko:K08337/ko:K04366/ko:K00922/ko:K07897/ko:K04958/ko:K08343/ko:K00922/ko:K04345/ko:K00914/ko:K02649/ko:K07203/ko:K04382/ko:K02158/ko:K17985/ko:K04369/ko:K01379/ko:K08803/ko:K07298/ko:K04440/ko:K01363/ko:K08509/ko:K08270/ko:K18082/ko:K04371/ko:K04440/ko:K17907/ko:K16172/ko:K04724/ko:K21249/ko:K08512/ko:K08860/ko:K17908/ko:K20402/ko:K11248…	60
ko03015	mRNA surveillance pathway	41/1911	75/6215	1.28644203758661e-05	0.000268437571843073	ENSSSCG00000022828/ENSSSCG00000026382/ENSSSCG00000004311/ENSSSCG00000004169/ENSSSCG00000033185/ENSSSCG00000027323/ENSSSCG00000011433/ENSSSCG00000034521/ENSSSCG00000003849/ENSSSCG00000032947/ENSSSCG00000014298/ENSSSCG00000014337/ENSSSCG00000039301/ENSSSCG00000013083/ENSSSCG00000013427/ENSSSCG00000009657/ENSSSCG00000009828/ENSSSCG00000015861/ENSSSCG00000015599/ENSSSCG00000015558/ENSSSCG00000014901/…	PNN/PPP2R5E/RNGTT/HBS1L/PPP2R3A/NCBP2/WDR82/NUDT21/MAGOH/SRRM1/PPP2CA/ETF1/UPF1/CPSF7/DAZAP1/PPP2R2A/PPP1CC/WDR33/PPP2R5A/SMG7/PCF11/GSPT1/RNPS1/PPP1CB/SMG1/PAPOLG/RBM8A/PABPC1/PPP2R3C/PAPOLA/PABPN1/DDX39B/CPSF6/PYM1/UPF3A/SAP18/NXT1/MSI2/CASC3/SMG6/EIF4A3	ko:K13114/ko:K11584/ko:K13917/ko:K14416/ko:K11583/ko:K12883/ko:K14962/ko:K14397/ko:K12877/ko:K13171/ko:K04382/ko:K03265/ko:K14326/ko:K14398/ko:K14411/ko:K04354/ko:K06269/ko:K15542/ko:K11584/ko:K14409/ko:K14400/ko:K03267/ko:K14325/ko:K06269/ko:K08873/ko:K14376/ko:K12876/ko:K13126/ko:K11583/ko:K14376/ko:K14396/ko:K12812/ko:K14398/ko:K14294/ko:K14328/ko:K14324/ko:K14285/ko:K14411/ko:K14323/ko:K11124…	41
ko05210	Colorectal cancer	43/1911	80/6215	1.40423002205386e-05	0.000274702498064287	ENSSSCG00000005015/ENSSSCG00000004952/ENSSSCG00000004505/ENSSSCG00000004524/ENSSSCG00000062696/ENSSSCG00000005382/ENSSSCG00000024453/ENSSSCG00000021203/ENSSSCG00000011226/ENSSSCG00000030413/ENSSSCG00000011274/ENSSSCG00000032357/ENSSSCG00000011889/ENSSSCG00000022080/ENSSSCG00000031912/ENSSSCG00000003909/ENSSSCG00000003413/ENSSSCG00000014207/ENSSSCG00000014082/ENSSSCG00000013033/ENSSSCG00000027127/…	SOS2/SMAD3/SMAD2/SMAD4/BCL2/TGFBR1/RAF1/PIK3CB/TGFBR2/PIK3CA/CTNNB1/APPL1/GSK3B/RHOA/JUN/PIK3R3/MTOR/APC/POLK/BAD/MAP2K2/MAPK9/GADD45G/MAPK1/MAPK8/TCF7L2/RALB/CASP3/EGFR/LEF1/MSH6/SOS1/RAC1/NRAS/PIK3R1/TGFB2/AKT3/GRB2/BIRC5/CYCS/RALA/BRAF/AKT1	ko:K03099/ko:K04500/ko:K04500/ko:K04501/ko:K02161/ko:K04674/ko:K04366/ko:K00922/ko:K04388/ko:K00922/ko:K02105/ko:K08733/ko:K03083/ko:K04513/ko:K04448/ko:K02649/ko:K07203/ko:K02085/ko:K03511/ko:K02158/ko:K04369/ko:K04440/ko:K04402/ko:K04371/ko:K04440/ko:K04491/ko:K07835/ko:K02187/ko:K04361/ko:K04492/ko:K08737/ko:K03099/ko:K04392/ko:K07828/ko:K02649/ko:K13376/ko:K04456/ko:K04364/ko:K08731/ko:K08738…	43
ko04340	Hedgehog signaling pathway	27/1911	44/6215	2.49676896069698e-05	0.000459699226293031	ENSSSCG00000062696/ENSSSCG00000004558/ENSSSCG00000011889/ENSSSCG00000040920/ENSSSCG00000031977/ENSSSCG00000014240/ENSSSCG00000014283/ENSSSCG00000013445/ENSSSCG00000009956/ENSSSCG00000010563/ENSSSCG00000010586/ENSSSCG00000015733/ENSSSCG00000016234/ENSSSCG00000022504/ENSSSCG00000015455/ENSSSCG00000009045/ENSSSCG00000030153/ENSSSCG00000006302/ENSSSCG00000000107/ENSSSCG00000038694/ENSSSCG00000023307/…	BCL2/CSNK1G1/GSK3B/PRKACB/PTCH2/CSNK1G3/KIF3A/CSNK1G2/GRK3/BTRC/SUFU/GLI2/CUL3/CDON/CUL1/HHIP/SMURF1/GPR161/CSNK1E/CCND2/FBXW11/PTCH1/SPOP/SMURF2/CSNK1D/GLI3/SMO	ko:K02161/ko:K08958/ko:K03083/ko:K04345/ko:K11101/ko:K08958/ko:K10394/ko:K08958/ko:K00910/ko:K03362/ko:K06229/ko:K16798/ko:K03869/ko:K20033/ko:K03347/ko:K06231/ko:K04678/ko:K08439/ko:K08960/ko:K10151/ko:K03362/ko:K06225/ko:K10523/ko:K04678/ko:K08959/ko:K06230/ko:K06226	27
ko05211	Renal cell carcinoma	36/1911	65/6215	2.95414323699571e-05	0.00051369268509981	ENSSSCG00000005015/ENSSSCG00000005096/ENSSSCG00000024453/ENSSSCG00000021203/ENSSSCG00000011843/ENSSSCG00000030413/ENSSSCG00000031912/ENSSSCG00000003909/ENSSSCG00000003520/ENSSSCG00000013033/ENSSSCG00000027127/ENSSSCG00000030289/ENSSSCG00000010172/ENSSSCG00000010081/ENSSSCG00000015235/ENSSSCG00000009048/ENSSSCG00000008443/ENSSSCG00000008478/ENSSSCG00000008061/ENSSSCG00000007951/ENSSSCG00000035090/…	SOS2/HIF1A/RAF1/PIK3CB/PAK2/PIK3CA/JUN/PIK3R3/CDC42/BAD/MAP2K2/PTPN11/EGLN1/MAPK1/ETS1/GAB1/EPAS1/SOS1/ELOB/CREBBP/RAC1/ARNT/RAP1A/NRAS/PAK3/RAP1B/EP300/PIK3R1/TGFB2/AKT3/FH/CUL2/CRK/GRB2/BRAF/AKT1	ko:K03099/ko:K08268/ko:K04366/ko:K00922/ko:K04410/ko:K00922/ko:K04448/ko:K02649/ko:K04393/ko:K02158/ko:K04369/ko:K07293/ko:K09592/ko:K04371/ko:K02678/ko:K09593/ko:K09095/ko:K03099/ko:K03873/ko:K04498/ko:K04392/ko:K09097/ko:K04353/ko:K07828/ko:K05733/ko:K07836/ko:K04498/ko:K02649/ko:K13376/ko:K04456/ko:K01679/ko:K03870/ko:K04438/ko:K04364/ko:K04365/ko:K04456	36
ko04722	Neurotrophin signaling pathway	58/1911	120/6215	3.50822421755045e-05	0.000553792850527127	ENSSSCG00000005015/ENSSSCG00000004955/ENSSSCG00000004387/ENSSSCG00000062696/ENSSSCG00000026041/ENSSSCG00000005106/ENSSSCG00000005706/ENSSSCG00000024453/ENSSSCG00000021203/ENSSSCG00000030413/ENSSSCG00000011889/ENSSSCG00000022080/ENSSSCG00000031912/ENSSSCG00000003909/ENSSSCG00000022545/ENSSSCG00000003520/ENSSSCG00000037019/ENSSSCG00000013033/ENSSSCG00000027127/ENSSSCG00000014010/ENSSSCG00000030289/…	SOS2/MAP2K5/FOXO3/BCL2/MAP3K5/NTRK3/ABL1/RAF1/PIK3CB/PIK3CA/GSK3B/RHOA/JUN/PIK3R3/CALM3/CDC42/CAMK4/BAD/MAP2K2/MAPK9/PTPN11/MAPK1/MAPK8/IRS1/CAMK2D/GAB1/NFKB1/CALM2/SOS1/RAC1/KIDINS220/SORT1/RAP1A/NRAS/MAGED1/RPS6KA6/BEX4/BEX3/RPS6KA3/RPS6KA5/CALM1/NFKBIA/PSEN1/MAPK14/IRAK3/RAP1B/FRS2/ATF4/MAP3K1/PIK3R1/AKT3/YWHAE/CRK/MAP3K3/GRB2/ARHGDIA/BRAF/AKT1	ko:K03099/ko:K04463/ko:K09408/ko:K02161/ko:K04426/ko:K05101/ko:K06619/ko:K04366/ko:K00922/ko:K00922/ko:K03083/ko:K04513/ko:K04448/ko:K02649/ko:K02183/ko:K04393/ko:K05869/ko:K02158/ko:K04369/ko:K04440/ko:K07293/ko:K04371/ko:K04440/ko:K16172/ko:K04515/ko:K09593/ko:K02580/ko:K02183/ko:K03099/ko:K04392/ko:K12460/ko:K12388/ko:K04353/ko:K07828/ko:K12464/ko:K04373/ko:K12465/ko:K12465/ko:K04373/ko:K04445…	58
ko05100	Bacterial invasion of epithelial cells	40/1911	75/6215	3.53861246343212e-05	0.000553792850527127	ENSSSCG00000005596/ENSSSCG00000037131/ENSSSCG00000024205/ENSSSCG00000021203/ENSSSCG00000030413/ENSSSCG00000011274/ENSSSCG00000022080/ENSSSCG00000003909/ENSSSCG00000003357/ENSSSCG00000003577/ENSSSCG00000003419/ENSSSCG00000003520/ENSSSCG00000014285/ENSSSCG00000014339/ENSSSCG00000013630/ENSSSCG00000031769/ENSSSCG00000054091/ENSSSCG00000010313/ENSSSCG00000035045/ENSSSCG00000016185/ENSSSCG00000016370/…	ARPC5L/CLTA/ARHGEF26/PIK3CB/PIK3CA/CTNNB1/RHOA/PIK3R3/ACTRT2/WASF2/MAD2L2/CDC42/SEPTIN8/CTNNA1/DNM2/CTTN/CLTB/VCL/DOCK1/ARPC2/SEPTIN2/DNM3/ARPC5/CBL/GAB1/SEPTIN11/ARHGAP10/SEPTIN12/RAC1/ACTB/ARPC1B/PTK2/CD2AP/PIK3R1/ITGB1/CLTC/CRK/SEPTIN9/WASL/ELMO1	ko:K05754/ko:K04644/ko:K13744/ko:K00922/ko:K00922/ko:K02105/ko:K04513/ko:K02649/ko:K05692/ko:K05748/ko:K13728/ko:K04393/ko:K16939/ko:K05691/ko:K01528/ko:K06106/ko:K04645/ko:K05700/ko:K13708/ko:K05758/ko:K16942/ko:K01528/ko:K05754/ko:K04707/ko:K09593/ko:K16939/ko:K13736/ko:K16938/ko:K04392/ko:K05692/ko:K05757/ko:K05725/ko:K13738/ko:K02649/ko:K05719/ko:K04646/ko:K04438/ko:K16938/ko:K05747/ko:K12366	40
ko04218	Cellular senescence	66/1911	143/6215	6.51215960617398e-05	0.000970621884158312	ENSSSCG00000004952/ENSSSCG00000004387/ENSSSCG00000004420/ENSSSCG00000004505/ENSSSCG00000004636/ENSSSCG00000005382/ENSSSCG00000024453/ENSSSCG00000021203/ENSSSCG00000023437/ENSSSCG00000011679/ENSSSCG00000011226/ENSSSCG00000030413/ENSSSCG00000011455/ENSSSCG00000029578/ENSSSCG00000003909/ENSSSCG00000032648/ENSSSCG00000002898/ENSSSCG00000003413/ENSSSCG00000022545/ENSSSCG00000014280/ENSSSCG00000013312/…	SMAD3/FOXO3/TRAF3IP2/SMAD2/TRPM7/TGFBR1/RAF1/PIK3CB/ITPR1/ATR/TGFBR2/PIK3CA/CACNA1D/NFATC3/PIK3R3/RBL2/LIN37/MTOR/CALM3/RAD50/HIPK3/MAP2K2/SQSTM1/GATA4/PPP1CC/SIRT1/GADD45G/PPP3CB/PPP3CC/VDAC2/MAPK1/BTRC/ETS1/ATM/CDK6/PPP3CA/NFKB1/LIN54/PPID/ZFP36L2/CALM2/PPP1CB/PPP3R1/NBN/NRAS/CALM1/ZFP36L1/LIN52/MAPK14/CCND3/CCND2/ITPR2/CDK4/FBXW11/PIK3R1/FOXO1/RB1/TGFB2/AKT3/CAPN2/VDAC3/RBL1/RHEB/HIPK2/AKT1/SL…	ko:K04500/ko:K09408/ko:K21124/ko:K04500/ko:K04982/ko:K04674/ko:K04366/ko:K00922/ko:K04958/ko:K06640/ko:K04388/ko:K00922/ko:K04851/ko:K17333/ko:K02649/ko:K16332/ko:K21774/ko:K07203/ko:K02183/ko:K10866/ko:K08826/ko:K04369/ko:K14381/ko:K09183/ko:K06269/ko:K11411/ko:K04402/ko:K04348/ko:K04348/ko:K15040/ko:K04371/ko:K03362/ko:K02678/ko:K04728/ko:K02091/ko:K04348/ko:K02580/ko:K21776/ko:K05864/ko:K18753…	66
ko04510	Focal adhesion	81/1911	184/6215	8.0428601419186e-05	0.00114427964746387	ENSSSCG00000005015/ENSSSCG00000004421/ENSSSCG00000004425/ENSSSCG00000062696/ENSSSCG00000005317/ENSSSCG00000030560/ENSSSCG00000024088/ENSSSCG00000005743/ENSSSCG00000005710/ENSSSCG00000024453/ENSSSCG00000021203/ENSSSCG00000022506/ENSSSCG00000011867/ENSSSCG00000011843/ENSSSCG00000030413/ENSSSCG00000011274/ENSSSCG00000011889/ENSSSCG00000011245/ENSSSCG00000011471/ENSSSCG00000011377/ENSSSCG00000022080/…	SOS2/FYN/LAMA4/BCL2/TLN1/IGF1R/TLN2/VAV2/LAMC3/RAF1/PIK3CB/COL6A1/MYLK/PAK2/PIK3CA/CTNNB1/GSK3B/ITGA9/FLNB/LAMB2/RHOA/JUN/LAMA1/PIK3R3/ACTRT2/ACTN4/ROCK1/MYL12A/MYL12B/ARHGAP35/CDC42/PARVA/PDGFRB/BAD/MAPK9/PPP1CC/VCL/DOCK1/MAPK1/MAPK8/VEGFC/ITGAV/COL6A3/ITGB8/EGFR/BIRC2/LAMB1/LAMC1/PDGFRA/SOS1/RAC1/ACTB/PPP1CB/PRKCB/ROCK2/PTK2/RAP1A/FLNA/XIAP/PAK3/EVL/ACTN1/ARHGAP5/CCND3/RAP1B/PPP1R12A/IGF1/CCND2…	ko:K03099/ko:K05703/ko:K06241/ko:K02161/ko:K06271/ko:K05087/ko:K06271/ko:K05730/ko:K06247/ko:K04366/ko:K00922/ko:K06238/ko:K00907/ko:K04410/ko:K00922/ko:K02105/ko:K03083/ko:K06585/ko:K04437/ko:K06243/ko:K04513/ko:K04448/ko:K05637/ko:K02649/ko:K05692/ko:K05699/ko:K04514/ko:K12757/ko:K12757/ko:K05732/ko:K04393/ko:K06275/ko:K05089/ko:K02158/ko:K04440/ko:K06269/ko:K05700/ko:K13708/ko:K04371/ko:K04440…	81
ko03060	Protein export	15/1911	21/6215	0.000144163199972936	0.00196187311267517	ENSSSCG00000004382/ENSSSCG00000004785/ENSSSCG00000005601/ENSSSCG00000029608/ENSSSCG00000011621/ENSSSCG00000013322/ENSSSCG00000054202/ENSSSCG00000015227/ENSSSCG00000014850/ENSSSCG00000008900/ENSSSCG00000001955/ENSSSCG00000029183/ENSSSCG00000031664/ENSSSCG00000011114/ENSSSCG00000061899	SEC63/SRP14/HSPA5/SEC62/SEC61A1/IMMP1L/SEC61G/SRPRA/SPCS2/SRP72/SRP54/SEC11A/SRP9/SEC61A2/IMMP2L	ko:K09540/ko:K03104/ko:K09490/ko:K12275/ko:K10956/ko:K09647/ko:K07342/ko:K13431/ko:K12947/ko:K03108/ko:K03106/ko:K13280/ko:K03109/ko:K10956/ko:K09648	15
ko04110	Cell cycle	53/1911	114/6215	0.000265970587633438	0.00346869974705275	ENSSSCG00000004952/ENSSSCG00000004432/ENSSSCG00000004505/ENSSSCG00000004524/ENSSSCG00000004306/ENSSSCG00000033177/ENSSSCG00000005706/ENSSSCG00000011652/ENSSSCG00000033057/ENSSSCG00000037647/ENSSSCG00000011679/ENSSSCG00000011889/ENSSSCG00000003949/ENSSSCG00000032648/ENSSSCG00000003419/ENSSSCG00000003613/ENSSSCG00000014147/ENSSSCG00000038628/ENSSSCG00000013643/ENSSSCG00000013481/ENSSSCG00000035249/…	SMAD3/HDAC2/SMAD2/SMAD4/ORC3/CDC26/ABL1/STAG1/ANAPC13/TFDP2/ATR/GSK3B/CDC20/RBL2/MAD2L2/HDAC1/CCNH/SKP1/CDKN2D/FZR1/GADD45G/BUB3/SMC3/ORC4/MCM6/ATM/CDK6/CUL1/ORC5/CREBBP/BUB1/ANAPC1/PLK1/YWHAQ/CDC7/CDC14A/PRKDC/RAD21/YWHAZ/SMC1A/STAG2/CCND3/SMC1B/CCND2/EP300/CDK4/RB1/TGFB2/YWHAB/RBL1/YWHAE/CDC27/ANAPC2	ko:K04500/ko:K06067/ko:K04500/ko:K04501/ko:K02605/ko:K03359/ko:K06619/ko:K06671/ko:K12456/ko:K09392/ko:K06640/ko:K03083/ko:K03363/ko:K16332/ko:K13728/ko:K06067/ko:K06634/ko:K03094/ko:K06623/ko:K03364/ko:K04402/ko:K02180/ko:K06669/ko:K02606/ko:K02542/ko:K04728/ko:K02091/ko:K03347/ko:K02607/ko:K04498/ko:K02178/ko:K03348/ko:K06631/ko:K16197/ko:K02214/ko:K06639/ko:K06642/ko:K06670/ko:K16197/ko:K06636…	53
ko04810	Regulation of actin cytoskeleton	85/1911	201/6215	0.00028906549455295	0.00361909999180294	ENSSSCG00000005015/ENSSSCG00000005596/ENSSSCG00000037508/ENSSSCG00000004058/ENSSSCG00000005743/ENSSSCG00000011565/ENSSSCG00000024453/ENSSSCG00000021203/ENSSSCG00000011867/ENSSSCG00000011843/ENSSSCG00000030413/ENSSSCG00000011245/ENSSSCG00000022080/ENSSSCG00000003909/ENSSSCG00000003357/ENSSSCG00000036505/ENSSSCG00000002965/ENSSSCG00000021893/ENSSSCG00000003691/ENSSSCG00000003577/ENSSSCG00000058470/…	SOS2/ARPC5L/GSN/EZR/VAV2/BRK1/RAF1/PIK3CB/MYLK/PAK2/PIK3CA/ITGA9/RHOA/PIK3R3/ACTRT2/GNG12/ACTN4/ROCK1/MYL12A/WASF2/MYL12B/ARHGAP35/CDC42/PDGFRB/APC/IQGAP2/FGFR4/CFL1/MAP2K2/CXCL12/PPP1CC/VCL/DOCK1/SSH1/MAPK1/CYFIP1/ARPC2/ITGAV/NCKAP1/FGFR1/PIKFYVE/ABI2/ITGB8/EGFR/RDX/ARHGEF12/ARPC5/FGF2/PDGFRA/SOS1/PFN4/TMSB10/RAC1/GNA12/ACTB/ARPC1B/PPP1CB/ROCK2/PTK2/PIP5K1A/NRAS/ARHGEF6/DIAPH2/MSN/TMSB4X/PAK3/AC…	ko:K03099/ko:K05754/ko:K05768/ko:K08007/ko:K05730/ko:K05752/ko:K04366/ko:K00922/ko:K00907/ko:K04410/ko:K00922/ko:K06585/ko:K04513/ko:K02649/ko:K05692/ko:K04347/ko:K05699/ko:K04514/ko:K12757/ko:K05748/ko:K12757/ko:K05732/ko:K04393/ko:K05089/ko:K02085/ko:K05767/ko:K05095/ko:K05765/ko:K04369/ko:K10031/ko:K06269/ko:K05700/ko:K13708/ko:K05766/ko:K04371/ko:K05749/ko:K05758/ko:K06487/ko:K05750/ko:K04362…	85
ko04114	Oocyte meiosis	48/1911	102/6215	0.000360284466273622	0.00433727069014014	ENSSSCG00000026382/ENSSSCG00000033177/ENSSSCG00000030560/ENSSSCG00000033057/ENSSSCG00000023437/ENSSSCG00000040920/ENSSSCG00000003949/ENSSSCG00000003419/ENSSSCG00000022545/ENSSSCG00000038628/ENSSSCG00000014298/ENSSSCG00000009828/ENSSSCG00000010301/ENSSSCG00000057024/ENSSSCG00000010081/ENSSSCG00000010625/ENSSSCG00000010563/ENSSSCG00000010606/ENSSSCG00000015455/ENSSSCG00000015599/ENSSSCG00000038410/…	PPP2R5E/CDC26/IGF1R/ANAPC13/ITPR1/PRKACB/CDC20/MAD2L2/CALM3/SKP1/PPP2CA/PPP1CC/PPP3CB/PPP3CC/MAPK1/SMC3/BTRC/SLK/CUL1/PPP2R5A/CPEB2/CAMK2D/PPP3CA/CALM2/ADCY3/ADCY9/SPDYA/PPP1CB/BUB1/ANAPC1/PLK1/YWHAQ/PPP3R1/YWHAZ/AR/SMC1A/RPS6KA6/RPS6KA3/CALM1/PLCZ1/IGF1/SMC1B/ITPR2/FBXW11/YWHAB/YWHAE/CDC27/ANAPC2	ko:K11584/ko:K03359/ko:K05087/ko:K12456/ko:K04958/ko:K04345/ko:K03363/ko:K13728/ko:K02183/ko:K03094/ko:K04382/ko:K06269/ko:K04348/ko:K04348/ko:K04371/ko:K06669/ko:K03362/ko:K08836/ko:K03347/ko:K11584/ko:K02602/ko:K04515/ko:K04348/ko:K02183/ko:K08043/ko:K08049/ko:K08694/ko:K06269/ko:K02178/ko:K03348/ko:K06631/ko:K16197/ko:K06268/ko:K16197/ko:K08557/ko:K06636/ko:K04373/ko:K04373/ko:K02183/ko:K05861…	48
ko05220	Chronic myeloid leukemia	36/1911	72/6215	0.000462777747157492	0.00536479388371462	ENSSSCG00000005015/ENSSSCG00000004432/ENSSSCG00000004524/ENSSSCG00000005382/ENSSSCG00000005706/ENSSSCG00000024453/ENSSSCG00000021203/ENSSSCG00000011226/ENSSSCG00000030413/ENSSSCG00000003909/ENSSSCG00000003613/ENSSSCG00000014082/ENSSSCG00000013033/ENSSSCG00000027127/ENSSSCG00000030289/ENSSSCG00000035249/ENSSSCG00000010739/ENSSSCG00000010081/ENSSSCG00000010052/ENSSSCG00000040183/ENSSSCG00000015115/…	SOS2/HDAC2/SMAD4/TGFBR1/ABL1/RAF1/PIK3CB/TGFBR2/PIK3CA/PIK3R3/HDAC1/POLK/BAD/MAP2K2/PTPN11/GADD45G/CTBP2/MAPK1/BCR/CDK6/CBL/GAB2/NFKB1/SOS1/NRAS/NFKBIA/CDK4/PIK3R1/RB1/TGFB2/AKT3/STAT5B/CRK/GRB2/BRAF/AKT1	ko:K03099/ko:K06067/ko:K04501/ko:K04674/ko:K06619/ko:K04366/ko:K00922/ko:K04388/ko:K00922/ko:K02649/ko:K06067/ko:K03511/ko:K02158/ko:K04369/ko:K07293/ko:K04402/ko:K04496/ko:K04371/ko:K08878/ko:K02091/ko:K04707/ko:K08091/ko:K02580/ko:K03099/ko:K07828/ko:K04734/ko:K02089/ko:K02649/ko:K06618/ko:K13376/ko:K04456/ko:K11224/ko:K04438/ko:K04364/ko:K04365/ko:K04456	36
ko04012	ErbB signaling pathway	39/1911	81/6215	0.000716509678626589	0.00800955462179009	ENSSSCG00000005015/ENSSSCG00000005706/ENSSSCG00000024453/ENSSSCG00000025701/ENSSSCG00000021203/ENSSSCG00000022486/ENSSSCG00000011843/ENSSSCG00000030413/ENSSSCG00000011889/ENSSSCG00000031912/ENSSSCG00000003909/ENSSSCG00000003413/ENSSSCG00000013033/ENSSSCG00000027127/ENSSSCG00000014010/ENSSSCG00000010081/ENSSSCG00000010380/ENSSSCG00000016160/ENSSSCG00000015839/ENSSSCG00000022126/ENSSSCG00000024674/…	SOS2/ABL1/RAF1/NCK1/PIK3CB/CBLB/PAK2/PIK3CA/GSK3B/JUN/PIK3R3/MTOR/BAD/MAP2K2/MAPK9/MAPK1/MAPK8/ERBB4/NRG1/EGFR/ABL2/CBL/CAMK2D/GAB1/SOS1/NCK2/PRKCB/PTK2/NRAS/PAK3/PIK3R1/AKT3/STAT5B/CRK/PRKCA/MAP2K4/GRB2/BRAF/AKT1	ko:K03099/ko:K06619/ko:K04366/ko:K07365/ko:K00922/ko:K22517/ko:K04410/ko:K00922/ko:K03083/ko:K04448/ko:K02649/ko:K07203/ko:K02158/ko:K04369/ko:K04440/ko:K04371/ko:K04440/ko:K05085/ko:K05455/ko:K04361/ko:K08887/ko:K04707/ko:K04515/ko:K09593/ko:K03099/ko:K19862/ko:K19662/ko:K05725/ko:K07828/ko:K05733/ko:K02649/ko:K04456/ko:K11224/ko:K04438/ko:K02677/ko:K04430/ko:K04364/ko:K04365/ko:K04456	39
ko05212	Pancreatic cancer	35/1911	71/6215	0.000772088847948317	0.00833323480716631	ENSSSCG00000004952/ENSSSCG00000004505/ENSSSCG00000004524/ENSSSCG00000005382/ENSSSCG00000024453/ENSSSCG00000021203/ENSSSCG00000011226/ENSSSCG00000030413/ENSSSCG00000003680/ENSSSCG00000003909/ENSSSCG00000003809/ENSSSCG00000003413/ENSSSCG00000003520/ENSSSCG00000014082/ENSSSCG00000013033/ENSSSCG00000014010/ENSSSCG00000035249/ENSSSCG00000010081/ENSSSCG00000010380/ENSSSCG00000025455/ENSSSCG00000016057/…	SMAD3/SMAD2/SMAD4/TGFBR1/RAF1/PIK3CB/TGFBR2/PIK3CA/RALBP1/PIK3R3/JAK1/MTOR/CDC42/POLK/BAD/MAPK9/GADD45G/MAPK1/MAPK8/RALB/STAT1/EGFR/CDK6/NFKB1/RAC1/ARHGEF6/CDK4/PIK3R1/RB1/TGFB2/AKT3/STAT3/RALA/BRAF/AKT1	ko:K04500/ko:K04500/ko:K04501/ko:K04674/ko:K04366/ko:K00922/ko:K04388/ko:K00922/ko:K08773/ko:K02649/ko:K11217/ko:K07203/ko:K04393/ko:K03511/ko:K02158/ko:K04440/ko:K04402/ko:K04371/ko:K04440/ko:K07835/ko:K11220/ko:K04361/ko:K02091/ko:K02580/ko:K04392/ko:K05729/ko:K02089/ko:K02649/ko:K06618/ko:K13376/ko:K04456/ko:K04692/ko:K07834/ko:K04365/ko:K04456	35
ko05130	Pathogenic Escherichia coli infection	26/1911	49/6215	0.000902783612617616	0.00941904235831047	ENSSSCG00000004421/ENSSSCG00000005596/ENSSSCG00000004058/ENSSSCG00000005706/ENSSSCG00000025701/ENSSSCG00000011274/ENSSSCG00000022080/ENSSSCG00000003357/ENSSSCG00000021893/ENSSSCG00000003520/ENSSSCG00000031769/ENSSSCG00000016185/ENSSSCG00000016275/ENSSSCG00000015560/ENSSSCG00000007585/ENSSSCG00000007625/ENSSSCG00000008144/ENSSSCG00000008629/ENSSSCG00000001379/ENSSSCG00000000190/ENSSSCG00000061347/…	FYN/ARPC5L/EZR/ABL1/NCK1/CTNNB1/RHOA/ACTRT2/ROCK1/CDC42/CTTN/ARPC2/NCL/ARPC5/ACTB/ARPC1B/NCK2/ROCK2/TUBB/TUBA1B/TUBA1A/TUBA8/ITGB1/PRKCA/WASL/TUBB4B	ko:K05703/ko:K05754/ko:K08007/ko:K06619/ko:K07365/ko:K02105/ko:K04513/ko:K05692/ko:K04514/ko:K04393/ko:K06106/ko:K05758/ko:K11294/ko:K05754/ko:K05692/ko:K05757/ko:K19862/ko:K17388/ko:K07375/ko:K07374/ko:K07374/ko:K07374/ko:K05719/ko:K02677/ko:K05747/ko:K07375	26
ko05225	Hepatocellular carcinoma	63/1911	147/6215	0.00113392912392936	0.0114490263158029	ENSSSCG00000005015/ENSSSCG00000004952/ENSSSCG00000004505/ENSSSCG00000004524/ENSSSCG00000005382/ENSSSCG00000030155/ENSSSCG00000004064/ENSSSCG00000030560/ENSSSCG00000024453/ENSSSCG00000021203/ENSSSCG00000023929/ENSSSCG00000011226/ENSSSCG00000011762/ENSSSCG00000030413/ENSSSCG00000011274/ENSSSCG00000011889/ENSSSCG00000011340/ENSSSCG00000035859/ENSSSCG00000035824/ENSSSCG00000003909/ENSSSCG00000021644/…	SOS2/SMAD3/SMAD2/SMAD4/TGFBR1/PHF10/ARID1B/IGF1R/RAF1/PIK3CB/TXNRD3/TGFBR2/ACTL6A/PIK3CA/CTNNB1/GSK3B/SMARCC1/WNT5A/PBRM1/PIK3R3/BRD7/ACTRT2/ARID1A/MTOR/APC/SMARCA4/POLK/BAD/MAP2K2/LRP5/GADD45G/SMARCB1/MAPK1/TCF7L2/NFE2L2/EGFR/CDK6/GAB1/LEF1/SOS1/ACTB/PRKCB/GSTM3/NRAS/GSTA4/DPF3/MGST1/TXNRD1/LRP6/ARID2/SMARCD1/SMARCC2/CDK4/PIK3R1/RB1/TGFB2/AKT3/FZD2/PRKCA/GRB2/SMARCD3/BRAF/AKT1	ko:K03099/ko:K04500/ko:K04500/ko:K04501/ko:K04674/ko:K22197/ko:K11653/ko:K05087/ko:K04366/ko:K00922/ko:K22182/ko:K04388/ko:K11340/ko:K00922/ko:K02105/ko:K03083/ko:K11649/ko:K00444/ko:K11757/ko:K02649/ko:K11723/ko:K05692/ko:K11653/ko:K07203/ko:K02085/ko:K11647/ko:K03511/ko:K02158/ko:K04369/ko:K03068/ko:K04402/ko:K11648/ko:K04371/ko:K04491/ko:K05638/ko:K04361/ko:K02091/ko:K09593/ko:K04492/ko:K03099…	63
ko04210	Apoptosis	54/1911	123/6215	0.00128978005787369	0.0126156611910771	ENSSSCG00000062696/ENSSSCG00000026041/ENSSSCG00000005654/ENSSSCG00000024453/ENSSSCG00000021203/ENSSSCG00000023437/ENSSSCG00000030413/ENSSSCG00000031912/ENSSSCG00000003909/ENSSSCG00000003357/ENSSSCG00000014248/ENSSSCG00000013033/ENSSSCG00000027127/ENSSSCG00000038918/ENSSSCG00000040793/ENSSSCG00000014010/ENSSSCG00000023666/ENSSSCG00000009799/ENSSSCG00000035249/ENSSSCG00000010081/ENSSSCG00000010380/…	BCL2/MAP3K5/SPTAN1/RAF1/PIK3CB/ITPR1/PIK3CA/JUN/PIK3R3/ACTRT2/LMNB1/BAD/MAP2K2/CTSF/CTSD/MAPK9/CTSB/DIABLO/GADD45G/MAPK1/MAPK8/CASP7/CASP3/CFLAR/BIRC2/ATM/CTSC/PTPN13/NFKB1/EIF2AK3/ACTB/LMNA/CTSK/MCL1/NRAS/XIAP/CTSH/EIF2S1/NFKBIA/RIPK1/TUBA1B/TUBA1A/APAF1/ATF4/TUBA8/ITPR2/PIK3R1/AKT3/CAPN2/PARP1/CTSV/BIRC5/CYCS/AKT1	ko:K02161/ko:K04426/ko:K06114/ko:K04366/ko:K00922/ko:K04958/ko:K00922/ko:K04448/ko:K02649/ko:K05692/ko:K07611/ko:K02158/ko:K04369/ko:K01373/ko:K01379/ko:K04440/ko:K01363/ko:K10522/ko:K04402/ko:K04371/ko:K04440/ko:K04397/ko:K02187/ko:K04724/ko:K16060/ko:K04728/ko:K01275/ko:K02374/ko:K02580/ko:K08860/ko:K05692/ko:K12641/ko:K01371/ko:K02539/ko:K07828/ko:K04725/ko:K01366/ko:K03237/ko:K04734/ko:K02861…	54
ko04919	Thyroid hormone signaling pathway	49/1911	110/6215	0.00145414502716191	0.0137923452576266	ENSSSCG00000004432/ENSSSCG00000005096/ENSSSCG00000005720/ENSSSCG00000024453/ENSSSCG00000021203/ENSSSCG00000030413/ENSSSCG00000011274/ENSSSCG00000011889/ENSSSCG00000040920/ENSSSCG00000003909/ENSSSCG00000003357/ENSSSCG00000003413/ENSSSCG00000003613/ENSSSCG00000025176/ENSSSCG00000013033/ENSSSCG00000027127/ENSSSCG00000022383/ENSSSCG00000009864/ENSSSCG00000010483/ENSSSCG00000010081/ENSSSCG00000016027/…	HDAC2/HIF1A/MED27/RAF1/PIK3CB/PIK3CA/CTNNB1/GSK3B/PRKACB/PIK3R3/ACTRT2/MTOR/HDAC1/NOTCH3/BAD/MAP2K2/GATA4/MED13L/PLCE1/MAPK1/ITGAV/STAT1/MED17/NCOA1/CREBBP/ACTB/PRKCB/NCOA2/ATP1A1/NRAS/ATP1A4/ATP1A2/MED14/SIN3A/PLCZ1/EP300/PIK3R1/TBC1D4/FOXO1/AKT3/PLCB1/NCOA3/MED13/MED1/THRA/PRKCA/NCOR1/RHEB/AKT1	ko:K06067/ko:K08268/ko:K15170/ko:K04366/ko:K00922/ko:K00922/ko:K02105/ko:K03083/ko:K04345/ko:K02649/ko:K05692/ko:K07203/ko:K06067/ko:K20995/ko:K02158/ko:K04369/ko:K09183/ko:K15164/ko:K05860/ko:K04371/ko:K06487/ko:K11220/ko:K15133/ko:K09101/ko:K04498/ko:K05692/ko:K19662/ko:K09101/ko:K01539/ko:K07828/ko:K01539/ko:K01539/ko:K15156/ko:K11644/ko:K05861/ko:K04498/ko:K02649/ko:K17902/ko:K07201/ko:K04456…	49
ko05215	Prostate cancer	41/1911	89/6215	0.00158616829886919	0.0146020787513546	ENSSSCG00000005015/ENSSSCG00000062696/ENSSSCG00000030560/ENSSSCG00000024453/ENSSSCG00000021203/ENSSSCG00000030413/ENSSSCG00000011274/ENSSSCG00000011889/ENSSSCG00000003909/ENSSSCG00000003413/ENSSSCG00000022741/ENSSSCG00000013263/ENSSSCG00000013033/ENSSSCG00000027127/ENSSSCG00000010081/ENSSSCG00000010638/ENSSSCG00000015815/ENSSSCG00000034395/ENSSSCG00000022126/ENSSSCG00000030957/ENSSSCG00000009148/…	SOS2/BCL2/IGF1R/RAF1/PIK3CB/PIK3CA/CTNNB1/GSK3B/PIK3R3/MTOR/PDGFRB/CREB3L1/BAD/MAP2K2/MAPK1/TCF7L2/FGFR1/CREB1/EGFR/NFKB1/LEF1/PDGFRA/SOS1/CREBBP/NRAS/AR/NFKBIA/HSP90AB1/HSP90B1/IGF1/ATF4/EP300/PIK3R1/FOXO1/RB1/AKT3/PLAT/GRB2/CREB3L2/BRAF/AKT1	ko:K03099/ko:K02161/ko:K05087/ko:K04366/ko:K00922/ko:K00922/ko:K02105/ko:K03083/ko:K02649/ko:K07203/ko:K05089/ko:K09048/ko:K02158/ko:K04369/ko:K04371/ko:K04491/ko:K04362/ko:K05870/ko:K04361/ko:K02580/ko:K04492/ko:K04363/ko:K03099/ko:K04498/ko:K07828/ko:K08557/ko:K04734/ko:K04079/ko:K09487/ko:K05459/ko:K04374/ko:K04498/ko:K02649/ko:K07201/ko:K06618/ko:K04456/ko:K01343/ko:K04364/ko:K09048/ko:K04365…	41
ko05131	Shigellosis	30/1911	61/6215	0.00188168998703926	0.0168276847412368	ENSSSCG00000005596/ENSSSCG00000005706/ENSSSCG00000033653/ENSSSCG00000003357/ENSSSCG00000021893/ENSSSCG00000003577/ENSSSCG00000003419/ENSSSCG00000003520/ENSSSCG00000031769/ENSSSCG00000014010/ENSSSCG00000010313/ENSSSCG00000035045/ENSSSCG00000010081/ENSSSCG00000010563/ENSSSCG00000010380/ENSSSCG00000016185/ENSSSCG00000015560/ENSSSCG00000030957/ENSSSCG00000008585/ENSSSCG00000035090/ENSSSCG00000007585/…	ARPC5L/ABL1/U2AF1/ACTRT2/ROCK1/WASF2/MAD2L2/CDC42/CTTN/MAPK9/VCL/DOCK1/MAPK1/BTRC/MAPK8/ARPC2/ARPC5/NFKB1/PFN4/RAC1/ACTB/ARPC1B/ROCK2/NFKBIA/MAPK14/FBXW11/ITGB1/CRK/WASL/ELMO1	ko:K05754/ko:K06619/ko:K12836/ko:K05692/ko:K04514/ko:K05748/ko:K13728/ko:K04393/ko:K06106/ko:K04440/ko:K05700/ko:K13708/ko:K04371/ko:K03362/ko:K04440/ko:K05758/ko:K05754/ko:K02580/ko:K05759/ko:K04392/ko:K05692/ko:K05757/ko:K17388/ko:K04734/ko:K04441/ko:K03362/ko:K05719/ko:K04438/ko:K05747/ko:K12366	30
ko05205	Proteoglycans in cancer	77/1911	189/6215	0.00197176792069076	0.0171434266437835	ENSSSCG00000005015/ENSSSCG00000004058/ENSSSCG00000005096/ENSSSCG00000030560/ENSSSCG00000024453/ENSSSCG00000021203/ENSSSCG00000023437/ENSSSCG00000030413/ENSSSCG00000011274/ENSSSCG00000011471/ENSSSCG00000035859/ENSSSCG00000022080/ENSSSCG00000002829/ENSSSCG00000040920/ENSSSCG00000003909/ENSSSCG00000003357/ENSSSCG00000021893/ENSSSCG00000003413/ENSSSCG00000003514/ENSSSCG00000003520/ENSSSCG00000031769/…	SOS2/EZR/HIF1A/IGF1R/RAF1/PIK3CB/ITPR1/PIK3CA/CTNNB1/FLNB/WNT5A/RHOA/MMP2/PRKACB/PIK3R3/ACTRT2/ROCK1/MTOR/HSPG2/CDC42/CTTN/MAP2K2/PTPN11/PPP1CC/HPSE2/PLCE1/MAPK1/PDCD4/ERBB4/ITGAV/CASP3/FGFR1/GPC1/EGFR/RDX/ARHGEF12/CBL/CAMK2D/GAB1/FGF2/SOS1/RAC1/ACTB/PPP1CB/PRKCB/ROCK2/PTK2/NRAS/SDC2/FLNA/MSN/MAPK14/DCN/LUM/FRS2/EIF4B/TIMP3/PPP1R12A/IGF1/CD63/ITPR2/DROSHA/PIK3R1/TGFB2/AKT3/ITGB1/PPP1R12B/PTCH1/CT…	ko:K03099/ko:K08007/ko:K08268/ko:K05087/ko:K04366/ko:K00922/ko:K04958/ko:K00922/ko:K02105/ko:K04437/ko:K00444/ko:K04513/ko:K01398/ko:K04345/ko:K02649/ko:K05692/ko:K04514/ko:K07203/ko:K06255/ko:K04393/ko:K06106/ko:K04369/ko:K07293/ko:K06269/ko:K07965/ko:K05860/ko:K04371/ko:K16865/ko:K05085/ko:K06487/ko:K02187/ko:K04362/ko:K08107/ko:K04361/ko:K05762/ko:K07532/ko:K04707/ko:K04515/ko:K09593/ko:K18497…	77
ko05200	Pathways in cancer	176/1911	479/6215	0.00204413326181736	0.0172922624580766	ENSSSCG00000033763/ENSSSCG00000005015/ENSSSCG00000004952/ENSSSCG00000004432/ENSSSCG00000004425/ENSSSCG00000004505/ENSSSCG00000004524/ENSSSCG00000062696/ENSSSCG00000005382/ENSSSCG00000046439/ENSSSCG00000005215/ENSSSCG00000004156/ENSSSCG00000005096/ENSSSCG00000030560/ENSSSCG00000005706/ENSSSCG00000005710/ENSSSCG00000024453/ENSSSCG00000021203/ENSSSCG00000023929/ENSSSCG00000011961/ENSSSCG00000011695/…	GNAQ/SOS2/SMAD3/HDAC2/LAMA4/SMAD2/SMAD4/BCL2/TGFBR1/GNG10/JAK2/IFNGR1/HIF1A/IGF1R/ABL1/LAMC3/RAF1/PIK3CB/TXNRD3/TFG/AGTR1/IFNAR2/IFNAR1/TGFBR2/PIK3CA/GNB4/HES1/CTNNB1/APPL1/GSK3B/WNT5A/LAMB2/RHOA/GNAI2/MMP2/PRKACB/JUN/HEYL/RALBP1/LAMA1/GNB1/PTCH2/PIK3R3/GNG12/JAK1/DLL3/ROCK1/MTOR/CALM3/HDAC1/CDC42/SKP1/CTNNA1/PDGFRB/NOTCH3/APC/POLK/FGFR4/BAD/MAP2K2/DAPK3/LRP5/MAPK9/CXCL12/CCDC6/EGLN1/GADD45G/CTBP…	ko:K04634/ko:K03099/ko:K04500/ko:K06067/ko:K06241/ko:K04500/ko:K04501/ko:K02161/ko:K04674/ko:K04545/ko:K04447/ko:K05132/ko:K08268/ko:K05087/ko:K06619/ko:K06247/ko:K04366/ko:K00922/ko:K22182/ko:K09292/ko:K04166/ko:K05131/ko:K05130/ko:K04388/ko:K00922/ko:K04538/ko:K06054/ko:K02105/ko:K08733/ko:K03083/ko:K00444/ko:K06243/ko:K04513/ko:K04630/ko:K01398/ko:K04345/ko:K04448/ko:K09091/ko:K08773/ko:K05637…	176
ko05231	Choline metabolism in cancer	42/1911	93/6215	0.00224601032091505	0.0185000323801687	ENSSSCG00000005015/ENSSSCG00000004039/ENSSSCG00000005425/ENSSSCG00000005096/ENSSSCG00000024453/ENSSSCG00000011750/ENSSSCG00000021203/ENSSSCG00000030413/ENSSSCG00000022550/ENSSSCG00000031912/ENSSSCG00000003839/ENSSSCG00000003909/ENSSSCG00000003577/ENSSSCG00000003413/ENSSSCG00000022741/ENSSSCG00000027127/ENSSSCG00000012889/ENSSSCG00000014010/ENSSSCG00000010081/ENSSSCG00000010380/ENSSSCG00000009432/…	SOS2/SLC22A3/SLC44A1/HIF1A/RAF1/PLD1/PIK3CB/PIK3CA/DGKG/JUN/PLPP3/PIK3R3/WASF2/MTOR/PDGFRB/MAP2K2/CHKA/MAPK9/MAPK1/MAPK8/DGKD/EGFR/PLA2G4A/PDGFRA/SOS1/RAC1/PRKCB/LYPLA1/PIP5K1A/NRAS/CHPT1/PLPP1/PIK3R1/DGKH/WASF3/AKT3/GPCPD1/PRKCA/GRB2/WASL/RHEB/AKT1	ko:K03099/ko:K08200/ko:K06515/ko:K08268/ko:K04366/ko:K01115/ko:K00922/ko:K00922/ko:K00901/ko:K04448/ko:K01080/ko:K02649/ko:K05748/ko:K07203/ko:K05089/ko:K04369/ko:K14156/ko:K04440/ko:K04371/ko:K04440/ko:K00901/ko:K04361/ko:K16342/ko:K04363/ko:K03099/ko:K04392/ko:K19662/ko:K06128/ko:K00889/ko:K07828/ko:K00994/ko:K01080/ko:K02649/ko:K00901/ko:K06083/ko:K04456/ko:K18695/ko:K02677/ko:K04364/ko:K05747…	42
ko01521	EGFR tyrosine kinase inhibitor resistance	35/1911	75/6215	0.00259363932756872	0.0208156181930515	ENSSSCG00000005015/ENSSSCG00000004387/ENSSSCG00000062696/ENSSSCG00000005215/ENSSSCG00000030560/ENSSSCG00000024453/ENSSSCG00000021203/ENSSSCG00000030413/ENSSSCG00000011889/ENSSSCG00000003909/ENSSSCG00000003809/ENSSSCG00000038806/ENSSSCG00000003413/ENSSSCG00000022741/ENSSSCG00000013033/ENSSSCG00000027127/ENSSSCG00000010081/ENSSSCG00000015839/ENSSSCG00000022126/ENSSSCG00000009048/ENSSSCG00000028420/…	SOS2/FOXO3/BCL2/JAK2/IGF1R/RAF1/PIK3CB/PIK3CA/GSK3B/PIK3R3/JAK1/AXL/MTOR/PDGFRB/BAD/MAP2K2/MAPK1/NRG1/EGFR/GAB1/EIF4E/FGF2/PDGFRA/SOS1/PRKCB/NRAS/IGF1/PIK3R1/AKT3/STAT3/NF1/PRKCA/GRB2/BRAF/AKT1	ko:K03099/ko:K09408/ko:K02161/ko:K04447/ko:K05087/ko:K04366/ko:K00922/ko:K00922/ko:K03083/ko:K02649/ko:K11217/ko:K05115/ko:K07203/ko:K05089/ko:K02158/ko:K04369/ko:K04371/ko:K05455/ko:K04361/ko:K09593/ko:K03259/ko:K18497/ko:K04363/ko:K03099/ko:K19662/ko:K07828/ko:K05459/ko:K02649/ko:K04456/ko:K04692/ko:K08052/ko:K02677/ko:K04364/ko:K04365/ko:K04456	35
ko05203	Viral carcinogenesis	65/1911	157/6215	0.00270877116953855	0.0209164511070555	ENSSSCG00000004432/ENSSSCG00000037508/ENSSSCG00000022387/ENSSSCG00000004832/ENSSSCG00000028031/ENSSSCG00000021203/ENSSSCG00000011672/ENSSSCG00000030413/ENSSSCG00000011833/ENSSSCG00000022080/ENSSSCG00000002776/ENSSSCG00000040920/ENSSSCG00000031912/ENSSSCG00000003949/ENSSSCG00000003909/ENSSSCG00000032648/ENSSSCG00000003809/ENSSSCG00000002965/ENSSSCG00000003613/ENSSSCG00000003488/ENSSSCG00000003520/…	HDAC2/GSN/TBPL1/UBE3A/HDAC11/PIK3CB/RASA2/PIK3CA/DLG1/RHOA/ATP6V0D1/PRKACB/JUN/CDC20/PIK3R3/RBL2/JAK1/ACTN4/HDAC1/UBR4/CDC42/CREB3L1/BAD/RANBP1/MAPK1/GTF2H3/CASP3/CREB1/ATF2/CDK6/RBPJ/NFKB1/CREBBP/RAC1/EIF2AK2/GTF2A1L/YWHAQ/NRAS/YWHAZ/DDX3X/HDAC8/PSMC1/GTF2A1/IRF9/NFKBIA/ACTN1/CCND3/HDAC7/CCND2/ATF4/CHD4/EP300/CDK4/IL6ST/PIK3R1/RB1/POLB/YWHAB/RBL1/STAT3/STAT5B/YWHAE/GRB2/CREB3L2/SND1	ko:K06067/ko:K05768/ko:K03120/ko:K10587/ko:K11418/ko:K00922/ko:K08053/ko:K00922/ko:K12076/ko:K04513/ko:K02146/ko:K04345/ko:K04448/ko:K03363/ko:K02649/ko:K16332/ko:K11217/ko:K05699/ko:K06067/ko:K10691/ko:K04393/ko:K09048/ko:K02158/ko:K15306/ko:K04371/ko:K03143/ko:K02187/ko:K05870/ko:K04450/ko:K02091/ko:K06053/ko:K02580/ko:K04498/ko:K04392/ko:K16195/ko:K03122/ko:K16197/ko:K07828/ko:K16197/ko:K11594…	65
ko05206	MicroRNAs in cancer	56/1911	132/6215	0.00274199006298665	0.0209164511070555	ENSSSCG00000005015/ENSSSCG00000037803/ENSSSCG00000062696/ENSSSCG00000005338/ENSSSCG00000004058/ENSSSCG00000005706/ENSSSCG00000024453/ENSSSCG00000022080/ENSSSCG00000021893/ENSSSCG00000026257/ENSSSCG00000003413/ENSSSCG00000022741/ENSSSCG00000013659/ENSSSCG00000025176/ENSSSCG00000014207/ENSSSCG00000027127/ENSSSCG00000010235/ENSSSCG00000031888/ENSSSCG00000010627/ENSSSCG00000025729/ENSSSCG00000034012/…	SOS2/MARCKS/BCL2/RECK/EZR/ABL1/RAF1/RHOA/ROCK1/STMN1/MTOR/PDGFRB/DNMT1/NOTCH3/APC/MAP2K2/SIRT1/DDIT4/PDCD4/IRS1/CASP3/BMPR2/GLS/EGFR/ATM/RDX/CDK6/EZH2/MDM4/NFKB1/PDGFRA/PRKCE/SOS1/CYP1B1/DNMT3A/CREBBP/PRKCB/ABCC1/MMP16/MCL1/NRAS/ZFPM2/RPS6KA5/DICER1/TIMP3/CCND2/EP300/CCNG1/TGFB2/ZEB1/VIM/STAT3/CRK/PRKCA/GRB2/RPTOR	ko:K03099/ko:K12561/ko:K02161/ko:K17461/ko:K08007/ko:K06619/ko:K04366/ko:K04513/ko:K04514/ko:K04381/ko:K07203/ko:K05089/ko:K00558/ko:K20995/ko:K02085/ko:K04369/ko:K11411/ko:K08270/ko:K16865/ko:K16172/ko:K02187/ko:K04671/ko:K01425/ko:K04361/ko:K04728/ko:K05762/ko:K02091/ko:K11430/ko:K10127/ko:K02580/ko:K04363/ko:K18050/ko:K03099/ko:K07410/ko:K17398/ko:K04498/ko:K19662/ko:K05665/ko:K07996/ko:K02539…	56
ko04022	cGMP-PKG signaling pathway	66/1911	160/6215	0.00280668034024387	0.0209164511070555	ENSSSCG00000033763/ENSSSCG00000028771/ENSSSCG00000024453/ENSSSCG00000023437/ENSSSCG00000011695/ENSSSCG00000011867/ENSSSCG00000011455/ENSSSCG00000022080/ENSSSCG00000011399/ENSSSCG00000029578/ENSSSCG00000021893/ENSSSCG00000022545/ENSSSCG00000014149/ENSSSCG00000013388/ENSSSCG00000013263/ENSSSCG00000013033/ENSSSCG00000013566/ENSSSCG00000027127/ENSSSCG00000010429/ENSSSCG00000022383/ENSSSCG00000034386/…	GNAQ/MEF2A/RAF1/ITPR1/AGTR1/MYLK/CACNA1D/RHOA/GNAI2/NFATC3/ROCK1/CALM3/MEF2C/PDE3B/CREB3L1/BAD/INSR/MAP2K2/PRKG1/GATA4/ATP2A2/PPP1CC/PPP3CB/PPP3CC/VDAC2/KCNMA1/MAPK1/IRS1/CREB1/ATF2/GUCY1A2/ATP2B4/PDE5A/PPP3CA/EDNRA/GUCY1A1/GUCY1B1/CALM2/PRKCE/SLC8A1/ADCY3/ADCY9/GTF2I/GNA12/PPP1CB/ROCK2/PPP3R1/GNAI3/ADORA3/ATP1A1/ATP1A4/ATP1A2/CALM1/EVL/ATP2B1/PDE3A/PPP1R12A/ATF4/ITPR2/AKT3/PLCB1/VDAC3/GNA13/CREB…	ko:K04634/ko:K09260/ko:K04366/ko:K04958/ko:K04166/ko:K00907/ko:K04851/ko:K04513/ko:K04630/ko:K17333/ko:K04514/ko:K02183/ko:K04454/ko:K13296/ko:K09048/ko:K02158/ko:K04527/ko:K04369/ko:K07376/ko:K09183/ko:K05853/ko:K06269/ko:K04348/ko:K04348/ko:K15040/ko:K04936/ko:K04371/ko:K16172/ko:K05870/ko:K04450/ko:K12318/ko:K05850/ko:K13762/ko:K04348/ko:K04197/ko:K12318/ko:K12319/ko:K02183/ko:K18050/ko:K05849…	66
ko04926	Relaxin signaling pathway	47/1911	108/6215	0.00319674236721808	0.0232693107195177	ENSSSCG00000005015/ENSSSCG00000004952/ENSSSCG00000004505/ENSSSCG00000005382/ENSSSCG00000046439/ENSSSCG00000024453/ENSSSCG00000021203/ENSSSCG00000011226/ENSSSCG00000030413/ENSSSCG00000037583/ENSSSCG00000011399/ENSSSCG00000002829/ENSSSCG00000040920/ENSSSCG00000031912/ENSSSCG00000021890/ENSSSCG00000003909/ENSSSCG00000036505/ENSSSCG00000013887/ENSSSCG00000013263/ENSSSCG00000027127/ENSSSCG00000014010/…	SOS2/SMAD3/SMAD2/TGFBR1/GNG10/RAF1/PIK3CB/TGFBR2/PIK3CA/GNB4/GNAI2/MMP2/PRKACB/JUN/GNB1/PIK3R3/GNG12/INSL3/CREB3L1/MAP2K2/MAPK9/ACTA2/MAPK1/MAPK8/VEGFC/CREB1/ATF2/EGFR/GNG11/NFKB1/SOS1/ADCY3/ADCY9/GNB2/GNAI3/NRAS/NFKBIA/MAPK14/ATF4/PIK3R1/AKT3/PLCB1/PRKCA/MAP2K4/GRB2/CREB3L2/AKT1	ko:K03099/ko:K04500/ko:K04500/ko:K04674/ko:K04545/ko:K04366/ko:K00922/ko:K04388/ko:K00922/ko:K04538/ko:K04630/ko:K01398/ko:K04345/ko:K04448/ko:K04536/ko:K02649/ko:K04347/ko:K21999/ko:K09048/ko:K04369/ko:K04440/ko:K12313/ko:K04371/ko:K04440/ko:K05449/ko:K05870/ko:K04450/ko:K04361/ko:K04546/ko:K02580/ko:K03099/ko:K08043/ko:K08049/ko:K04537/ko:K04630/ko:K07828/ko:K04734/ko:K04441/ko:K04374/ko:K02649…	47
ko04720	Long-term potentiation	30/1911	63/6215	0.00351390380987512	0.024996633920248	ENSSSCG00000033763/ENSSSCG00000024453/ENSSSCG00000023437/ENSSSCG00000040920/ENSSSCG00000022545/ENSSSCG00000037019/ENSSSCG00000027127/ENSSSCG00000009828/ENSSSCG00000010301/ENSSSCG00000057024/ENSSSCG00000010081/ENSSSCG00000009123/ENSSSCG00000009172/ENSSSCG00000008433/ENSSSCG00000007951/ENSSSCG00000008540/ENSSSCG00000033674/ENSSSCG00000036115/ENSSSCG00000006785/ENSSSCG00000032477/ENSSSCG00000012456/…	GNAQ/RAF1/ITPR1/PRKACB/CALM3/CAMK4/MAP2K2/PPP1CC/PPP3CB/PPP3CC/MAPK1/CAMK2D/PPP3CA/CALM2/CREBBP/PPP1CB/PRKCB/PPP3R1/RAP1A/NRAS/RPS6KA6/RPS6KA3/CALM1/RAP1B/ATF4/EP300/ITPR2/PLCB1/PRKCA/BRAF	ko:K04634/ko:K04366/ko:K04958/ko:K04345/ko:K02183/ko:K05869/ko:K04369/ko:K06269/ko:K04348/ko:K04348/ko:K04371/ko:K04515/ko:K04348/ko:K02183/ko:K04498/ko:K06269/ko:K19662/ko:K06268/ko:K04353/ko:K07828/ko:K04373/ko:K04373/ko:K02183/ko:K07836/ko:K04374/ko:K04498/ko:K04958/ko:K05858/ko:K02677/ko:K04365	30
ko05166	Human T-cell leukemia virus 1 infection	78/1911	196/6215	0.00390049708741673	0.0271301241858097	ENSSSCG00000004952/ENSSSCG00000004505/ENSSSCG00000004524/ENSSSCG00000005382/ENSSSCG00000005317/ENSSSCG00000033177/ENSSSCG00000022387/ENSSSCG00000024088/ENSSSCG00000051899/ENSSSCG00000021203/ENSSSCG00000038948/ENSSSCG00000011679/ENSSSCG00000011226/ENSSSCG00000030413/ENSSSCG00000011833/ENSSSCG00000029578/ENSSSCG00000040920/ENSSSCG00000031912/ENSSSCG00000003949/ENSSSCG00000003909/ENSSSCG00000003809/…	SMAD3/SMAD2/SMAD4/TGFBR1/TLN1/CDC26/TBPL1/TLN2/B2M/PIK3CB/ETS2/ATR/TGFBR2/PIK3CA/DLG1/NFATC3/PRKACB/JUN/CDC20/PIK3R3/JAK1/EGR1/CALR/CREB3L1/MAP2K2/TCF3/RANBP3/MAPK9/CANX/RANBP1/PPP3CB/PPP3CC/VDAC2/BUB3/MAPK1/RAN/MAPK8/CREB1/ATF2/ETS1/ATM/PPP3CA/NFKB1/ADCY3/IL1R1/ADCY9/CREBBP/TRRAP/ANAPC1/PPP3R1/XPO1/FDPS/NRAS/XIAP/NFKBIA/CRTC3/CCND3/CCND2/ATF4/EP300/CDK4/MAP3K1/PIK3R1/RB1/TGFB2/AKT3/NRP1/POLB/VDA…	ko:K04500/ko:K04500/ko:K04501/ko:K04674/ko:K06271/ko:K03359/ko:K03120/ko:K06271/ko:K08055/ko:K00922/ko:K21932/ko:K06640/ko:K04388/ko:K00922/ko:K12076/ko:K17333/ko:K04345/ko:K04448/ko:K03363/ko:K02649/ko:K11217/ko:K09203/ko:K08057/ko:K09048/ko:K04369/ko:K09063/ko:K15304/ko:K04440/ko:K08054/ko:K15306/ko:K04348/ko:K04348/ko:K15040/ko:K02180/ko:K04371/ko:K07936/ko:K04440/ko:K05870/ko:K04450/ko:K02678…	78
ko04922	Glucagon signaling pathway	41/1911	93/6215	0.00430476446198892	0.0292911147087507	ENSSSCG00000033763/ENSSSCG00000005024/ENSSSCG00000023437/ENSSSCG00000040920/ENSSSCG00000002844/ENSSSCG00000022545/ENSSSCG00000003189/ENSSSCG00000024872/ENSSSCG00000013363/ENSSSCG00000013366/ENSSSCG00000013388/ENSSSCG00000013263/ENSSSCG00000012880/ENSSSCG00000010235/ENSSSCG00000010301/ENSSSCG00000057024/ENSSSCG00000010517/ENSSSCG00000034395/ENSSSCG00000038076/ENSSSCG00000032941/ENSSSCG00000009123/…	GNAQ/PYGL/ITPR1/PRKACB/PHKB/CALM3/PRMT1/CPT1C/LDHC/LDHA/PDE3B/CREB3L1/CPT1A/SIRT1/PPP3CB/PPP3CC/PGAM1/CREB1/ATF2/SIK2/CAMK2D/PPP3CA/CALM2/PPP4C/PHKG2/CREBBP/PPP4R3B/PPP3R1/CALM1/PPP4R3A/ATF4/EP300/ITPR2/PRKAA1/FOXO1/AKT3/PLCB1/ACACA/PGAM2/CREB3L2/AKT1	ko:K04634/ko:K00688/ko:K04958/ko:K04345/ko:K07190/ko:K02183/ko:K11434/ko:K19524/ko:K00016/ko:K00016/ko:K13296/ko:K09048/ko:K08765/ko:K11411/ko:K04348/ko:K04348/ko:K01834/ko:K05870/ko:K04450/ko:K16311/ko:K04515/ko:K04348/ko:K02183/ko:K15423/ko:K00871/ko:K04498/ko:K17491/ko:K06268/ko:K02183/ko:K17491/ko:K04374/ko:K04498/ko:K04958/ko:K07198/ko:K07201/ko:K04456/ko:K05858/ko:K11262/ko:K01834/ko:K09048…	41
ko03050	Proteasome	21/1911	41/6215	0.00479979274538098	0.0319645772192393	ENSSSCG00000005038/ENSSSCG00000005072/ENSSSCG00000046387/ENSSSCG00000039235/ENSSSCG00000036658/ENSSSCG00000015892/ENSSSCG00000016272/ENSSSCG00000015424/ENSSSCG00000008412/ENSSSCG00000034984/ENSSSCG00000002433/ENSSSCG00000036924/ENSSSCG00000054516/ENSSSCG00000002004/ENSSSCG00000002006/ENSSSCG00000037170/ENSSSCG00000038718/ENSSSCG00000033332/ENSSSCG00000038854/ENSSSCG00000017273/ENSSSCG00000039582	PSMC6/PSMA3/PSMD2/PSMC4/PSMD8/PSMD14/PSMD1/PSMC2/PSME4/PSMB4/PSMC1/PSMA4/PSMA6/PSME2/PSME1/POMP/ADRM1/PSMA7/PSMF1/PSMD12/PSMA2	ko:K03064/ko:K02727/ko:K03028/ko:K03063/ko:K03031/ko:K03030/ko:K03032/ko:K03061/ko:K06699/ko:K02736/ko:K03062/ko:K02728/ko:K02730/ko:K06697/ko:K06696/ko:K11599/ko:K06691/ko:K02731/ko:K06700/ko:K03035/ko:K02726	21
ko04360	Axon guidance	71/1911	178/6215	0.00537224302329342	0.0350315013810591	ENSSSCG00000004421/ENSSSCG00000004336/ENSSSCG00000004663/ENSSSCG00000005706/ENSSSCG00000012001/ENSSSCG00000012002/ENSSSCG00000033624/ENSSSCG00000024453/ENSSSCG00000025701/ENSSSCG00000021203/ENSSSCG00000011642/ENSSSCG00000011681/ENSSSCG00000011843/ENSSSCG00000030413/ENSSSCG00000026516/ENSSSCG00000011889/ENSSSCG00000035859/ENSSSCG00000022080/ENSSSCG00000011399/ENSSSCG00000029578/ENSSSCG00000003909/…	FYN/EPHA7/SEMA6D/ABL1/ROBO1/ROBO2/SRGAP3/RAF1/NCK1/PIK3CB/RYK/TRPC1/PAK2/PIK3CA/EPHB3/GSK3B/WNT5A/RHOA/GNAI2/NFATC3/PIK3R3/ROCK1/MYL12A/MYL12B/CDC42/RASA1/DPYSL3/EFNA5/SEMA6A/CFL1/CXCL12/DPYSL2/PTPN11/PPP3CB/PPP3CC/SSH1/MAPK1/ABLIM1/BMPR2/PDK1/ARHGEF12/CAMK2D/UNC5C/PPP3CA/EPHA5/RAC1/NCK2/ROCK2/PPP3R1/PTK2/GNAI3/NRAS/EFNB1/PAK3/RGMA/SEMA4B/NEO1/PLXNC1/PLXNB2/SRGAP1/SLIT3/PIK3R1/SEMA5A/ENAH/PARD3/I…	ko:K05703/ko:K05108/ko:K06842/ko:K06619/ko:K06753/ko:K06754/ko:K07526/ko:K04366/ko:K07365/ko:K00922/ko:K05128/ko:K04964/ko:K04410/ko:K00922/ko:K05112/ko:K03083/ko:K00444/ko:K04513/ko:K04630/ko:K17333/ko:K02649/ko:K04514/ko:K12757/ko:K12757/ko:K04393/ko:K04352/ko:K07528/ko:K05462/ko:K06842/ko:K05765/ko:K10031/ko:K07528/ko:K07293/ko:K04348/ko:K04348/ko:K05766/ko:K04371/ko:K07520/ko:K04671/ko:K12077…	71
ko04912	GnRH signaling pathway	38/1911	86/6215	0.00559747241601422	0.0357552829839276	ENSSSCG00000033763/ENSSSCG00000005015/ENSSSCG00000004037/ENSSSCG00000024453/ENSSSCG00000011750/ENSSSCG00000023437/ENSSSCG00000011455/ENSSSCG00000002829/ENSSSCG00000040920/ENSSSCG00000031912/ENSSSCG00000022545/ENSSSCG00000003520/ENSSSCG00000014336/ENSSSCG00000027127/ENSSSCG00000014010/ENSSSCG00000010081/ENSSSCG00000010380/ENSSSCG00000030354/ENSSSCG00000022126/ENSSSCG00000023351/ENSSSCG00000009123/…	GNAQ/SOS2/MAP3K4/RAF1/PLD1/ITPR1/CACNA1D/MMP2/PRKACB/JUN/CALM3/CDC42/EGR1/MAP2K2/MAPK9/MAPK1/MAPK8/MAP3K2/EGFR/PLA2G4A/CAMK2D/CALM2/SOS1/ADCY3/ADCY9/PRKCB/NRAS/CALM1/MMP14/MAPK14/ATF4/ITPR2/MAP3K1/PLCB1/PRKCA/MAP3K3/MAP2K4/GRB2	ko:K04634/ko:K03099/ko:K04428/ko:K04366/ko:K01115/ko:K04958/ko:K04851/ko:K01398/ko:K04345/ko:K04448/ko:K02183/ko:K04393/ko:K09203/ko:K04369/ko:K04440/ko:K04371/ko:K04440/ko:K04420/ko:K04361/ko:K16342/ko:K04515/ko:K02183/ko:K03099/ko:K08043/ko:K08049/ko:K19662/ko:K07828/ko:K02183/ko:K07763/ko:K04441/ko:K04374/ko:K04958/ko:K04416/ko:K05858/ko:K02677/ko:K04421/ko:K04430/ko:K04364	38
ko04933	AGE-RAGE signaling pathway in diabetic complications	39/1911	89/6215	0.00598353251620471	0.0374569135514415	ENSSSCG00000004952/ENSSSCG00000004505/ENSSSCG00000004524/ENSSSCG00000062696/ENSSSCG00000005382/ENSSSCG00000005215/ENSSSCG00000021203/ENSSSCG00000011695/ENSSSCG00000011226/ENSSSCG00000030413/ENSSSCG00000002829/ENSSSCG00000031912/ENSSSCG00000003909/ENSSSCG00000003520/ENSSSCG00000014336/ENSSSCG00000014010/ENSSSCG00000010483/ENSSSCG00000010081/ENSSSCG00000010380/ENSSSCG00000015770/ENSSSCG00000034012/…	SMAD3/SMAD2/SMAD4/BCL2/TGFBR1/JAK2/PIK3CB/AGTR1/TGFBR2/PIK3CA/MMP2/JUN/PIK3R3/CDC42/EGR1/MAPK9/PLCE1/MAPK1/MAPK8/VEGFC/CASP3/STAT1/NFKB1/PRKCE/RAC1/PRKCB/VCAM1/NRAS/MAPK14/CDK4/PIK3R1/FOXO1/TGFB2/AKT3/PLCB1/STAT3/STAT5B/PRKCA/AKT1	ko:K04500/ko:K04500/ko:K04501/ko:K02161/ko:K04674/ko:K04447/ko:K00922/ko:K04166/ko:K04388/ko:K00922/ko:K01398/ko:K04448/ko:K02649/ko:K04393/ko:K09203/ko:K04440/ko:K05860/ko:K04371/ko:K04440/ko:K05449/ko:K02187/ko:K11220/ko:K02580/ko:K18050/ko:K04392/ko:K19662/ko:K06527/ko:K07828/ko:K04441/ko:K02089/ko:K02649/ko:K07201/ko:K13376/ko:K04456/ko:K05858/ko:K04692/ko:K11224/ko:K02677/ko:K04456	39
ko04730	Long-term depression	25/1911	52/6215	0.00635282591984492	0.0389889120178718	ENSSSCG00000033763/ENSSSCG00000030560/ENSSSCG00000024453/ENSSSCG00000023437/ENSSSCG00000011399/ENSSSCG00000014298/ENSSSCG00000027127/ENSSSCG00000010429/ENSSSCG00000010081/ENSSSCG00000024613/ENSSSCG00000023351/ENSSSCG00000009197/ENSSSCG00000008866/ENSSSCG00000008870/ENSSSCG00000055213/ENSSSCG00000033674/ENSSSCG00000006824/ENSSSCG00000032477/ENSSSCG00000012638/ENSSSCG00000000857/ENSSSCG00000000555/…	GNAQ/IGF1R/RAF1/ITPR1/GNAI2/PPP2CA/MAP2K2/PRKG1/MAPK1/GUCY1A2/PLA2G4A/GRID2/GUCY1A1/GUCY1B1/GNA12/PRKCB/GNAI3/NRAS/GRIA3/IGF1/ITPR2/PLCB1/GNA13/PRKCA/BRAF	ko:K04634/ko:K05087/ko:K04366/ko:K04958/ko:K04630/ko:K04382/ko:K04369/ko:K07376/ko:K04371/ko:K12318/ko:K16342/ko:K05207/ko:K12318/ko:K12319/ko:K04346/ko:K19662/ko:K04630/ko:K07828/ko:K05199/ko:K05459/ko:K04958/ko:K05858/ko:K04639/ko:K02677/ko:K04365	25
ko04137	Mitophagy - animal	28/1911	60/6215	0.00669579669168518	0.040303545471105	ENSSSCG00000004387/ENSSSCG00000004639/ENSSSCG00000005096/ENSSSCG00000011615/ENSSSCG00000039285/ENSSSCG00000031912/ENSSSCG00000013262/ENSSSCG00000014010/ENSSSCG00000014016/ENSSSCG00000009658/ENSSSCG00000010380/ENSSSCG00000016211/ENSSSCG00000008208/ENSSSCG00000032477/ENSSSCG00000012258/ENSSSCG00000012817/ENSSSCG00000001414/ENSSSCG00000000512/ENSSSCG00000059058/ENSSSCG00000040373/ENSSSCG00000031103/…	FOXO3/USP8/HIF1A/RAB7A/MFN1/JUN/AMBRA1/MAPK9/SQSTM1/BNIP3L/MAPK8/ATG9A/EIF2AK3/NRAS/FUNDC1/FUNDC2/CSNK2B/TBC1D15/ATF4/BCL2L13/TBK1/OPTN/CALCOCO2/RHOT1/NBR1/BECN1/UBB/TAX1BP1	ko:K09408/ko:K11839/ko:K08268/ko:K07897/ko:K21356/ko:K04448/ko:K17985/ko:K04440/ko:K14381/ko:K15465/ko:K04440/ko:K17907/ko:K08860/ko:K07828/ko:K17986/ko:K17986/ko:K03115/ko:K20168/ko:K04374/ko:K15485/ko:K05410/ko:K19946/ko:K21348/ko:K07870/ko:K17987/ko:K08334/ko:K04551/ko:K21347	28
ko05132	Salmonella infection	32/1911	71/6215	0.00741722438534402	0.0429924302335681	ENSSSCG00000004854/ENSSSCG00000005596/ENSSSCG00000004156/ENSSSCG00000011615/ENSSSCG00000011233/ENSSSCG00000011471/ENSSSCG00000036210/ENSSSCG00000031912/ENSSSCG00000003357/ENSSSCG00000021893/ENSSSCG00000003577/ENSSSCG00000003520/ENSSSCG00000014010/ENSSSCG00000010081/ENSSSCG00000010380/ENSSSCG00000016185/ENSSSCG00000015948/ENSSSCG00000015037/ENSSSCG00000033937/ENSSSCG00000015560/ENSSSCG00000030957/…	TJP1/ARPC5L/IFNGR1/RAB7A/DYNC1LI1/FLNB/DYNC1LI2/JUN/ACTRT2/ROCK1/WASF2/CDC42/MAPK9/MAPK1/MAPK8/ARPC2/DYNC1I2/IL18/DYNC2H1/ARPC5/NFKB1/PFN4/RAC1/ACTB/ARPC1B/ROCK2/PKN2/FLNA/MAPK14/WASL/DYNC1H1/KLC1	ko:K05701/ko:K05754/ko:K05132/ko:K07897/ko:K10416/ko:K04437/ko:K10416/ko:K04448/ko:K05692/ko:K04514/ko:K05748/ko:K04393/ko:K04440/ko:K04371/ko:K04440/ko:K05758/ko:K10415/ko:K05482/ko:K10414/ko:K05754/ko:K02580/ko:K05759/ko:K04392/ko:K05692/ko:K05757/ko:K17388/ko:K06071/ko:K04437/ko:K04441/ko:K05747/ko:K10413/ko:K10407	32
ko05214	Glioma	32/1911	71/6215	0.00741722438534402	0.0429924302335681	ENSSSCG00000005015/ENSSSCG00000030560/ENSSSCG00000024453/ENSSSCG00000021203/ENSSSCG00000030413/ENSSSCG00000003909/ENSSSCG00000003413/ENSSSCG00000022545/ENSSSCG00000022741/ENSSSCG00000037019/ENSSSCG00000014082/ENSSSCG00000027127/ENSSSCG00000035249/ENSSSCG00000010081/ENSSSCG00000022126/ENSSSCG00000040183/ENSSSCG00000009123/ENSSSCG00000008841/ENSSSCG00000008433/ENSSSCG00000008478/ENSSSCG00000033674/…	SOS2/IGF1R/RAF1/PIK3CB/PIK3CA/PIK3R3/MTOR/CALM3/PDGFRB/CAMK4/POLK/MAP2K2/GADD45G/MAPK1/EGFR/CDK6/CAMK2D/PDGFRA/CALM2/SOS1/PRKCB/NRAS/CALM1/IGF1/CDK4/PIK3R1/RB1/AKT3/PRKCA/GRB2/BRAF/AKT1	ko:K03099/ko:K05087/ko:K04366/ko:K00922/ko:K00922/ko:K02649/ko:K07203/ko:K02183/ko:K05089/ko:K05869/ko:K03511/ko:K04369/ko:K04402/ko:K04371/ko:K04361/ko:K02091/ko:K04515/ko:K04363/ko:K02183/ko:K03099/ko:K19662/ko:K07828/ko:K02183/ko:K05459/ko:K02089/ko:K02649/ko:K06618/ko:K04456/ko:K02677/ko:K04364/ko:K04365/ko:K04456	32
ko04962	Vasopressin-regulated water reabsorption	20/1911	40/6215	0.00824896595089077	0.0469441153205238	ENSSSCG00000032312/ENSSSCG00000037653/ENSSSCG00000011233/ENSSSCG00000036210/ENSSSCG00000040920/ENSSSCG00000021427/ENSSSCG00000013263/ENSSSCG00000009904/ENSSSCG00000034395/ENSSSCG00000038895/ENSSSCG00000015948/ENSSSCG00000033937/ENSSSCG00000038383/ENSSSCG00000008578/ENSSSCG00000007950/ENSSSCG00000017316/ENSSSCG00000034868/ENSSSCG00000034058/ENSSSCG00000016520/ENSSSCG00000040738	RAB11A/RAB5A/DYNC1LI1/DYNC1LI2/PRKACB/DCTN4/CREB3L1/DYNLL1/CREB1/DCTN6/DYNC1I2/DYNC2H1/DYNC2LI1/ADCY3/ADCY9/NSF/VAMP2/ARHGDIA/CREB3L2/DYNC1H1	ko:K07904/ko:K07887/ko:K10416/ko:K10416/ko:K04345/ko:K10426/ko:K09048/ko:K10418/ko:K05870/ko:K10428/ko:K10415/ko:K10414/ko:K10417/ko:K08043/ko:K08049/ko:K06027/ko:K13504/ko:K12462/ko:K09048/ko:K10413	20
ko05418	Fluid shear stress and atherosclerosis	51/1911	124/6215	0.00857041480020425	0.0479024970082845	ENSSSCG00000004955/ENSSSCG00000062696/ENSSSCG00000004334/ENSSSCG00000026041/ENSSSCG00000028771/ENSSSCG00000021203/ENSSSCG00000031249/ENSSSCG00000030413/ENSSSCG00000011274/ENSSSCG00000022080/ENSSSCG00000002829/ENSSSCG00000031493/ENSSSCG00000031912/ENSSSCG00000003909/ENSSSCG00000003357/ENSSSCG00000022545/ENSSSCG00000014149/ENSSSCG00000014010/ENSSSCG00000014016/ENSSSCG00000010380/ENSSSCG00000010360/…	MAP2K5/BCL2/MAP3K7/MAP3K5/MEF2A/PIK3CB/PTTG1IP/PIK3CA/CTNNB1/RHOA/MMP2/CYBA/JUN/PIK3R3/ACTRT2/CALM3/MEF2C/MAPK9/SQSTM1/MAPK8/BMPR1A/ITGAV/ACVR1/NFE2L2/ACVR2A/GPC1/SUMO1/BMPR2/NFKB1/CALM2/IL1R1/RAC1/ACTB/PTK2/VCAM1/GSTM3/SDC2/CALM1/GSTA4/HSP90AB1/MAPK14/HSP90B1/MGST1/PRKAA1/PIK3R1/AKT3/CTSV/PLAT/MAP2K4/SUMO2/AKT1	ko:K04463/ko:K02161/ko:K04427/ko:K04426/ko:K09260/ko:K00922/ko:K12160/ko:K00922/ko:K02105/ko:K04513/ko:K01398/ko:K08009/ko:K04448/ko:K02649/ko:K05692/ko:K02183/ko:K04454/ko:K04440/ko:K14381/ko:K04440/ko:K04673/ko:K06487/ko:K04675/ko:K05638/ko:K04670/ko:K08107/ko:K12160/ko:K04671/ko:K02580/ko:K02183/ko:K04386/ko:K04392/ko:K05692/ko:K05725/ko:K06527/ko:K00799/ko:K16336/ko:K02183/ko:K00799/ko:K04079…	51

## Sheet: KEGG_Leydig
KEGGID	Description	GeneRatio	BgRatio	pvalue	padj	geneID	geneName	keggID	Count
ko05016	Huntington disease	106/2084	171/6215	1.15394696144392e-14	2.75507495456906e-12	ENSSSCG00000033763/ENSSSCG00000004432/ENSSSCG00000004499/ENSSSCG00000005318/ENSSSCG00000037131/ENSSSCG00000040317/ENSSSCG00000022387/ENSSSCG00000038399/ENSSSCG00000023437/ENSSSCG00000021355/ENSSSCG00000012042/ENSSSCG00000024437/ENSSSCG00000011941/ENSSSCG00000011764/ENSSSCG00000020990/ENSSSCG00000003653/ENSSSCG00000038826/ENSSSCG00000027085/ENSSSCG00000025454/ENSSSCG00000035612/ENSSSCG00000037792/…	GNAQ/HDAC2/ATP5F1A/CREB3/CLTA/SOD2/TBPL1/ATP5PF/ITPR1/SOD1/ATP5PO/AP2M1/IFT57/NDUFB5/DNAH12/NDUFS5/NDUFV2/UQCRFS1/POLR2C/COX6B2/COX7A1/SDHB/HDAC1/AP2A1/COX7C/DCTN4/UQCRQ/NDUFA13/CLTB/AP2A2/NDUFS3/COX8A/UQCR11/POLR2G/NDUFA7/ATP5F1D/NDUFS8/POLR2E/NDUFV1/UQCR10/COX6A1/PPIF/CASP3/SLC25A4/CREB1/NDUFS1/POLR2D/DNAH7/ATP5MC3/NDUFA4/RCOR3/NDUFC2/NDUFC1/POLR2B/HTT/COX7A2L/DNAH6/COX5B/CREBBP/NDUFAB1/UQCRC2/…	ko:K04634/ko:K06067/ko:K02132/ko:K09048/ko:K04644/ko:K04564/ko:K03120/ko:K02131/ko:K04958/ko:K04565/ko:K02137/ko:K11826/ko:K04638/ko:K03961/ko:K10408/ko:K03938/ko:K03943/ko:K00411/ko:K03011/ko:K02267/ko:K02270/ko:K00235/ko:K06067/ko:K11824/ko:K02272/ko:K10426/ko:K00418/ko:K11353/ko:K04645/ko:K11824/ko:K03936/ko:K02273/ko:K00420/ko:K03015/ko:K03951/ko:K02134/ko:K03941/ko:K03013/ko:K03942/ko:K00419…	106
ko05012	Parkinson disease	83/2084	124/6215	1.7604312808748e-14	2.75507495456906e-12	ENSSSCG00000004499/ENSSSCG00000004032/ENSSSCG00000038399/ENSSSCG00000012042/ENSSSCG00000011764/ENSSSCG00000011399/ENSSSCG00000040920/ENSSSCG00000003653/ENSSSCG00000038826/ENSSSCG00000003385/ENSSSCG00000027085/ENSSSCG00000035612/ENSSSCG00000037792/ENSSSCG00000020926/ENSSSCG00000003506/ENSSSCG00000040325/ENSSSCG00000014289/ENSSSCG00000013771/ENSSSCG00000056961/ENSSSCG00000032081/ENSSSCG00000013046/…	ATP5F1A/PRKN/ATP5PF/ATP5PO/NDUFB5/GNAI2/PRKACB/NDUFS5/NDUFV2/PARK7/UQCRFS1/COX6B2/COX7A1/SDHB/PINK1/COX7C/UQCRQ/PRKACA/NDUFA13/NDUFS3/COX8A/UQCR11/NDUFA7/ATP5F1D/NDUFS8/NDUFV1/UQCR10/COX6A1/PPIF/CASP3/SLC25A4/NDUFS1/ATP5MC3/NDUFA4/NDUFC2/NDUFC1/COX7A2L/COX5B/NDUFAB1/UQCRC2/UQCRB/CYC1/GNAI3/COX6C/SDHC/NDUFS2/SLC25A5/NDUFA1/NDUFB11/UBA1/COX7B/NDUFB1/COX5A/LRRK2/ATP5MC2/APAF1/NDUFA9/NDUFA6/NDUFS4/SD…	ko:K02132/ko:K04556/ko:K02131/ko:K02137/ko:K03961/ko:K04630/ko:K04345/ko:K03938/ko:K03943/ko:K05687/ko:K00411/ko:K02267/ko:K02270/ko:K00235/ko:K05688/ko:K02272/ko:K00418/ko:K04345/ko:K11353/ko:K03936/ko:K02273/ko:K00420/ko:K03951/ko:K02134/ko:K03941/ko:K03942/ko:K00419/ko:K02266/ko:K09565/ko:K02187/ko:K05863/ko:K03934/ko:K02128/ko:K03948/ko:K03968/ko:K03967/ko:K02270/ko:K02265/ko:K03955/ko:K00415…	83
ko00190	Oxidative phosphorylation	76/2084	113/6215	1.56431275778865e-13	1.63209964395949e-11	ENSSSCG00000004499/ENSSSCG00000038399/ENSSSCG00000012042/ENSSSCG00000011764/ENSSSCG00000011916/ENSSSCG00000011893/ENSSSCG00000002776/ENSSSCG00000003653/ENSSSCG00000038826/ENSSSCG00000039267/ENSSSCG00000027085/ENSSSCG00000035612/ENSSSCG00000037792/ENSSSCG00000020926/ENSSSCG00000040325/ENSSSCG00000014289/ENSSSCG00000056961/ENSSSCG00000032081/ENSSSCG00000013046/ENSSSCG00000013436/ENSSSCG00000041220/…	ATP5F1A/ATP5PF/ATP5PO/NDUFB5/ATP6V1A/COX17/ATP6V0D1/NDUFS5/NDUFV2/ATP6V0B/UQCRFS1/COX6B2/COX7A1/SDHB/COX7C/UQCRQ/NDUFA13/NDUFS3/COX8A/UQCR11/NDUFA7/ATP5F1D/TCIRG1/NDUFS8/NDUFV1/PPA1/LHPP/UQCR10/COX6A1/COX15/NDUFS1/ATP5MC3/NDUFA4/NDUFC2/NDUFC1/PPA2/ATP5ME/COX7A2L/COX5B/NDUFAB1/UQCRC2/UQCRB/CYC1/ATP6V1H/COX6C/SDHC/NDUFS2/NDUFA1/ATP6AP1/NDUFB11/COX7B/NDUFB1/COX5A/ATP5MC2/NDUFA9/NDUFA6/NDUFS4/SDHA/ND…	ko:K02132/ko:K02131/ko:K02137/ko:K03961/ko:K02145/ko:K02260/ko:K02146/ko:K03938/ko:K03943/ko:K03661/ko:K00411/ko:K02267/ko:K02270/ko:K00235/ko:K02272/ko:K00418/ko:K11353/ko:K03936/ko:K02273/ko:K00420/ko:K03951/ko:K02134/ko:K02154/ko:K03941/ko:K03942/ko:K01507/ko:K11725/ko:K00419/ko:K02266/ko:K02259/ko:K03934/ko:K02128/ko:K03948/ko:K03968/ko:K03967/ko:K01507/ko:K02129/ko:K02270/ko:K02265/ko:K03955…	76
ko05010	Alzheimer disease	93/2084	149/6215	2.85705300850828e-13	2.23564397915773e-11	ENSSSCG00000033763/ENSSSCG00000004499/ENSSSCG00000038399/ENSSSCG00000012022/ENSSSCG00000023437/ENSSSCG00000012042/ENSSSCG00000011764/ENSSSCG00000011889/ENSSSCG00000011455/ENSSSCG00000003653/ENSSSCG00000038826/ENSSSCG00000027085/ENSSSCG00000035612/ENSSSCG00000032059/ENSSSCG00000037792/ENSSSCG00000020926/ENSSSCG00000022545/ENSSSCG00000003088/ENSSSCG00000040325/ENSSSCG00000014289/ENSSSCG00000056961/…	GNAQ/ATP5F1A/ATP5PF/APP/ITPR1/ATP5PO/NDUFB5/GSK3B/CACNA1D/NDUFS5/NDUFV2/UQCRFS1/COX6B2/PSENEN/COX7A1/SDHB/CALM3/APOE/COX7C/UQCRQ/NDUFA13/BAD/NDUFS3/FADD/COX8A/UQCR11/NDUFA7/ATP5F1D/NDUFS8/NDUFV1/ATP2A2/PPP3CB/PPP3CC/UQCR10/IDE/COX6A1/MAPK1/CASP3/NDUFS1/ATP5MC3/NDUFA4/NDUFC2/NDUFC1/PPP3CA/COX7A2L/COX5B/EIF2AK3/RTN4/NDUFAB1/UQCRC2/ADAM17/PPP3R1/UQCRB/CYC1/APH1A/COX6C/SDHC/ATF6/NDUFS2/NCSTN/NDUFA1/N…	ko:K04634/ko:K02132/ko:K02131/ko:K04520/ko:K04958/ko:K02137/ko:K03961/ko:K03083/ko:K04851/ko:K03938/ko:K03943/ko:K00411/ko:K02267/ko:K06170/ko:K02270/ko:K00235/ko:K02183/ko:K04524/ko:K02272/ko:K00418/ko:K11353/ko:K02158/ko:K03936/ko:K02373/ko:K02273/ko:K00420/ko:K03951/ko:K02134/ko:K03941/ko:K03942/ko:K05853/ko:K04348/ko:K04348/ko:K00419/ko:K01408/ko:K02266/ko:K04371/ko:K02187/ko:K03934/ko:K02128…	93
ko04140	Autophagy - animal	77/2084	120/6215	4.35893944062525e-12	2.72869608983141e-10	ENSSSCG00000004943/ENSSSCG00000005174/ENSSSCG00000062696/ENSSSCG00000005386/ENSSSCG00000004334/ENSSSCG00000005096/ENSSSCG00000005058/ENSSSCG00000030560/ENSSSCG00000039061/ENSSSCG00000011575/ENSSSCG00000024453/ENSSSCG00000027443/ENSSSCG00000021203/ENSSSCG00000011615/ENSSSCG00000023437/ENSSSCG00000029094/ENSSSCG00000030413/ENSSSCG00000040920/ENSSSCG00000003749/ENSSSCG00000036145/ENSSSCG00000003648/…	MAP2K1/RRAGA/BCL2/STX17/MAP3K7/HIF1A/ATG14/IGF1R/EIF2AK4/ATG7/RAF1/MRAS/PIK3CB/RAB7A/ITPR1/PIK3R4/PIK3CA/PRKACB/PIK3C3/PRKAA2/RRAGC/PIK3R3/ATG4C/AKT2/MTOR/AKT1S1/PPP2CA/PRKACA/ATG12/BAD/ATG10/ATG13/AMBRA1/MAP2K2/CTSD/MAPK9/CTSB/NRBF2/SNAP29/DDIT4/BNIP3/MTMR3/MAPK1/MAPK8/ATG9A/ATG16L1/IRS1/CFLAR/UVRAG/MAPK10/VAMP8/EIF2AK3/TSC2/WIPI2/DEPTOR/SH3GLB1/RB1CC1/LAMP2/ATG4A/ATG2B/ZFYVE1/ATG101/ITPR2/PIK3R…	ko:K04368/ko:K16185/ko:K02161/ko:K08491/ko:K04427/ko:K08268/ko:K17889/ko:K05087/ko:K16196/ko:K08337/ko:K04366/ko:K07831/ko:K00922/ko:K07897/ko:K04958/ko:K08333/ko:K00922/ko:K04345/ko:K00914/ko:K07198/ko:K16186/ko:K02649/ko:K08342/ko:K04456/ko:K07203/ko:K16184/ko:K04382/ko:K04345/ko:K08336/ko:K02158/ko:K17888/ko:K08331/ko:K17985/ko:K04369/ko:K01379/ko:K04440/ko:K01363/ko:K21246/ko:K08509/ko:K08270…	77
ko04932	Non-alcoholic fatty liver disease (NAFLD)	83/2084	137/6215	5.2796982686014e-11	2.75424259678706e-09	ENSSSCG00000026041/ENSSSCG00000021203/ENSSSCG00000011764/ENSSSCG00000030413/ENSSSCG00000011889/ENSSSCG00000031912/ENSSSCG00000036145/ENSSSCG00000003653/ENSSSCG00000038826/ENSSSCG00000003909/ENSSSCG00000027085/ENSSSCG00000002989/ENSSSCG00000035612/ENSSSCG00000037792/ENSSSCG00000020926/ENSSSCG00000003520/ENSSSCG00000040325/ENSSSCG00000014289/ENSSSCG00000056961/ENSSSCG00000032081/ENSSSCG00000012981/…	MAP3K5/PIK3CB/NDUFB5/PIK3CA/GSK3B/JUN/PRKAA2/NDUFS5/NDUFV2/PIK3R3/UQCRFS1/AKT2/COX6B2/COX7A1/SDHB/CDC42/COX7C/UQCRQ/NDUFA13/NDUFS3/RELA/INSR/COX8A/UQCR11/NDUFA7/NDUFS8/NDUFV1/MAPK9/UQCR10/COX6A1/XBP1/MAPK8/IRS1/CASP3/NDUFS1/NDUFA4/NDUFC2/NDUFC1/MAPK10/NFKB1/COX7A2L/COX5B/EIF2AK3/RAC1/NDUFAB1/UQCRC2/UQCRB/CYC1/COX6C/SDHC/NDUFS2/NDUFA1/NDUFB11/COX7B/NDUFB1/COX5A/PRKAG1/PPARA/TNFRSF1A/NDUFA9/ATF4/BI…	ko:K04426/ko:K00922/ko:K03961/ko:K00922/ko:K03083/ko:K04448/ko:K07198/ko:K03938/ko:K03943/ko:K02649/ko:K00411/ko:K04456/ko:K02267/ko:K02270/ko:K00235/ko:K04393/ko:K02272/ko:K00418/ko:K11353/ko:K03936/ko:K04735/ko:K04527/ko:K02273/ko:K00420/ko:K03951/ko:K03941/ko:K03942/ko:K04440/ko:K00419/ko:K02266/ko:K09027/ko:K04440/ko:K16172/ko:K02187/ko:K03934/ko:K03948/ko:K03968/ko:K03967/ko:K04440/ko:K02580…	83
ko04714	Thermogenesis	112/2084	203/6215	1.01048175878218e-10	4.51829700712603e-09	ENSSSCG00000005015/ENSSSCG00000004499/ENSSSCG00000005318/ENSSSCG00000004064/ENSSSCG00000026041/ENSSSCG00000004748/ENSSSCG00000038399/ENSSSCG00000012042/ENSSSCG00000011764/ENSSSCG00000011893/ENSSSCG00000011340/ENSSSCG00000011366/ENSSSCG00000040920/ENSSSCG00000036145/ENSSSCG00000003851/ENSSSCG00000003653/ENSSSCG00000038826/ENSSSCG00000027085/ENSSSCG00000003357/ENSSSCG00000035612/ENSSSCG00000037792/…	SOS2/ATP5F1A/CREB3/ARID1B/MAP3K5/NDUFAF1/ATP5PF/ATP5PO/NDUFB5/COX17/SMARCC1/SLC25A20/PRKACB/PRKAA2/CPT2/NDUFS5/NDUFV2/UQCRFS1/ACTRT2/COX6B2/COX7A1/ARID1A/SDHB/KDM1A/MTOR/AKT1S1/COX7C/UQCRQ/KDM3B/PRKACA/NDUFA13/SMARCA4/NDUFS3/CPT1A/COX8A/UQCR11/NDUFA7/ATP5F1D/NDUFS8/NDUFV1/SMARCB1/UQCR10/COX6A1/COX15/ACSL3/FGFR1/CREB1/NDUFS1/ATF2/ATP5MC3/NDUFA4/NDUFC2/NDUFC1/ATP5ME/COX7A2L/SOS1/ADCY3/COX5B/ADCY9/T…	ko:K03099/ko:K02132/ko:K09048/ko:K11653/ko:K04426/ko:K18159/ko:K02131/ko:K02137/ko:K03961/ko:K02260/ko:K11649/ko:K15109/ko:K04345/ko:K07198/ko:K08766/ko:K03938/ko:K03943/ko:K00411/ko:K05692/ko:K02267/ko:K02270/ko:K11653/ko:K00235/ko:K11450/ko:K07203/ko:K16184/ko:K02272/ko:K00418/ko:K15601/ko:K04345/ko:K11353/ko:K11647/ko:K03936/ko:K08765/ko:K02273/ko:K00420/ko:K03951/ko:K02134/ko:K03941/ko:K03942…	112
ko01200	Carbon metabolism	65/2084	104/6215	1.07284683832918e-09	4.19751325496293e-08	ENSSSCG00000035696/ENSSSCG00000004049/ENSSSCG00000004454/ENSSSCG00000011501/ENSSSCG00000011653/ENSSSCG00000028197/ENSSSCG00000025881/ENSSSCG00000040296/ENSSSCG00000021408/ENSSSCG00000032985/ENSSSCG00000003776/ENSSSCG00000022343/ENSSSCG00000034502/ENSSSCG00000002847/ENSSSCG00000002873/ENSSSCG00000020926/ENSSSCG00000003402/ENSSSCG00000013302/ENSSSCG00000013878/ENSSSCG00000012847/ENSSSCG00000012926/…	MCEE/ACAT2/ME1/SUCLG2/PCCB/PFKL/PDHB/EHHADH/TKT/GOT2/ACADM/ENO1/H6PD/GPT2/GPI/SDHB/PGD/CAT/PGLS/TALDO1/PC/HK1/ECHS1/PGAM1/ACADS/GLUD1/IDH1/AGXT/HIBCH/DLAT/ME3/DLD/ADH5/HK2/HADHA/SUCLG1/MDH2/PGP/ALDOA/MDH1/SDHC/IDH3G/G6PD/RGN/PGK1/PRPS1/PDHA1/MMUT/PGK2/ALDH6A1/GAPDH/ACO2/CS/SDHA/ESD/PCCA/SUCLA2/ACO1/FH/FBP2/IDH3B/ACSS2/ENO3/PGAM2/OGDH	ko:K05606/ko:K00626/ko:K00029/ko:K01900/ko:K01966/ko:K00850/ko:K00162/ko:K07514/ko:K00615/ko:K14455/ko:K00249/ko:K01689/ko:K13937/ko:K00814/ko:K01810/ko:K00235/ko:K00033/ko:K03781/ko:K01057/ko:K00616/ko:K01958/ko:K00844/ko:K07511/ko:K01834/ko:K00248/ko:K00261/ko:K00031/ko:K00830/ko:K05605/ko:K00627/ko:K00029/ko:K00382/ko:K00121/ko:K00844/ko:K07515/ko:K01899/ko:K00026/ko:K19269/ko:K01623/ko:K00025…	65
ko00280	Valine, leucine and isoleucine degradation	35/2084	46/6215	3.77555401188066e-09	1.31305378413183e-07	ENSSSCG00000035696/ENSSSCG00000004510/ENSSSCG00000004049/ENSSSCG00000004465/ENSSSCG00000004774/ENSSSCG00000011653/ENSSSCG00000025942/ENSSSCG00000040296/ENSSSCG00000003776/ENSSSCG00000003854/ENSSSCG00000028794/ENSSSCG00000026025/ENSSSCG00000003192/ENSSSCG00000003139/ENSSSCG00000014247/ENSSSCG00000009591/ENSSSCG00000010723/ENSSSCG00000038086/ENSSSCG00000009916/ENSSSCG00000029606/ENSSSCG00000016049/…	MCEE/ACAA2/ACAT2/BCKDHB/IVD/PCCB/MCCC1/EHHADH/ACADM/ECHDC2/BCKDHA/HMGCL/IL4I1/BCAT2/ALDH7A1/AUH/ACADSB/ECHS1/ACADS/AOX1/HIBCH/DLD/HADH/HADHB/HADHA/DBT/HSD17B10/MMUT/ALDH6A1/HMGCS1/OXCT1/MCCC2/PCCA/ALDH3A2/HIBADH	ko:K05606/ko:K07508/ko:K00626/ko:K00167/ko:K00253/ko:K01966/ko:K01968/ko:K07514/ko:K00249/ko:K05607/ko:K00166/ko:K01640/ko:K03334/ko:K00826/ko:K14085/ko:K05607/ko:K09478/ko:K07511/ko:K00248/ko:K00157/ko:K05605/ko:K00382/ko:K00022/ko:K07509/ko:K07515/ko:K09699/ko:K08683/ko:K01847/ko:K00140/ko:K01641/ko:K01027/ko:K01969/ko:K01965/ko:K00128/ko:K00020	35
ko04141	Protein processing in endoplasmic reticulum	87/2084	157/6215	9.83764110912279e-09	3.07918166715543e-07	ENSSSCG00000005037/ENSSSCG00000004382/ENSSSCG00000005126/ENSSSCG00000062696/ENSSSCG00000005300/ENSSSCG00000004032/ENSSSCG00000005436/ENSSSCG00000026041/ENSSSCG00000004826/ENSSSCG00000039061/ENSSSCG00000034197/ENSSSCG00000011572/ENSSSCG00000029608/ENSSSCG00000011612/ENSSSCG00000011621/ENSSSCG00000011214/ENSSSCG00000002822/ENSSSCG00000002682/ENSSSCG00000003398/ENSSSCG00000002846/ENSSSCG00000023235/…	ERO1A/SEC63/PLAA/BCL2/VCP/PRKN/RAD23B/MAP3K5/SELENOS/EIF2AK4/EDEM1/SEC13/SEC62/RPN1/SEC61A1/NGLY1/AMFR/MBTPS1/UBE4B/DNAJA2/MAN1C1/DDOST/SAR1B/SEC24A/SIL1/DNAJB1/RAD23A/PRKCSH/LMAN2/MAP2K7/GANAB/MAPK9/CANX/ERP29/UFD1/SAR1A/XBP1/SEC31B/MAPK8/NFE2L2/UGGT1/SEC61G/STT3A/PDIA4/CUL1/BCAP29/EDEM3/HSPA8/YOD1/MAPK10/HSPA4L/SEC31A/EIF2AK3/EIF2AK1/EIF2AK2/STUB1/ERLEC1/PDIA6/DERL1/DNAJC5B/SSR2/ATF6/BCAP31/SEL…	ko:K10950/ko:K09540/ko:K14018/ko:K02161/ko:K13525/ko:K04556/ko:K10839/ko:K04426/ko:K14025/ko:K16196/ko:K10084/ko:K14004/ko:K12275/ko:K12666/ko:K10956/ko:K01456/ko:K10636/ko:K08653/ko:K10597/ko:K09503/ko:K01230/ko:K12670/ko:K07953/ko:K14007/ko:K14001/ko:K09507/ko:K10839/ko:K08288/ko:K10082/ko:K04431/ko:K05546/ko:K04440/ko:K08054/ko:K09586/ko:K14016/ko:K07953/ko:K09027/ko:K14005/ko:K04440/ko:K05638…	87
ko03040	Spliceosome	68/2084	115/6215	1.24165206830939e-08	3.53306452164399e-07	ENSSSCG00000004403/ENSSSCG00000004802/ENSSSCG00000011601/ENSSSCG00000011684/ENSSSCG00000027323/ENSSSCG00000030225/ENSSSCG00000011329/ENSSSCG00000003849/ENSSSCG00000028288/ENSSSCG00000003664/ENSSSCG00000003964/ENSSSCG00000002998/ENSSSCG00000025653/ENSSSCG00000003701/ENSSSCG00000025323/ENSSSCG00000003596/ENSSSCG00000034815/ENSSSCG00000036293/ENSSSCG00000023792/ENSSSCG00000026644/ENSSSCG00000029158/…	CDC40/AQR/LSM3/U2SURP/NCBP2/TRA2B/CCDC12/MAGOH/PRPF38A/PPIE/PPIH/SNRPA/THOC1/SNRPD1/SF3B3/SNRNP40/U2AF2/SRSF10/SNRNP70/DDX46/ZMAT2/CHERP/LSM4/LSM7/HNRNPUL2/HNRNPM/SRSF9/SMNDC1/SF3B1/CWC15/TRA2A/HSPA8/SNRPE/DHX15/LSM6/SRSF7/SNRNP200/SNRPG/RBM8A/SF3B4/RBMXL1/THOC2/PQBP1/SRSF5/RBM25/PPIL1/LSM2/DDX39B/SRSF3/DDX23/SNRPF/MAGOHB/PHF5A/SNU13/PRPF18/PRPF6/SRSF6/CTNNBL1/CRNKL1/SRSF1/PRPF8/EFTUD2/DDX5/DDX42…	ko:K12816/ko:K12874/ko:K12622/ko:K12842/ko:K12883/ko:K12897/ko:K12871/ko:K12877/ko:K12849/ko:K09564/ko:K09567/ko:K11091/ko:K12878/ko:K11087/ko:K12830/ko:K12857/ko:K12837/ko:K12900/ko:K11093/ko:K12811/ko:K12848/ko:K12841/ko:K12623/ko:K12626/ko:K12888/ko:K12887/ko:K21123/ko:K12839/ko:K12828/ko:K12863/ko:K12897/ko:K03283/ko:K11097/ko:K12820/ko:K12625/ko:K12896/ko:K12854/ko:K11099/ko:K12876/ko:K12831…	68
ko03010	Ribosome	53/2084	86/6215	7.48880384722457e-08	1.95332967015107e-06	ENSSSCG00000004945/ENSSSCG00000005001/ENSSSCG00000024983/ENSSSCG00000023158/ENSSSCG00000037343/ENSSSCG00000035811/ENSSSCG00000011179/ENSSSCG00000027573/ENSSSCG00000034647/ENSSSCG00000033374/ENSSSCG00000003930/ENSSSCG00000054047/ENSSSCG00000004002/ENSSSCG00000039460/ENSSSCG00000025928/ENSSSCG00000013656/ENSSSCG00000039295/ENSSSCG00000053292/ENSSSCG00000012943/ENSSSCG00000013118/ENSSSCG00000033169/…	RPL4/RPL10L/RSL24D1/RPS27L/MRPS11/RPL32/MRPL3/RPL29/MRPS15/MRPL20/RPS8/RPL22/RPS5/RPL28/RPL18/MRPL4/MRPL34/UBA52/MRPL11/MRPL16/RPS15/RPL36/RPL6/RPLP0/RPL37A/MRPS14/RPS3/RPL27A/RPL9/MRPL19/MRPL30/MRPL33/MRPS5/MRPL28/MRPL13/MRPL24/MRPL15/MRPL9/RPS4X/MRPS18A/MRPS10/RPS18/MRPL2/RPL26L1/MRPL22/MRPL36/RPS21/RPL27/RPL26/RPL38/MRPS7/MRPL12/MRPS2	ko:K02930/ko:K02866/ko:K02896/ko:K02978/ko:K02948/ko:K02912/ko:K02906/ko:K02905/ko:K02956/ko:K02887/ko:K02995/ko:K02891/ko:K02989/ko:K02903/ko:K02883/ko:K02926/ko:K02914/ko:K02927/ko:K02867/ko:K02878/ko:K02958/ko:K02920/ko:K02934/ko:K02941/ko:K02921/ko:K02954/ko:K02985/ko:K02900/ko:K02940/ko:K02884/ko:K02907/ko:K02913/ko:K02988/ko:K02902/ko:K02871/ko:K02895/ko:K02876/ko:K02939/ko:K02987/ko:K02963…	53
ko05220	Chronic myeloid leukemia	46/2084	72/6215	1.15756929855205e-07	2.78707069574455e-06	ENSSSCG00000004943/ENSSSCG00000005015/ENSSSCG00000004432/ENSSSCG00000004524/ENSSSCG00000005382/ENSSSCG00000005706/ENSSSCG00000024453/ENSSSCG00000021203/ENSSSCG00000030413/ENSSSCG00000003909/ENSSSCG00000037066/ENSSSCG00000002989/ENSSSCG00000003613/ENSSSCG00000014082/ENSSSCG00000013033/ENSSSCG00000013243/ENSSSCG00000012981/ENSSSCG00000027127/ENSSSCG00000022689/ENSSSCG00000030289/ENSSSCG00000010095/…	MAP2K1/SOS2/HDAC2/SMAD4/TGFBR1/ABL1/RAF1/PIK3CB/PIK3CA/PIK3R3/GADD45A/AKT2/HDAC1/POLK/BAD/DDB2/RELA/MAP2K2/GADD45B/PTPN11/CRKL/GADD45G/CTBP2/MAPK1/BCR/CDK6/CBL/NFKB1/SOS1/SHC1/ARAF/E2F3/NFKBIA/MDM2/CDK4/PIK3R1/RB1/AKT3/IKBKB/STAT5A/STAT5B/CRK/GRB2/TP53/BRAF/AKT1	ko:K04368/ko:K03099/ko:K06067/ko:K04501/ko:K04674/ko:K06619/ko:K04366/ko:K00922/ko:K00922/ko:K02649/ko:K04402/ko:K04456/ko:K06067/ko:K03511/ko:K02158/ko:K10140/ko:K04735/ko:K04369/ko:K04402/ko:K07293/ko:K04438/ko:K04402/ko:K04496/ko:K04371/ko:K08878/ko:K02091/ko:K04707/ko:K02580/ko:K03099/ko:K06279/ko:K08845/ko:K06620/ko:K04734/ko:K06643/ko:K02089/ko:K02649/ko:K06618/ko:K04456/ko:K07209/ko:K11223…	46
ko00020	Citrate cycle (TCA cycle)	22/2084	27/6215	4.01680917447593e-07	8.57524679388432e-06	ENSSSCG00000011501/ENSSSCG00000025881/ENSSSCG00000020926/ENSSSCG00000012926/ENSSSCG00000023264/ENSSSCG00000015030/ENSSSCG00000015443/ENSSSCG00000008247/ENSSSCG00000025486/ENSSSCG00000025751/ENSSSCG00000030318/ENSSSCG00000012783/ENSSSCG00000023643/ENSSSCG00000000064/ENSSSCG00000035686/ENSSSCG00000020686/ENSSSCG00000009405/ENSSSCG00000023807/ENSSSCG00000028178/ENSSSCG00000007173/ENSSSCG00000017421/…	SUCLG2/PDHB/SDHB/PC/IDH1/DLAT/DLD/SUCLG1/MDH2/MDH1/SDHC/IDH3G/PDHA1/ACO2/CS/SDHA/SUCLA2/ACO1/FH/IDH3B/ACLY/OGDH	ko:K01900/ko:K00162/ko:K00235/ko:K01958/ko:K00031/ko:K00627/ko:K00382/ko:K01899/ko:K00026/ko:K00025/ko:K00236/ko:K00030/ko:K00161/ko:K01681/ko:K01647/ko:K00234/ko:K01900/ko:K01681/ko:K01679/ko:K00030/ko:K01648/ko:K00164	22
ko04120	Ubiquitin mediated proteolysis	69/2084	125/6215	4.10954319195734e-07	8.57524679388432e-06	ENSSSCG00000004958/ENSSSCG00000005150/ENSSSCG00000034730/ENSSSCG00000004032/ENSSSCG00000004561/ENSSSCG00000004832/ENSSSCG00000011506/ENSSSCG00000033057/ENSSSCG00000022486/ENSSSCG00000031392/ENSSSCG00000003949/ENSSSCG00000003398/ENSSSCG00000022609/ENSSSCG00000003111/ENSSSCG00000038953/ENSSSCG00000023667/ENSSSCG00000013094/ENSSSCG00000013243/ENSSSCG00000013481/ENSSSCG00000030222/ENSSSCG00000028327/…	PIAS1/KLHL9/PIAS2/PRKN/HERC1/UBE3A/UBA3/ANAPC13/CBLB/UBE2E2/CDC20/UBE4B/WWP2/SAE1/UBE2B/KEAP1/DDB1/DDB2/FZR1/ANAPC7/RHOBTB1/ANAPC5/HERC4/UBE3B/BTRC/CUL3/UBE2E3/TRIP12/HERC2/BIRC2/CUL5/COP1/CUL1/CBL/UBE4A/ANAPC4/ANAPC10/HERC3/FBXW7/UBE2K/RCHY1/UBA6/SOCS1/ELOB/MGRN1/BIRC6/STUB1/ANAPC1/ELOC/UBR5/CUL4B/HUWE1/UBA1/XIAP/PML/UBE2Q2/MDM2/FBXW11/MAP3K1/CDC16/CUL2/ITCH/UBE2Z/UBE2G1/SMURF2/CDC27/UBE2O/UBE2H…	ko:K04706/ko:K10447/ko:K16063/ko:K04556/ko:K10594/ko:K10587/ko:K10686/ko:K12456/ko:K22517/ko:K20217/ko:K03363/ko:K10597/ko:K05630/ko:K10684/ko:K10574/ko:K10456/ko:K10610/ko:K10140/ko:K03364/ko:K03354/ko:K07868/ko:K03352/ko:K10615/ko:K10588/ko:K03362/ko:K03869/ko:K20217/ko:K10590/ko:K10595/ko:K16060/ko:K10612/ko:K10143/ko:K03347/ko:K04707/ko:K10596/ko:K03351/ko:K03357/ko:K10614/ko:K10260/ko:K04649…	69
ko05211	Renal cell carcinoma	41/2084	65/6215	9.36625407366842e-07	1.77606351131789e-05	ENSSSCG00000004943/ENSSSCG00000005015/ENSSSCG00000005096/ENSSSCG00000005719/ENSSSCG00000024453/ENSSSCG00000021203/ENSSSCG00000011843/ENSSSCG00000030413/ENSSSCG00000031912/ENSSSCG00000003909/ENSSSCG00000002989/ENSSSCG00000003520/ENSSSCG00000013033/ENSSSCG00000027127/ENSSSCG00000030289/ENSSSCG00000010172/ENSSSCG00000010095/ENSSSCG00000010081/ENSSSCG00000009048/ENSSSCG00000008478/ENSSSCG00000008061/…	MAP2K1/SOS2/HIF1A/RAPGEF1/RAF1/PIK3CB/PAK2/PIK3CA/JUN/PIK3R3/AKT2/CDC42/BAD/MAP2K2/PTPN11/EGLN1/CRKL/MAPK1/GAB1/SOS1/ELOB/CREBBP/RAC1/ELOC/PRCC/ARNT/RAP1A/TFE3/ARAF/PAK3/RAP1B/EP300/PIK3R1/AKT3/FH/CUL2/FLCN/CRK/GRB2/BRAF/AKT1	ko:K04368/ko:K03099/ko:K08268/ko:K06277/ko:K04366/ko:K00922/ko:K04410/ko:K00922/ko:K04448/ko:K02649/ko:K04456/ko:K04393/ko:K02158/ko:K04369/ko:K07293/ko:K09592/ko:K04438/ko:K04371/ko:K09593/ko:K03099/ko:K03873/ko:K04498/ko:K04392/ko:K03872/ko:K13105/ko:K09097/ko:K04353/ko:K09105/ko:K08845/ko:K05733/ko:K07836/ko:K04498/ko:K02649/ko:K04456/ko:K01679/ko:K03870/ko:K09594/ko:K04438/ko:K04364/ko:K04365…	41
ko05210	Colorectal cancer	48/2084	80/6215	9.64635133942622e-07	1.77606351131789e-05	ENSSSCG00000004943/ENSSSCG00000005015/ENSSSCG00000004952/ENSSSCG00000004505/ENSSSCG00000004524/ENSSSCG00000062696/ENSSSCG00000005382/ENSSSCG00000024453/ENSSSCG00000021203/ENSSSCG00000030413/ENSSSCG00000011274/ENSSSCG00000032357/ENSSSCG00000011889/ENSSSCG00000022080/ENSSSCG00000031912/ENSSSCG00000003909/ENSSSCG00000037066/ENSSSCG00000002989/ENSSSCG00000003413/ENSSSCG00000014082/ENSSSCG00000013033/…	MAP2K1/SOS2/SMAD3/SMAD2/SMAD4/BCL2/TGFBR1/RAF1/PIK3CB/PIK3CA/CTNNB1/APPL1/GSK3B/RHOA/JUN/PIK3R3/GADD45A/AKT2/MTOR/POLK/BAD/DDB2/MAP2K2/GADD45B/MAPK9/GADD45G/MAPK1/MAPK8/TCF7L2/RALB/CASP3/EGFR/MAPK10/LEF1/MSH2/SOS1/RAC1/AXIN1/ARAF/PIK3R1/AKT3/AXIN2/GRB2/TP53/BIRC5/CYCS/BRAF/AKT1	ko:K04368/ko:K03099/ko:K04500/ko:K04500/ko:K04501/ko:K02161/ko:K04674/ko:K04366/ko:K00922/ko:K00922/ko:K02105/ko:K08733/ko:K03083/ko:K04513/ko:K04448/ko:K02649/ko:K04402/ko:K04456/ko:K07203/ko:K03511/ko:K02158/ko:K10140/ko:K04369/ko:K04402/ko:K04440/ko:K04402/ko:K04371/ko:K04440/ko:K04491/ko:K07835/ko:K02187/ko:K04361/ko:K04440/ko:K04492/ko:K08735/ko:K03099/ko:K04392/ko:K02157/ko:K08845/ko:K02649…	48
ko00640	Propanoate metabolism	22/2084	29/6215	3.6220256815959e-06	6.29830021299732e-05	ENSSSCG00000035696/ENSSSCG00000004049/ENSSSCG00000004465/ENSSSCG00000004216/ENSSSCG00000011501/ENSSSCG00000011653/ENSSSCG00000040296/ENSSSCG00000003776/ENSSSCG00000028794/ENSSSCG00000013366/ENSSSCG00000038086/ENSSSCG00000016049/ENSSSCG00000015443/ENSSSCG00000008571/ENSSSCG00000008247/ENSSSCG00000006866/ENSSSCG00000001732/ENSSSCG00000002357/ENSSSCG00000009522/ENSSSCG00000009405/ENSSSCG00000007286/…	MCEE/ACAT2/BCKDHB/ECHDC1/SUCLG2/PCCB/EHHADH/ACADM/BCKDHA/LDHA/ECHS1/HIBCH/DLD/HADHA/SUCLG1/DBT/MMUT/ALDH6A1/PCCA/SUCLA2/ACSS2/ACACA	ko:K05606/ko:K00626/ko:K00167/ko:K18426/ko:K01900/ko:K01966/ko:K07514/ko:K00249/ko:K00166/ko:K00016/ko:K07511/ko:K05605/ko:K00382/ko:K07515/ko:K01899/ko:K09699/ko:K01847/ko:K00140/ko:K01965/ko:K01900/ko:K01895/ko:K11262	22
ko04144	Endocytosis	107/2084	223/6215	3.83350170621696e-06	6.3151896528732e-05	ENSSSCG00000032312/ENSSSCG00000005012/ENSSSCG00000004952/ENSSSCG00000005596/ENSSSCG00000004505/ENSSSCG00000004893/ENSSSCG00000004639/ENSSSCG00000005382/ENSSSCG00000037131/ENSSSCG00000004044/ENSSSCG00000004140/ENSSSCG00000004544/ENSSSCG00000042703/ENSSSCG00000030560/ENSSSCG00000011745/ENSSSCG00000011750/ENSSSCG00000011997/ENSSSCG00000011615/ENSSSCG00000022486/ENSSSCG00000037653/ENSSSCG00000024437/…	RAB11A/ARF6/SMAD3/ARPC5L/SMAD2/VPS4B/USP8/TGFBR1/CLTA/IGF2R/VTA1/SPG21/SNX1/IGF1R/PRKCI/PLD1/CHMP2B/RAB7A/CBLB/RAB5A/AP2M1/PDCD6IP/ACAP2/TFRC/SNX4/RHOA/CHMP1A/ZFYVE9/CHMP2A/VPS35/EHD2/IST1/CYTH2/EPN1/AP2A1/CDC42/SNX2/EPS15L1/RAB8A/MVB12A/LDLR/CLTB/AP2A2/ZFYVE16/RUFY1/ARPC3/RAB4A/RUFY2/RAB11FIP2/GRK5/GBF1/VPS37B/STAM2/EGFR/DNM3/ARPC5/HSPA8/CBL/PDGFRA/RUFY3/GRK4/STAMBP/CYTH3/ARPC1B/ARPC1A/RAB11FIP3…	ko:K07904/ko:K07941/ko:K04500/ko:K05754/ko:K04500/ko:K12196/ko:K11839/ko:K04674/ko:K04644/ko:K06564/ko:K12199/ko:K19367/ko:K17917/ko:K05087/ko:K06069/ko:K01115/ko:K12192/ko:K07897/ko:K22517/ko:K07887/ko:K11826/ko:K12200/ko:K12489/ko:K06503/ko:K17919/ko:K04513/ko:K12197/ko:K04679/ko:K12191/ko:K18468/ko:K12469/ko:K19476/ko:K18441/ko:K12471/ko:K11824/ko:K04393/ko:K17917/ko:K12472/ko:K07901/ko:K12186…	107
ko03013	RNA transport	74/2084	144/6215	5.9471568268029e-06	9.30730043394654e-05	ENSSSCG00000004985/ENSSSCG00000022828/ENSSSCG00000005711/ENSSSCG00000011491/ENSSSCG00000011572/ENSSSCG00000022952/ENSSSCG00000031249/ENSSSCG00000011769/ENSSSCG00000030255/ENSSSCG00000027323/ENSSSCG00000011783/ENSSSCG00000011270/ENSSSCG00000011803/ENSSSCG00000003849/ENSSSCG00000003660/ENSSSCG00000003673/ENSSSCG00000029808/ENSSSCG00000025653/ENSSSCG00000025830/ENSSSCG00000032947/ENSSSCG00000056442/…	GEMIN2/PNN/NUP214/THOC7/SEC13/NMD3/PTTG1IP/FXR1/EIF4G1/NCBP2/EIF2B5/EIF1B/EIF4A2/MAGOH/PABPC4/SEH1L/EIF2B3/THOC1/NUP93/SRRM1/TMEM167A/PHAX/UPF1/EIF4EBP2/RPP30/RAN/EIF3A/CYFIP1/EIF4E2/EIF4EBP1/SUMO1/NUP98/TPR/EIF3F/CLNS1A/NUP54/EIF5B/RNPS1/EIF3B/POP7/RANBP2/XPO1/RBM8A/DDX20/EIF3H/FMR1/THOC2/NXT2/EIF2S3B/EIF1AX/PRMT5/DDX39B/NUP107/STRAP/EIF4B/NUP50/MAGOHB/XPOT/PYM1/GEMIN5/UPF3A/NUP58/EIF1/KPNB1/GEM…	ko:K13130/ko:K13114/ko:K14317/ko:K13176/ko:K14004/ko:K07562/ko:K12160/ko:K15516/ko:K03260/ko:K12883/ko:K03240/ko:K03113/ko:K03257/ko:K12877/ko:K13126/ko:K14299/ko:K03241/ko:K12878/ko:K14309/ko:K13171/ko:K14527/ko:K14291/ko:K14326/ko:K18644/ko:K03539/ko:K07936/ko:K03254/ko:K05749/ko:K03259/ko:K07205/ko:K12160/ko:K14297/ko:K09291/ko:K03249/ko:K05019/ko:K14308/ko:K03243/ko:K14325/ko:K03253/ko:K14527…	74
ko05212	Pancreatic cancer	42/2084	71/6215	7.64204724882506e-06	0.000113902894708678	ENSSSCG00000004943/ENSSSCG00000004952/ENSSSCG00000004505/ENSSSCG00000004524/ENSSSCG00000005382/ENSSSCG00000024453/ENSSSCG00000021203/ENSSSCG00000030413/ENSSSCG00000003680/ENSSSCG00000003909/ENSSSCG00000037066/ENSSSCG00000003809/ENSSSCG00000002989/ENSSSCG00000003413/ENSSSCG00000003520/ENSSSCG00000014082/ENSSSCG00000013033/ENSSSCG00000013243/ENSSSCG00000012981/ENSSSCG00000022689/ENSSSCG00000014010/…	MAP2K1/SMAD3/SMAD2/SMAD4/TGFBR1/RAF1/PIK3CB/PIK3CA/RALBP1/PIK3R3/GADD45A/JAK1/AKT2/MTOR/CDC42/POLK/BAD/DDB2/RELA/GADD45B/MAPK9/GADD45G/MAPK1/MAPK8/RALB/STAT1/EGFR/CDK6/MAPK10/NFKB1/RAC1/ARAF/E2F3/CDK4/PIK3R1/RB1/AKT3/IKBKB/STAT3/TP53/BRAF/AKT1	ko:K04368/ko:K04500/ko:K04500/ko:K04501/ko:K04674/ko:K04366/ko:K00922/ko:K00922/ko:K08773/ko:K02649/ko:K04402/ko:K11217/ko:K04456/ko:K07203/ko:K04393/ko:K03511/ko:K02158/ko:K10140/ko:K04735/ko:K04402/ko:K04440/ko:K04402/ko:K04371/ko:K04440/ko:K07835/ko:K11220/ko:K04361/ko:K02091/ko:K04440/ko:K02580/ko:K04392/ko:K08845/ko:K06620/ko:K02089/ko:K02649/ko:K06618/ko:K04456/ko:K07209/ko:K04692/ko:K04451…	42
ko05223	Non-small cell lung cancer	38/2084	63/6215	1.09701365314458e-05	0.000156075124288297	ENSSSCG00000004943/ENSSSCG00000005015/ENSSSCG00000004387/ENSSSCG00000035818/ENSSSCG00000024453/ENSSSCG00000021203/ENSSSCG00000030413/ENSSSCG00000002688/ENSSSCG00000003909/ENSSSCG00000037066/ENSSSCG00000002989/ENSSSCG00000013888/ENSSSCG00000014082/ENSSSCG00000013033/ENSSSCG00000013243/ENSSSCG00000027127/ENSSSCG00000022689/ENSSSCG00000035249/ENSSSCG00000010081/ENSSSCG00000022126/ENSSSCG00000040183/…	MAP2K1/SOS2/FOXO3/FHIT/RAF1/PIK3CB/PIK3CA/PLCG2/PIK3R3/GADD45A/AKT2/JAK3/POLK/BAD/DDB2/MAP2K2/GADD45B/GADD45G/MAPK1/EGFR/CDK6/EML4/SOS1/PRKCB/ARAF/E2F3/CDK4/PIK3R1/RB1/AKT3/PLCG1/STAT3/STAT5A/STAT5B/GRB2/TP53/BRAF/AKT1	ko:K04368/ko:K03099/ko:K09408/ko:K01522/ko:K04366/ko:K00922/ko:K00922/ko:K05859/ko:K02649/ko:K04402/ko:K04456/ko:K11218/ko:K03511/ko:K02158/ko:K10140/ko:K04369/ko:K04402/ko:K04402/ko:K04371/ko:K04361/ko:K02091/ko:K15420/ko:K03099/ko:K19662/ko:K08845/ko:K06620/ko:K02089/ko:K02649/ko:K06618/ko:K04456/ko:K01116/ko:K04692/ko:K11223/ko:K11224/ko:K04364/ko:K04451/ko:K04365/ko:K04456	38
ko04012	ErbB signaling pathway	46/2084	81/6215	1.29590006216853e-05	0.000176355095416848	ENSSSCG00000004943/ENSSSCG00000005015/ENSSSCG00000005706/ENSSSCG00000024453/ENSSSCG00000025701/ENSSSCG00000021203/ENSSSCG00000022486/ENSSSCG00000011843/ENSSSCG00000030413/ENSSSCG00000011889/ENSSSCG00000002688/ENSSSCG00000031912/ENSSSCG00000003909/ENSSSCG00000002989/ENSSSCG00000003413/ENSSSCG00000013033/ENSSSCG00000013588/ENSSSCG00000027127/ENSSSCG00000014010/ENSSSCG00000010095/ENSSSCG00000010311/…	MAP2K1/SOS2/ABL1/RAF1/NCK1/PIK3CB/CBLB/PAK2/PIK3CA/GSK3B/PLCG2/JUN/PIK3R3/AKT2/MTOR/BAD/MAP2K7/MAP2K2/MAPK9/CRKL/CAMK2G/MAPK1/MAPK8/EIF4EBP1/EGFR/ABL2/CBL/GAB1/MAPK10/SOS1/PRKCB/PTK2/SHC1/ARAF/PAK3/NRG4/PIK3R1/AKT3/PLCG1/STAT5A/STAT5B/CRK/MAP2K4/GRB2/BRAF/AKT1	ko:K04368/ko:K03099/ko:K06619/ko:K04366/ko:K07365/ko:K00922/ko:K22517/ko:K04410/ko:K00922/ko:K03083/ko:K05859/ko:K04448/ko:K02649/ko:K04456/ko:K07203/ko:K02158/ko:K04431/ko:K04369/ko:K04440/ko:K04438/ko:K04515/ko:K04371/ko:K04440/ko:K07205/ko:K04361/ko:K08887/ko:K04707/ko:K09593/ko:K04440/ko:K03099/ko:K19662/ko:K05725/ko:K06279/ko:K08845/ko:K05733/ko:K05458/ko:K02649/ko:K04456/ko:K01116/ko:K11223…	46
ko04919	Thyroid hormone signaling pathway	58/2084	110/6215	2.24258678918626e-05	0.000292470693756374	ENSSSCG00000004943/ENSSSCG00000025777/ENSSSCG00000004432/ENSSSCG00000004419/ENSSSCG00000005096/ENSSSCG00000005720/ENSSSCG00000024453/ENSSSCG00000021203/ENSSSCG00000024621/ENSSSCG00000030413/ENSSSCG00000011274/ENSSSCG00000011889/ENSSSCG00000002688/ENSSSCG00000040920/ENSSSCG00000003909/ENSSSCG00000003357/ENSSSCG00000002989/ENSSSCG00000003413/ENSSSCG00000003613/ENSSSCG00000013771/ENSSSCG00000013033/…	MAP2K1/ESR1/HDAC2/SLC16A10/HIF1A/MED27/RAF1/PIK3CB/KAT2B/PIK3CA/CTNNB1/GSK3B/PLCG2/PRKACB/PIK3R3/ACTRT2/AKT2/MTOR/HDAC1/PRKACA/BAD/MAP2K2/GATA4/MED13L/MAPK1/ITGAV/STAT1/MED17/NCOA1/CREBBP/TSC2/PRKCB/NCOA2/ATP1A1/ATP1B1/ATP1A4/ATP1A2/MED14/MED12/SIN3A/MDM2/EP300/PIK3R1/TBC1D4/FOXO1/AKT3/PLCB1/NCOA3/PLCG1/MED13/MED1/THRA/MED24/NCOR1/TP53/ACTG1/RHEB/AKT1	ko:K04368/ko:K08550/ko:K06067/ko:K08187/ko:K08268/ko:K15170/ko:K04366/ko:K00922/ko:K06062/ko:K00922/ko:K02105/ko:K03083/ko:K05859/ko:K04345/ko:K02649/ko:K05692/ko:K04456/ko:K07203/ko:K06067/ko:K04345/ko:K02158/ko:K04369/ko:K09183/ko:K15164/ko:K04371/ko:K06487/ko:K11220/ko:K15133/ko:K09101/ko:K04498/ko:K07207/ko:K19662/ko:K09101/ko:K01539/ko:K01540/ko:K01539/ko:K01539/ko:K15156/ko:K15162/ko:K11644…	58
ko04722	Neurotrophin signaling pathway	62/2084	120/6215	2.70317300118439e-05	0.000338437259748286	ENSSSCG00000004943/ENSSSCG00000005015/ENSSSCG00000004955/ENSSSCG00000004387/ENSSSCG00000062696/ENSSSCG00000026041/ENSSSCG00000005719/ENSSSCG00000005706/ENSSSCG00000024453/ENSSSCG00000021203/ENSSSCG00000030413/ENSSSCG00000011889/ENSSSCG00000022080/ENSSSCG00000002688/ENSSSCG00000031912/ENSSSCG00000003909/ENSSSCG00000002989/ENSSSCG00000022545/ENSSSCG00000003520/ENSSSCG00000013033/ENSSSCG00000013588/…	MAP2K1/SOS2/MAP2K5/FOXO3/BCL2/MAP3K5/RAPGEF1/ABL1/RAF1/PIK3CB/PIK3CA/GSK3B/RHOA/PLCG2/JUN/PIK3R3/AKT2/CALM3/CDC42/BAD/MAP2K7/RELA/MAP2K2/MAPK9/PTPN11/CRKL/CAMK2G/MAPK1/MAPK8/IRS1/MAPKAPK2/GAB1/MAPK10/NFKB1/SOS1/RAC1/KIDINS220/SHC1/SORT1/RAP1A/MAGED1/RPS6KA3/RPS6KA5/NFKBIA/PSEN1/MAPK14/RAP1B/FRS2/ATF4/MAP3K1/PIK3R1/AKT3/IKBKB/PLCG1/YWHAE/CRK/MAP3K3/GRB2/TP53/ARHGDIA/BRAF/AKT1	ko:K04368/ko:K03099/ko:K04463/ko:K09408/ko:K02161/ko:K04426/ko:K06277/ko:K06619/ko:K04366/ko:K00922/ko:K00922/ko:K03083/ko:K04513/ko:K05859/ko:K04448/ko:K02649/ko:K04456/ko:K02183/ko:K04393/ko:K02158/ko:K04431/ko:K04735/ko:K04369/ko:K04440/ko:K07293/ko:K04438/ko:K04515/ko:K04371/ko:K04440/ko:K16172/ko:K04443/ko:K09593/ko:K04440/ko:K02580/ko:K03099/ko:K04392/ko:K12460/ko:K06279/ko:K12388/ko:K04353…	62
ko05213	Endometrial cancer	33/2084	54/6215	2.83778700237232e-05	0.000341625896824052	ENSSSCG00000004943/ENSSSCG00000005015/ENSSSCG00000004387/ENSSSCG00000024453/ENSSSCG00000021203/ENSSSCG00000030413/ENSSSCG00000011274/ENSSSCG00000011889/ENSSSCG00000003909/ENSSSCG00000037066/ENSSSCG00000002989/ENSSSCG00000014339/ENSSSCG00000014082/ENSSSCG00000013033/ENSSSCG00000013243/ENSSSCG00000027127/ENSSSCG00000022689/ENSSSCG00000035249/ENSSSCG00000010081/ENSSSCG00000010638/ENSSSCG00000022126/…	MAP2K1/SOS2/FOXO3/RAF1/PIK3CB/PIK3CA/CTNNB1/GSK3B/PIK3R3/GADD45A/AKT2/CTNNA1/POLK/BAD/DDB2/MAP2K2/GADD45B/GADD45G/MAPK1/TCF7L2/EGFR/ILK/LEF1/SOS1/AXIN1/ARAF/PIK3R1/AKT3/AXIN2/GRB2/TP53/BRAF/AKT1	ko:K04368/ko:K03099/ko:K09408/ko:K04366/ko:K00922/ko:K00922/ko:K02105/ko:K03083/ko:K02649/ko:K04402/ko:K04456/ko:K05691/ko:K03511/ko:K02158/ko:K10140/ko:K04369/ko:K04402/ko:K04402/ko:K04371/ko:K04491/ko:K04361/ko:K06272/ko:K04492/ko:K03099/ko:K02157/ko:K08845/ko:K02649/ko:K04456/ko:K04385/ko:K04364/ko:K04451/ko:K04365/ko:K04456	33
ko03015	mRNA surveillance pathway	42/2084	75/6215	4.82528575576189e-05	0.000559375719093879	ENSSSCG00000022828/ENSSSCG00000026382/ENSSSCG00000004311/ENSSSCG00000004169/ENSSSCG00000033185/ENSSSCG00000027323/ENSSSCG00000011433/ENSSSCG00000003849/ENSSSCG00000003660/ENSSSCG00000003093/ENSSSCG00000032947/ENSSSCG00000014298/ENSSSCG00000014337/ENSSSCG00000039301/ENSSSCG00000013083/ENSSSCG00000012913/ENSSSCG00000009657/ENSSSCG00000015861/ENSSSCG00000015599/ENSSSCG00000014901/ENSSSCG00000021118/…	PNN/PPP2R5E/RNGTT/HBS1L/PPP2R3A/NCBP2/WDR82/MAGOH/PABPC4/SYMPK/SRRM1/PPP2CA/ETF1/UPF1/CPSF7/PPP1CA/PPP2R2A/WDR33/PPP2R5A/PCF11/GSPT1/RNPS1/PPP1CB/SMG1/PAPOLG/CPSF3/RBM8A/NXT2/PPP2R3C/PAPOLA/PABPN1/CPSF2/DDX39B/CPSF6/MAGOHB/PYM1/UPF3A/MSI2/CASC3/SMG6/EIF4A3/ALYREF	ko:K13114/ko:K11584/ko:K13917/ko:K14416/ko:K11583/ko:K12883/ko:K14962/ko:K12877/ko:K13126/ko:K06100/ko:K13171/ko:K04382/ko:K03265/ko:K14326/ko:K14398/ko:K06269/ko:K04354/ko:K15542/ko:K11584/ko:K14400/ko:K03267/ko:K14325/ko:K06269/ko:K08873/ko:K14376/ko:K14403/ko:K12876/ko:K14285/ko:K11583/ko:K14376/ko:K14396/ko:K14402/ko:K12812/ko:K14398/ko:K12877/ko:K14294/ko:K14328/ko:K14411/ko:K14323/ko:K11124…	42
ko04137	Mitophagy - animal	35/2084	60/6215	6.56091487306345e-05	0.000733416555453165	ENSSSCG00000004387/ENSSSCG00000004639/ENSSSCG00000004032/ENSSSCG00000005096/ENSSSCG00000027443/ENSSSCG00000011615/ENSSSCG00000011514/ENSSSCG00000039285/ENSSSCG00000031912/ENSSSCG00000003506/ENSSSCG00000003193/ENSSSCG00000013262/ENSSSCG00000012981/ENSSSCG00000014010/ENSSSCG00000014016/ENSSSCG00000024388/ENSSSCG00000032917/ENSSSCG00000035618/ENSSSCG00000010380/ENSSSCG00000016211/ENSSSCG00000015384/…	FOXO3/USP8/PRKN/HIF1A/MRAS/RAB7A/MITF/MFN1/JUN/PINK1/TBC1D17/AMBRA1/RELA/MAPK9/SQSTM1/BNIP3/USP30/PGAM5/MAPK8/ATG9A/TOMM7/MAPK10/EIF2AK3/FIS1/FUNDC1/TFE3/TBC1D15/ATF4/BCL2L13/TBK1/RHOT1/NBR1/BECN1/UBB/TP53	ko:K09408/ko:K11839/ko:K04556/ko:K08268/ko:K07831/ko:K07897/ko:K09455/ko:K21356/ko:K04448/ko:K05688/ko:K19945/ko:K17985/ko:K04735/ko:K04440/ko:K14381/ko:K15464/ko:K11851/ko:K15637/ko:K04440/ko:K17907/ko:K17771/ko:K04440/ko:K08860/ko:K17969/ko:K17986/ko:K09105/ko:K20168/ko:K04374/ko:K15485/ko:K05410/ko:K07870/ko:K17987/ko:K08334/ko:K04551/ko:K04451	35
ko03050	Proteasome	26/2084	41/6215	8.26639416193275e-05	0.000892200473339638	ENSSSCG00000005038/ENSSSCG00000005590/ENSSSCG00000027257/ENSSSCG00000005072/ENSSSCG00000011494/ENSSSCG00000035914/ENSSSCG00000032908/ENSSSCG00000013391/ENSSSCG00000014559/ENSSSCG00000015892/ENSSSCG00000016272/ENSSSCG00000015424/ENSSSCG00000008412/ENSSSCG00000034984/ENSSSCG00000006628/ENSSSCG00000006830/ENSSSCG00000036924/ENSSSCG00000002004/ENSSSCG00000002006/ENSSSCG00000033332/ENSSSCG00000038854/…	PSMC6/PSMB7/PSMB1/PSMA3/PSMD6/PSMB2/PSMD7/PSMA1/PSMD13/PSMD14/PSMD1/PSMC2/PSME4/PSMB4/PSMD4/PSMA5/PSMA4/PSME2/PSME1/PSMA7/PSMF1/PSMD3/PSMB3/PSMD11/PSMD12/PSMA2	ko:K03064/ko:K02739/ko:K02732/ko:K02727/ko:K03037/ko:K02734/ko:K03038/ko:K02725/ko:K03039/ko:K03030/ko:K03032/ko:K03061/ko:K06699/ko:K02736/ko:K03029/ko:K02729/ko:K02728/ko:K06697/ko:K06696/ko:K02731/ko:K06700/ko:K03033/ko:K02735/ko:K03036/ko:K03035/ko:K02726	26
ko04910	Insulin signaling pathway	65/2084	132/6215	0.000117414307875895	0.00122502261217184	ENSSSCG00000004943/ENSSSCG00000005015/ENSSSCG00000005719/ENSSSCG00000024453/ENSSSCG00000011745/ENSSSCG00000021203/ENSSSCG00000022486/ENSSSCG00000030413/ENSSSCG00000011889/ENSSSCG00000011363/ENSSSCG00000040920/ENSSSCG00000036145/ENSSSCG00000003898/ENSSSCG00000003909/ENSSSCG00000002844/ENSSSCG00000002989/ENSSSCG00000003413/ENSSSCG00000022545/ENSSSCG00000013388/ENSSSCG00000013771/ENSSSCG00000013448/…	MAP2K1/SOS2/RAPGEF1/RAF1/PRKCI/PIK3CB/CBLB/PIK3CA/GSK3B/PRKAR2A/PRKACB/PRKAA2/MKNK1/PIK3R3/PHKB/AKT2/MTOR/CALM3/PDE3B/PRKACA/MKNK2/BAD/INSR/MAP2K2/PPP1CA/MAPK9/CRKL/HK1/MAPK1/MAPK8/IRS1/EIF4E2/EIF4EBP1/PRKAR2B/CBL/INPPL1/MAPK10/HK2/SOS1/SOCS1/PHKG2/TSC2/PPP1CB/SHC1/PHKA1/ARAF/PPP1R3E/FLOT1/PRKAG1/PIK3R1/FOXO1/AKT3/FBP2/IKBKB/ACACA/SREBF1/FLOT2/G6PC3/CRK/FASN/GRB2/RPTOR/RHEB/BRAF/AKT1	ko:K04368/ko:K03099/ko:K06277/ko:K04366/ko:K06069/ko:K00922/ko:K22517/ko:K00922/ko:K03083/ko:K04739/ko:K04345/ko:K07198/ko:K04372/ko:K02649/ko:K07190/ko:K04456/ko:K07203/ko:K02183/ko:K13296/ko:K04345/ko:K04372/ko:K02158/ko:K04527/ko:K04369/ko:K06269/ko:K04440/ko:K04438/ko:K00844/ko:K04371/ko:K04440/ko:K16172/ko:K03259/ko:K07205/ko:K04739/ko:K04707/ko:K15909/ko:K04440/ko:K00844/ko:K03099/ko:K04694…	65
ko05100	Bacterial invasion of epithelial cells	41/2084	75/6215	0.000123444312794641	0.00122775799892147	ENSSSCG00000005596/ENSSSCG00000037131/ENSSSCG00000021203/ENSSSCG00000030413/ENSSSCG00000011274/ENSSSCG00000022080/ENSSSCG00000003909/ENSSSCG00000003357/ENSSSCG00000028878/ENSSSCG00000003577/ENSSSCG00000003419/ENSSSCG00000003520/ENSSSCG00000014285/ENSSSCG00000014339/ENSSSCG00000031769/ENSSSCG00000054091/ENSSSCG00000009821/ENSSSCG00000010095/ENSSSCG00000010313/ENSSSCG00000035045/ENSSSCG00000016370/…	ARPC5L/CLTA/PIK3CB/PIK3CA/CTNNB1/RHOA/PIK3R3/ACTRT2/BCAR1/WASF2/MAD2L2/CDC42/SEPTIN8/CTNNA1/CTTN/CLTB/ARPC3/CRKL/VCL/DOCK1/SEPTIN2/DNM3/ARPC5/CBL/ILK/GAB1/SEPTIN12/RAC1/ARPC1B/ARPC1A/PTK2/SHC1/CD2AP/ITGA5/PIK3R1/ITGB1/CLTC/CRK/SEPTIN9/ACTG1/WASL	ko:K05754/ko:K04644/ko:K00922/ko:K00922/ko:K02105/ko:K04513/ko:K02649/ko:K05692/ko:K05726/ko:K05748/ko:K13728/ko:K04393/ko:K16939/ko:K05691/ko:K06106/ko:K04645/ko:K05756/ko:K04438/ko:K05700/ko:K13708/ko:K16942/ko:K01528/ko:K05754/ko:K04707/ko:K06272/ko:K09593/ko:K16938/ko:K04392/ko:K05757/ko:K05757/ko:K05725/ko:K06279/ko:K13738/ko:K06484/ko:K02649/ko:K05719/ko:K04646/ko:K04438/ko:K16938/ko:K05692…	41
ko05225	Hepatocellular carcinoma	71/2084	147/6215	0.000125521584554272	0.00122775799892147	ENSSSCG00000004943/ENSSSCG00000005015/ENSSSCG00000004952/ENSSSCG00000004505/ENSSSCG00000004524/ENSSSCG00000005382/ENSSSCG00000030155/ENSSSCG00000004064/ENSSSCG00000030560/ENSSSCG00000024453/ENSSSCG00000021203/ENSSSCG00000023929/ENSSSCG00000025374/ENSSSCG00000030413/ENSSSCG00000011274/ENSSSCG00000011889/ENSSSCG00000011340/ENSSSCG00000035824/ENSSSCG00000002688/ENSSSCG00000003909/ENSSSCG00000021644/…	MAP2K1/SOS2/SMAD3/SMAD2/SMAD4/TGFBR1/PHF10/ARID1B/IGF1R/RAF1/PIK3CB/TXNRD3/DVL3/PIK3CA/CTNNB1/GSK3B/SMARCC1/PBRM1/PLCG2/PIK3R3/BRD7/ACTRT2/GADD45A/AKT2/NQO1/ARID1A/MTOR/KEAP1/SMARCA4/POLK/BAD/DDB2/MAP2K2/GADD45B/LRP5/GADD45G/SMARCB1/MAPK1/TCF7L2/GSTO1/NFE2L2/FZD5/EGFR/CDK6/GAB1/LEF1/SOS1/AXIN1/PRKCB/SHC1/GSTM3/ARAF/E2F3/GSTA4/DPF3/MGST1/LRP6/SMARCD1/SMARCC2/CDK4/PIK3R1/RB1/AKT3/PLCG1/AXIN2/GRB2/T…	ko:K04368/ko:K03099/ko:K04500/ko:K04500/ko:K04501/ko:K04674/ko:K22197/ko:K11653/ko:K05087/ko:K04366/ko:K00922/ko:K22182/ko:K02353/ko:K00922/ko:K02105/ko:K03083/ko:K11649/ko:K11757/ko:K05859/ko:K02649/ko:K11723/ko:K05692/ko:K04402/ko:K04456/ko:K00355/ko:K11653/ko:K07203/ko:K10456/ko:K11647/ko:K03511/ko:K02158/ko:K10140/ko:K04369/ko:K04402/ko:K03068/ko:K04402/ko:K11648/ko:K04371/ko:K04491/ko:K00799…	71
ko01212	Fatty acid metabolism	33/2084	57/6215	0.000129478152960849	0.00122808066293169	ENSSSCG00000004935/ENSSSCG00000004510/ENSSSCG00000004049/ENSSSCG00000034786/ENSSSCG00000040296/ENSSSCG00000003776/ENSSSCG00000003851/ENSSSCG00000036673/ENSSSCG00000003589/ENSSSCG00000028431/ENSSSCG00000021739/ENSSSCG00000012880/ENSSSCG00000013072/ENSSSCG00000024015/ENSSSCG00000010723/ENSSSCG00000038086/ENSSSCG00000009916/ENSSSCG00000010554/ENSSSCG00000009717/ENSSSCG00000016223/ENSSSCG00000016156/…	HACD3/ACAA2/ACAT2/HACD2/EHHADH/ACADM/CPT2/PPT1/MECR/HSD17B4/HSD17B12/CPT1A/FADS2/FADS1/ACADSB/ECHS1/ACADS/SCD/CBR4/ACSL3/ACADL/ELOVL6/HADH/SCD5/HADHB/HADHA/ACSL4/ELOVL5/HSD17B8/ACACA/FASN/ACADVL/ACOX1	ko:K10703/ko:K07508/ko:K00626/ko:K10703/ko:K07514/ko:K00249/ko:K08766/ko:K01074/ko:K07512/ko:K12405/ko:K10251/ko:K08765/ko:K10226/ko:K10224/ko:K09478/ko:K07511/ko:K00248/ko:K00507/ko:K11539/ko:K01897/ko:K00255/ko:K10203/ko:K00022/ko:K00507/ko:K07509/ko:K07515/ko:K01897/ko:K10244/ko:K13370/ko:K11262/ko:K00665/ko:K09479/ko:K00232	33
ko04211	Longevity regulating pathway	46/2084	88/6215	0.000202579846253621	0.00184876177422925	ENSSSCG00000004390/ENSSSCG00000004387/ENSSSCG00000005318/ENSSSCG00000040317/ENSSSCG00000030560/ENSSSCG00000021203/ENSSSCG00000030413/ENSSSCG00000032357/ENSSSCG00000040920/ENSSSCG00000036145/ENSSSCG00000003909/ENSSSCG00000002989/ENSSSCG00000003413/ENSSSCG00000003194/ENSSSCG00000013302/ENSSSCG00000013771/ENSSSCG00000013257/ENSSSCG00000012981/ENSSSCG00000013566/ENSSSCG00000010235/ENSSSCG00000025729/…	SESN1/FOXO3/CREB3/SOD2/IGF1R/PIK3CB/PIK3CA/APPL1/PRKACB/PRKAA2/PIK3R3/AKT2/MTOR/AKT1S1/CAT/PRKACA/ATG13/RELA/INSR/SIRT1/IRS1/EIF4E2/EIF4EBP1/CREB1/ATF2/NFKB1/ADCY3/ADCY9/TSC2/RB1CC1/EHMT2/ADCY6/PRKAG1/ATG101/ATF4/ADIPOR2/PIK3R1/FOXO1/AKT3/ADIPOR1/RPTOR/TP53/CREB3L2/RHEB/AKT1/EHMT1	ko:K10141/ko:K09408/ko:K09048/ko:K04564/ko:K05087/ko:K00922/ko:K00922/ko:K08733/ko:K04345/ko:K07198/ko:K02649/ko:K04456/ko:K07203/ko:K16184/ko:K03781/ko:K04345/ko:K08331/ko:K04735/ko:K04527/ko:K11411/ko:K16172/ko:K03259/ko:K07205/ko:K05870/ko:K04450/ko:K02580/ko:K08043/ko:K08049/ko:K07207/ko:K17589/ko:K11420/ko:K08046/ko:K07200/ko:K19730/ko:K04374/ko:K07297/ko:K02649/ko:K07201/ko:K04456/ko:K07297…	46
ko04914	Progesterone-mediated oocyte maturation	43/2084	81/6215	0.000206730549833941	0.00184876177422925	ENSSSCG00000004943/ENSSSCG00000030560/ENSSSCG00000024453/ENSSSCG00000021203/ENSSSCG00000033057/ENSSSCG00000030413/ENSSSCG00000011399/ENSSSCG00000040920/ENSSSCG00000003909/ENSSSCG00000002989/ENSSSCG00000003419/ENSSSCG00000013388/ENSSSCG00000013771/ENSSSCG00000013481/ENSSSCG00000014010/ENSSSCG00000030222/ENSSSCG00000009814/ENSSSCG00000010081/ENSSSCG00000010380/ENSSSCG00000014977/ENSSSCG00000025902/…	MAP2K1/IGF1R/RAF1/PIK3CB/ANAPC13/PIK3CA/GNAI2/PRKACB/PIK3R3/AKT2/MAD2L2/PDE3B/PRKACA/FZR1/MAPK9/ANAPC7/ANAPC5/MAPK1/MAPK8/PGR/ANAPC4/ANAPC10/MAPK10/ADCY3/ADCY9/MAD1L1/SPDYA/BUB1/ANAPC1/PLK1/GNAI3/ARAF/RPS6KA3/HSP90AB1/MAPK14/ADCY6/PIK3R1/CPEB4/CDC16/AKT3/CDC27/BRAF/AKT1	ko:K04368/ko:K05087/ko:K04366/ko:K00922/ko:K12456/ko:K00922/ko:K04630/ko:K04345/ko:K02649/ko:K04456/ko:K13728/ko:K13296/ko:K04345/ko:K03364/ko:K04440/ko:K03354/ko:K03352/ko:K04371/ko:K04440/ko:K08556/ko:K03351/ko:K03357/ko:K04440/ko:K08043/ko:K08049/ko:K06679/ko:K08694/ko:K02178/ko:K03348/ko:K06631/ko:K04630/ko:K08845/ko:K04373/ko:K04079/ko:K04441/ko:K08046/ko:K02649/ko:K02602/ko:K03353/ko:K04456…	43
ko05131	Shigellosis	34/2084	61/6215	0.000281863523126235	0.00240955892087934	ENSSSCG00000005596/ENSSSCG00000005706/ENSSSCG00000003357/ENSSSCG00000003577/ENSSSCG00000003419/ENSSSCG00000003520/ENSSSCG00000014387/ENSSSCG00000031769/ENSSSCG00000012981/ENSSSCG00000014010/ENSSSCG00000009821/ENSSSCG00000010095/ENSSSCG00000010313/ENSSSCG00000035045/ENSSSCG00000010081/ENSSSCG00000010563/ENSSSCG00000010380/ENSSSCG00000015560/ENSSSCG00000009228/ENSSSCG00000030957/ENSSSCG00000008585/…	ARPC5L/ABL1/ACTRT2/WASF2/MAD2L2/CDC42/DIAPH1/CTTN/RELA/MAPK9/ARPC3/CRKL/VCL/DOCK1/MAPK1/BTRC/MAPK8/ARPC5/MAPK10/NFKB1/PFN4/RAC1/ARPC1B/ARPC1A/ROCK2/NFKBIA/MAPK14/ITGA5/FBXW11/ITGB1/IKBKB/CRK/ACTG1/WASL	ko:K05754/ko:K06619/ko:K05692/ko:K05748/ko:K13728/ko:K04393/ko:K05740/ko:K06106/ko:K04735/ko:K04440/ko:K05756/ko:K04438/ko:K05700/ko:K13708/ko:K04371/ko:K03362/ko:K04440/ko:K05754/ko:K04440/ko:K02580/ko:K05759/ko:K04392/ko:K05757/ko:K05757/ko:K17388/ko:K04734/ko:K04441/ko:K06484/ko:K03362/ko:K05719/ko:K07209/ko:K04438/ko:K05692/ko:K05747	34
ko05215	Prostate cancer	46/2084	89/6215	0.000284836038570401	0.00240955892087934	ENSSSCG00000004943/ENSSSCG00000005015/ENSSSCG00000062696/ENSSSCG00000005318/ENSSSCG00000030560/ENSSSCG00000024453/ENSSSCG00000021203/ENSSSCG00000030413/ENSSSCG00000011274/ENSSSCG00000011889/ENSSSCG00000003909/ENSSSCG00000002989/ENSSSCG00000003413/ENSSSCG00000013033/ENSSSCG00000012981/ENSSSCG00000027127/ENSSSCG00000010081/ENSSSCG00000010638/ENSSSCG00000015815/ENSSSCG00000034395/ENSSSCG00000022126/…	MAP2K1/SOS2/BCL2/CREB3/IGF1R/RAF1/PIK3CB/PIK3CA/CTNNB1/GSK3B/PIK3R3/AKT2/MTOR/BAD/RELA/MAP2K2/MAPK1/TCF7L2/FGFR1/CREB1/EGFR/PDGFD/NFKB1/LEF1/PDGFRA/SOS1/CREBBP/AR/ARAF/E2F3/NFKBIA/HSP90AB1/MDM2/HSP90B1/ATF4/EP300/PIK3R1/FOXO1/RB1/AKT3/IKBKB/GRB2/TP53/CREB3L2/BRAF/AKT1	ko:K04368/ko:K03099/ko:K02161/ko:K09048/ko:K05087/ko:K04366/ko:K00922/ko:K00922/ko:K02105/ko:K03083/ko:K02649/ko:K04456/ko:K07203/ko:K02158/ko:K04735/ko:K04369/ko:K04371/ko:K04491/ko:K04362/ko:K05870/ko:K04361/ko:K05450/ko:K02580/ko:K04492/ko:K04363/ko:K03099/ko:K04498/ko:K08557/ko:K08845/ko:K06620/ko:K04734/ko:K04079/ko:K06643/ko:K09487/ko:K04374/ko:K04498/ko:K02649/ko:K07201/ko:K06618/ko:K04456…	46
ko04218	Cellular senescence	68/2084	143/6215	0.000307965498485667	0.0025366631848951	ENSSSCG00000004943/ENSSSCG00000004952/ENSSSCG00000004387/ENSSSCG00000004420/ENSSSCG00000004505/ENSSSCG00000004636/ENSSSCG00000005382/ENSSSCG00000024453/ENSSSCG00000027443/ENSSSCG00000021203/ENSSSCG00000023437/ENSSSCG00000030413/ENSSSCG00000011455/ENSSSCG00000029578/ENSSSCG00000003909/ENSSSCG00000037066/ENSSSCG00000002989/ENSSSCG00000002898/ENSSSCG00000003413/ENSSSCG00000022545/ENSSSCG00000014280/…	MAP2K1/SMAD3/FOXO3/TRAF3IP2/SMAD2/TRPM7/TGFBR1/RAF1/MRAS/PIK3CB/ITPR1/PIK3CA/CACNA1D/NFATC3/PIK3R3/GADD45A/AKT2/LIN37/MTOR/CALM3/RAD50/RELA/MAP2K2/PPP1CA/GADD45B/SQSTM1/GATA4/SIRT1/GADD45G/PPP3CB/PPP3CC/MAPK1/BTRC/EIF4EBP1/SLC25A4/ATM/CDK6/MAPKAPK2/PPP3CA/NFKB1/ZFP36L2/TSC2/PPP1CB/PPP3R1/NBN/SLC25A5/E2F3/ZFP36L1/LIN52/MAPK14/CCND3/MDM2/CCND2/ITPR2/CDK4/FBXW11/PIK3R1/FOXO1/RB1/AKT3/CAPN2/VDAC3/RBL…	ko:K04368/ko:K04500/ko:K09408/ko:K21124/ko:K04500/ko:K04982/ko:K04674/ko:K04366/ko:K07831/ko:K00922/ko:K04958/ko:K00922/ko:K04851/ko:K17333/ko:K02649/ko:K04402/ko:K04456/ko:K21774/ko:K07203/ko:K02183/ko:K10866/ko:K04735/ko:K04369/ko:K06269/ko:K04402/ko:K14381/ko:K09183/ko:K11411/ko:K04402/ko:K04348/ko:K04348/ko:K04371/ko:K03362/ko:K07205/ko:K05863/ko:K04728/ko:K02091/ko:K04443/ko:K04348/ko:K02580…	68
ko00071	Fatty acid degradation	23/2084	37/6215	0.000327334373766983	0.00262706817920681	ENSSSCG00000004510/ENSSSCG00000004049/ENSSSCG00000040296/ENSSSCG00000003776/ENSSSCG00000003851/ENSSSCG00000014247/ENSSSCG00000013729/ENSSSCG00000012880/ENSSSCG00000010723/ENSSSCG00000038086/ENSSSCG00000009916/ENSSSCG00000016223/ENSSSCG00000016156/ENSSSCG00000009185/ENSSSCG00000009150/ENSSSCG00000008569/ENSSSCG00000008571/ENSSSCG00000052991/ENSSSCG00000012583/ENSSSCG00000001000/ENSSSCG00000018041/…	ACAA2/ACAT2/EHHADH/ACADM/CPT2/ALDH7A1/GCDH/CPT1A/ACADSB/ECHS1/ACADS/ACSL3/ACADL/ADH5/HADH/HADHB/HADHA/ECI1/ACSL4/ECI2/ALDH3A2/ACADVL/ACOX1	ko:K07508/ko:K00626/ko:K07514/ko:K00249/ko:K08766/ko:K14085/ko:K00252/ko:K08765/ko:K09478/ko:K07511/ko:K00248/ko:K01897/ko:K00255/ko:K00121/ko:K00022/ko:K07509/ko:K07515/ko:K13238/ko:K01897/ko:K13239/ko:K00128/ko:K09479/ko:K00232	23
ko05161	Hepatitis B	74/2084	159/6215	0.000386907662864382	0.00302755246191379	ENSSSCG00000004943/ENSSSCG00000005015/ENSSSCG00000004952/ENSSSCG00000004110/ENSSSCG00000004505/ENSSSCG00000004524/ENSSSCG00000062696/ENSSSCG00000005382/ENSSSCG00000005318/ENSSSCG00000004334/ENSSSCG00000005215/ENSSSCG00000024453/ENSSSCG00000021203/ENSSSCG00000033115/ENSSSCG00000030413/ENSSSCG00000029578/ENSSSCG00000031912/ENSSSCG00000003909/ENSSSCG00000003809/ENSSSCG00000002989/ENSSSCG00000003514/…	MAP2K1/SOS2/SMAD3/TAB2/SMAD2/SMAD4/BCL2/TGFBR1/CREB3/MAP3K7/JAK2/RAF1/PIK3CB/IFNAR1/PIK3CA/NFATC3/JUN/PIK3R3/JAK1/AKT2/HSPG2/JAK3/DDB1/BAD/MAP2K7/FADD/DDB2/RELA/MAP2K2/MAPK9/MAPK1/MAPK8/IFIH1/CASP3/CREB1/STAT1/STAT4/ATF2/MAPK10/NFKB1/SOS1/CREBBP/PRKCB/DDX3X/ATP6AP1/ARAF/E2F3/NFKBIA/MAPK14/APAF1/ATF4/TAB1/BID/EP300/TBK1/STAT2/MAP3K1/PIK3R1/RB1/DDX58/AKT3/IKBKB/YWHAB/STAT3/STAT5A/STAT5B/MAP2K4/GRB2…	ko:K04368/ko:K03099/ko:K04500/ko:K04404/ko:K04500/ko:K04501/ko:K02161/ko:K04674/ko:K09048/ko:K04427/ko:K04447/ko:K04366/ko:K00922/ko:K05130/ko:K00922/ko:K17333/ko:K04448/ko:K02649/ko:K11217/ko:K04456/ko:K06255/ko:K11218/ko:K10610/ko:K02158/ko:K04431/ko:K02373/ko:K10140/ko:K04735/ko:K04369/ko:K04440/ko:K04371/ko:K04440/ko:K12647/ko:K02187/ko:K05870/ko:K11220/ko:K11222/ko:K04450/ko:K04440/ko:K02580…	74
ko01522	Endocrine resistance	44/2084	86/6215	0.000511014985814576	0.00390116318438932	ENSSSCG00000004943/ENSSSCG00000005015/ENSSSCG00000025777/ENSSSCG00000062696/ENSSSCG00000030560/ENSSSCG00000024453/ENSSSCG00000021203/ENSSSCG00000030413/ENSSSCG00000002829/ENSSSCG00000040920/ENSSSCG00000031912/ENSSSCG00000003909/ENSSSCG00000002989/ENSSSCG00000003413/ENSSSCG00000013771/ENSSSCG00000013033/ENSSSCG00000027127/ENSSSCG00000014010/ENSSSCG00000010081/ENSSSCG00000010380/ENSSSCG00000022126/…	MAP2K1/SOS2/ESR1/BCL2/IGF1R/RAF1/PIK3CB/PIK3CA/MMP2/PRKACB/JUN/PIK3R3/AKT2/MTOR/PRKACA/BAD/MAP2K2/MAPK9/MAPK1/MAPK8/EGFR/MAPK10/SOS1/ADCY3/ADCY9/PTK2/SHC1/ARAF/E2F3/MAPK14/MDM2/ADCY6/CDK4/PIK3R1/RB1/AKT3/JAG1/NCOA3/MED1/GRB2/NCOR1/TP53/BRAF/AKT1	ko:K04368/ko:K03099/ko:K08550/ko:K02161/ko:K05087/ko:K04366/ko:K00922/ko:K00922/ko:K01398/ko:K04345/ko:K04448/ko:K02649/ko:K04456/ko:K07203/ko:K04345/ko:K02158/ko:K04369/ko:K04440/ko:K04371/ko:K04440/ko:K04361/ko:K04440/ko:K03099/ko:K08043/ko:K08049/ko:K05725/ko:K06279/ko:K08845/ko:K06620/ko:K04441/ko:K06643/ko:K08046/ko:K02089/ko:K02649/ko:K06618/ko:K04456/ko:K06052/ko:K11256/ko:K15144/ko:K04364…	44
ko04210	Apoptosis	59/2084	123/6215	0.000570975159742031	0.00425512440474418	ENSSSCG00000004943/ENSSSCG00000062696/ENSSSCG00000026041/ENSSSCG00000005654/ENSSSCG00000005661/ENSSSCG00000024453/ENSSSCG00000021203/ENSSSCG00000023437/ENSSSCG00000030413/ENSSSCG00000031912/ENSSSCG00000003909/ENSSSCG00000003357/ENSSSCG00000037066/ENSSSCG00000002989/ENSSSCG00000013033/ENSSSCG00000054981/ENSSSCG00000012981/ENSSSCG00000027127/ENSSSCG00000038918/ENSSSCG00000040793/ENSSSCG00000022689/…	MAP2K1/BCL2/MAP3K5/SPTAN1/ENDOG/RAF1/PIK3CB/ITPR1/PIK3CA/JUN/PIK3R3/ACTRT2/GADD45A/AKT2/BAD/FADD/RELA/MAP2K2/CTSF/CTSD/GADD45B/MAPK9/CTSB/GADD45G/MAPK1/MAPK8/CASP3/CFLAR/BIRC2/ATM/CTSC/MAPK10/NFKB1/EIF2AK3/LMNA/CTSK/AIFM1/XIAP/CTSH/NFKBIA/RIPK1/TUBA1B/APAF1/TNFRSF1A/ATF4/BID/ITPR2/PIK3R1/AKT3/CAPN2/PARP1/CTSV/IKBKB/ERN1/TP53/ACTG1/BIRC5/CYCS/AKT1	ko:K04368/ko:K02161/ko:K04426/ko:K06114/ko:K01173/ko:K04366/ko:K00922/ko:K04958/ko:K00922/ko:K04448/ko:K02649/ko:K05692/ko:K04402/ko:K04456/ko:K02158/ko:K02373/ko:K04735/ko:K04369/ko:K01373/ko:K01379/ko:K04402/ko:K04440/ko:K01363/ko:K04402/ko:K04371/ko:K04440/ko:K02187/ko:K04724/ko:K16060/ko:K04728/ko:K01275/ko:K04440/ko:K02580/ko:K08860/ko:K12641/ko:K01371/ko:K04727/ko:K04725/ko:K01366/ko:K04734…	59
ko04213	Longevity regulating pathway - multiple species	31/2084	56/6215	0.000608300163866628	0.0044278593323315	ENSSSCG00000004387/ENSSSCG00000004432/ENSSSCG00000040317/ENSSSCG00000030560/ENSSSCG00000021203/ENSSSCG00000021355/ENSSSCG00000030413/ENSSSCG00000040920/ENSSSCG00000036145/ENSSSCG00000003909/ENSSSCG00000002989/ENSSSCG00000003413/ENSSSCG00000003613/ENSSSCG00000003194/ENSSSCG00000013302/ENSSSCG00000013771/ENSSSCG00000013566/ENSSSCG00000034444/ENSSSCG00000010235/ENSSSCG00000025729/ENSSSCG00000015140/…	FOXO3/HDAC2/SOD2/IGF1R/PIK3CB/SOD1/PIK3CA/PRKACB/PRKAA2/PIK3R3/AKT2/MTOR/HDAC1/AKT1S1/CAT/PRKACA/INSR/EIF4EBP2/SIRT1/IRS1/HSPA8/CLPB/ADCY3/ADCY9/ADCY6/PRKAG1/PIK3R1/FOXO1/AKT3/RPTOR/AKT1	ko:K09408/ko:K06067/ko:K04564/ko:K05087/ko:K00922/ko:K04565/ko:K00922/ko:K04345/ko:K07198/ko:K02649/ko:K04456/ko:K07203/ko:K06067/ko:K16184/ko:K03781/ko:K04345/ko:K04527/ko:K18644/ko:K11411/ko:K16172/ko:K03283/ko:K03695/ko:K08043/ko:K08049/ko:K08046/ko:K07200/ko:K02649/ko:K07201/ko:K04456/ko:K07204/ko:K04456	31
ko04520	Adherens junction	36/2084	68/6215	0.000712443346517865	0.00502871167500754	ENSSSCG00000004952/ENSSSCG00000004505/ENSSSCG00000004524/ENSSSCG00000005382/ENSSSCG00000004018/ENSSSCG00000004334/ENSSSCG00000030560/ENSSSCG00000011933/ENSSSCG00000011274/ENSSSCG00000022080/ENSSSCG00000003757/ENSSSCG00000028805/ENSSSCG00000003357/ENSSSCG00000002965/ENSSSCG00000031942/ENSSSCG00000003577/ENSSSCG00000003520/ENSSSCG00000014339/ENSSSCG00000013174/ENSSSCG00000023709/ENSSSCG00000013566/…	SMAD3/SMAD2/SMAD4/TGFBR1/AFDN/MAP3K7/IGF1R/NECTIN3/CTNNB1/RHOA/SSX2IP/PTPRM/ACTRT2/ACTN4/YES1/WASF2/CDC42/CTNNA1/CTNND1/PTPRJ/INSR/VCL/MAPK1/TCF7L2/FGFR1/EGFR/LEF1/CREBBP/RAC1/ACTN1/EP300/WASF3/PARD3/NLK/ACTG1/WASL	ko:K04500/ko:K04500/ko:K04501/ko:K04674/ko:K05702/ko:K04427/ko:K05087/ko:K06592/ko:K02105/ko:K04513/ko:K06085/ko:K05693/ko:K05692/ko:K05699/ko:K05705/ko:K05748/ko:K04393/ko:K05691/ko:K05690/ko:K05698/ko:K04527/ko:K05700/ko:K04371/ko:K04491/ko:K04362/ko:K04361/ko:K04492/ko:K04498/ko:K04392/ko:K05699/ko:K04498/ko:K06083/ko:K04237/ko:K04468/ko:K05692/ko:K05747	36
ko04142	Lysosome	55/2084	114/6215	0.000727222595028863	0.00502871167500754	ENSSSCG00000004414/ENSSSCG00000004634/ENSSSCG00000037131/ENSSSCG00000004044/ENSSSCG00000011532/ENSSSCG00000002776/ENSSSCG00000036673/ENSSSCG00000039267/ENSSSCG00000003707/ENSSSCG00000002740/ENSSSCG00000013856/ENSSSCG00000014073/ENSSSCG00000014101/ENSSSCG00000054091/ENSSSCG00000038918/ENSSSCG00000040793/ENSSSCG00000012890/ENSSSCG00000010450/ENSSSCG00000023666/ENSSSCG00000010281/ENSSSCG00000010314/…	CD164/AP4E1/CLTA/IGF2R/SUMF1/ATP6V0D1/PPT1/ATP6V0B/NPC1/AP1G1/AP1M1/HEXB/AP3B1/CLTB/CTSF/CTSD/TCIRG1/LIPA/CTSB/PSAP/AP3M1/AGA/CTSC/TPP1/IDUA/SCARB2/GUSB/GNPTG/AP1S1/GGA2/ATP6V1H/CTSK/SORT1/LAPTM4B/LAMP2/IDS/ATP6AP1/CTSH/NPC2/AP4S1/LGMN/AP3S2/NEU1/HEXA/M6PR/NAGA/CD63/GNS/CTSV/ASAH1/CTSA/CLTC/NAGLU/GAA/SLC11A2	ko:K06546/ko:K12400/ko:K04644/ko:K06564/ko:K13444/ko:K02146/ko:K01074/ko:K03661/ko:K12385/ko:K12391/ko:K12393/ko:K12373/ko:K12397/ko:K04645/ko:K01373/ko:K01379/ko:K02154/ko:K01052/ko:K01363/ko:K12382/ko:K12398/ko:K01444/ko:K01275/ko:K01279/ko:K01217/ko:K12384/ko:K01195/ko:K10087/ko:K12394/ko:K12404/ko:K02144/ko:K01371/ko:K12388/ko:K12387/ko:K06528/ko:K01136/ko:K03662/ko:K01366/ko:K13443/ko:K12403…	55
ko05418	Fluid shear stress and atherosclerosis	59/2084	124/6215	0.000739043888339766	0.00502871167500754	ENSSSCG00000004955/ENSSSCG00000062696/ENSSSCG00000004334/ENSSSCG00000026041/ENSSSCG00000028771/ENSSSCG00000005701/ENSSSCG00000021203/ENSSSCG00000031249/ENSSSCG00000030413/ENSSSCG00000011274/ENSSSCG00000022080/ENSSSCG00000002829/ENSSSCG00000031912/ENSSSCG00000036145/ENSSSCG00000003909/ENSSSCG00000003357/ENSSSCG00000002989/ENSSSCG00000002754/ENSSSCG00000022545/ENSSSCG00000014149/ENSSSCG00000023667/…	MAP2K5/BCL2/MAP3K7/MAP3K5/MEF2A/ASS1/PIK3CB/PTTG1IP/PIK3CA/CTNNB1/RHOA/MMP2/JUN/PRKAA2/PIK3R3/ACTRT2/AKT2/NQO1/CALM3/MEF2C/KEAP1/MAP2K7/RELA/MAPK9/SQSTM1/MAPK8/BMPR1A/GSTO1/ITGAV/ACVR1/NFE2L2/ACVR2A/SUMO1/MAPK10/NFKB1/IL1R1/RAC1/PTK2/VCAM1/GSTM3/SDC2/GSTA4/HSP90AB1/MAPK14/HSP90B1/MGST1/TNFRSF1A/DUSP1/PIK3R1/AKT3/CTSV/IKBKB/PECAM1/MAP2K4/SUMO2/TP53/ACTG1/AKT1/HMOX1	ko:K04463/ko:K02161/ko:K04427/ko:K04426/ko:K09260/ko:K01940/ko:K00922/ko:K12160/ko:K00922/ko:K02105/ko:K04513/ko:K01398/ko:K04448/ko:K07198/ko:K02649/ko:K05692/ko:K04456/ko:K00355/ko:K02183/ko:K04454/ko:K10456/ko:K04431/ko:K04735/ko:K04440/ko:K14381/ko:K04440/ko:K04673/ko:K00799/ko:K06487/ko:K04675/ko:K05638/ko:K04670/ko:K12160/ko:K04440/ko:K02580/ko:K04386/ko:K04392/ko:K05725/ko:K06527/ko:K00799…	59
ko05203	Viral carcinogenesis	72/2084	157/6215	0.000779339085432761	0.00519006667532881	ENSSSCG00000004432/ENSSSCG00000005318/ENSSSCG00000022387/ENSSSCG00000004832/ENSSSCG00000028031/ENSSSCG00000021203/ENSSSCG00000011672/ENSSSCG00000024621/ENSSSCG00000030413/ENSSSCG00000011833/ENSSSCG00000022080/ENSSSCG00000002776/ENSSSCG00000040920/ENSSSCG00000031912/ENSSSCG00000003949/ENSSSCG00000003909/ENSSSCG00000003809/ENSSSCG00000002965/ENSSSCG00000003613/ENSSSCG00000003488/ENSSSCG00000003520/…	HDAC2/CREB3/TBPL1/UBE3A/HDAC11/PIK3CB/RASA2/KAT2B/PIK3CA/DLG1/RHOA/ATP6V0D1/PRKACB/JUN/CDC20/PIK3R3/JAK1/ACTN4/HDAC1/UBR4/CDC42/PRKACA/JAK3/DDB1/BAD/C3/RELA/RANBP1/MAPK1/GTF2H3/CASP3/CREB1/HDAC4/ATF2/CDK6/MAPKAPK2/RBPJ/NFKB1/DNAJA3/CREBBP/RAC1/MAD1L1/EIF2AK2/GTF2A1L/REL/H2BC21/DDX3X/HDAC8/GTF2A1/IRF9/NFKBIA/ACTN1/MRPS18B/HIST1H2BD/CCND3/MDM2/CCND2/ATF4/EP300/CDK4/IL6ST/PIK3R1/RB1/YWHAB/RBL1/STAT3…	ko:K06067/ko:K09048/ko:K03120/ko:K10587/ko:K11418/ko:K00922/ko:K08053/ko:K06062/ko:K00922/ko:K12076/ko:K04513/ko:K02146/ko:K04345/ko:K04448/ko:K03363/ko:K02649/ko:K11217/ko:K05699/ko:K06067/ko:K10691/ko:K04393/ko:K04345/ko:K11218/ko:K10610/ko:K02158/ko:K03990/ko:K04735/ko:K15306/ko:K04371/ko:K03143/ko:K02187/ko:K05870/ko:K11406/ko:K04450/ko:K02091/ko:K04443/ko:K06053/ko:K02580/ko:K09504/ko:K04498…	72
ko05166	Human T-cell leukemia virus 1 infection	87/2084	196/6215	0.000854939348141906	0.00557491699934201	ENSSSCG00000004943/ENSSSCG00000004952/ENSSSCG00000004505/ENSSSCG00000004524/ENSSSCG00000005382/ENSSSCG00000005317/ENSSSCG00000005318/ENSSSCG00000022387/ENSSSCG00000024088/ENSSSCG00000051899/ENSSSCG00000021203/ENSSSCG00000038948/ENSSSCG00000024621/ENSSSCG00000030413/ENSSSCG00000011833/ENSSSCG00000029578/ENSSSCG00000040920/ENSSSCG00000031912/ENSSSCG00000003949/ENSSSCG00000003909/ENSSSCG00000003809/…	MAP2K1/SMAD3/SMAD2/SMAD4/TGFBR1/TLN1/CREB3/TBPL1/TLN2/B2M/PIK3CB/ETS2/KAT2B/PIK3CA/DLG1/NFATC3/PRKACB/JUN/CDC20/PIK3R3/JAK1/AKT2/PRKACA/JAK3/RELA/MAP2K2/TCF3/RANBP3/MAPK9/CANX/ANAPC7/RANBP1/ANAPC5/PPP3CB/PPP3CC/MAPK1/RAN/MAPK8/SLC25A4/CREB1/ATF2/ATM/ANAPC4/ANAPC10/MAPK10/PPP3CA/NFKB1/ADCY3/IL1R1/ADCY9/CREBBP/MAD1L1/TRRAP/ANAPC1/PPP3R1/XPO1/FDPS/SLC25A5/XIAP/E2F3/NFKBIA/CRTC3/CCND3/ADCY6/TNFRSF1A/…	ko:K04368/ko:K04500/ko:K04500/ko:K04501/ko:K04674/ko:K06271/ko:K09048/ko:K03120/ko:K06271/ko:K08055/ko:K00922/ko:K21932/ko:K06062/ko:K00922/ko:K12076/ko:K17333/ko:K04345/ko:K04448/ko:K03363/ko:K02649/ko:K11217/ko:K04456/ko:K04345/ko:K11218/ko:K04735/ko:K04369/ko:K09063/ko:K15304/ko:K04440/ko:K08054/ko:K03354/ko:K15306/ko:K03352/ko:K04348/ko:K04348/ko:K04371/ko:K07936/ko:K04440/ko:K05863/ko:K05870…	87
ko05214	Glioma	37/2084	71/6215	0.000893767058424037	0.00570916508748416	ENSSSCG00000004943/ENSSSCG00000005015/ENSSSCG00000030560/ENSSSCG00000024453/ENSSSCG00000021203/ENSSSCG00000030413/ENSSSCG00000002688/ENSSSCG00000003909/ENSSSCG00000037066/ENSSSCG00000002989/ENSSSCG00000003413/ENSSSCG00000022545/ENSSSCG00000014082/ENSSSCG00000013243/ENSSSCG00000027127/ENSSSCG00000022689/ENSSSCG00000035249/ENSSSCG00000010311/ENSSSCG00000010081/ENSSSCG00000022126/ENSSSCG00000040183/…	MAP2K1/SOS2/IGF1R/RAF1/PIK3CB/PIK3CA/PLCG2/PIK3R3/GADD45A/AKT2/MTOR/CALM3/POLK/DDB2/MAP2K2/GADD45B/GADD45G/CAMK2G/MAPK1/EGFR/CDK6/PDGFRA/SOS1/PRKCB/SHC1/ARAF/E2F3/MDM2/CDK4/PIK3R1/RB1/AKT3/PLCG1/GRB2/TP53/BRAF/AKT1	ko:K04368/ko:K03099/ko:K05087/ko:K04366/ko:K00922/ko:K00922/ko:K05859/ko:K02649/ko:K04402/ko:K04456/ko:K07203/ko:K02183/ko:K03511/ko:K10140/ko:K04369/ko:K04402/ko:K04402/ko:K04515/ko:K04371/ko:K04361/ko:K02091/ko:K04363/ko:K03099/ko:K19662/ko:K06279/ko:K08845/ko:K06620/ko:K06643/ko:K02089/ko:K02649/ko:K06618/ko:K04456/ko:K01116/ko:K04364/ko:K04451/ko:K04365/ko:K04456	37
ko05231	Choline metabolism in cancer	46/2084	93/6215	0.000995021511642415	0.00622883466288152	ENSSSCG00000004943/ENSSSCG00000005015/ENSSSCG00000005425/ENSSSCG00000005096/ENSSSCG00000024453/ENSSSCG00000011750/ENSSSCG00000021203/ENSSSCG00000030413/ENSSSCG00000011845/ENSSSCG00000003777/ENSSSCG00000031912/ENSSSCG00000003839/ENSSSCG00000003909/ENSSSCG00000002989/ENSSSCG00000003577/ENSSSCG00000003413/ENSSSCG00000013639/ENSSSCG00000027127/ENSSSCG00000012889/ENSSSCG00000014010/ENSSSCG00000010081/…	MAP2K1/SOS2/SLC44A1/HIF1A/RAF1/PLD1/PIK3CB/PIK3CA/PCYT1A/SLC44A5/JUN/PLPP3/PIK3R3/AKT2/WASF2/MTOR/SLC44A2/MAP2K2/CHKA/MAPK9/MAPK1/MAPK8/EIF4EBP1/EGFR/PDGFD/PLA2G4A/MAPK10/PDGFRA/SOS1/TSC2/RAC1/PRKCB/LYPLA1/PIP5K1A/SLC44A4/CHPT1/PIK3R1/WASF3/AKT3/GPCPD1/PLCG1/DGKE/GRB2/WASL/RHEB/AKT1	ko:K04368/ko:K03099/ko:K06515/ko:K08268/ko:K04366/ko:K01115/ko:K00922/ko:K00922/ko:K00968/ko:K15377/ko:K04448/ko:K01080/ko:K02649/ko:K04456/ko:K05748/ko:K07203/ko:K15377/ko:K04369/ko:K14156/ko:K04440/ko:K04371/ko:K04440/ko:K07205/ko:K04361/ko:K05450/ko:K16342/ko:K04440/ko:K04363/ko:K03099/ko:K07207/ko:K04392/ko:K19662/ko:K06128/ko:K00889/ko:K15377/ko:K00994/ko:K02649/ko:K06083/ko:K04456/ko:K18695…	46
ko04624	Toll and Imd signaling pathway	21/2084	35/6215	0.00115476673217129	0.00708709778763949	ENSSSCG00000004110/ENSSSCG00000004037/ENSSSCG00000004334/ENSSSCG00000031912/ENSSSCG00000003877/ENSSSCG00000013588/ENSSSCG00000054981/ENSSSCG00000014010/ENSSSCG00000010563/ENSSSCG00000010380/ENSSSCG00000038076/ENSSSCG00000063374/ENSSSCG00000009228/ENSSSCG00000030957/ENSSSCG00000008388/ENSSSCG00000022190/ENSSSCG00000001952/ENSSSCG00000001556/ENSSSCG00000023307/ENSSSCG00000007030/ENSSSCG00000030632	TAB2/MAP3K4/MAP3K7/JUN/FAF1/MAP2K7/FADD/MAPK9/BTRC/MAPK8/ATF2/BIRC2/MAPK10/NFKB1/REL/UBE2V2/NFKBIA/MAPK14/FBXW11/IKBKB/UBE2V1	ko:K04404/ko:K04428/ko:K04427/ko:K04448/ko:K20703/ko:K04431/ko:K02373/ko:K04440/ko:K03362/ko:K04440/ko:K04450/ko:K16060/ko:K04440/ko:K02580/ko:K09254/ko:K10704/ko:K04734/ko:K04441/ko:K03362/ko:K07209/ko:K10704	21
ko01524	Platinum drug resistance	32/2084	60/6215	0.00117767329478597	0.00708868733207709	ENSSSCG00000062696/ENSSSCG00000005368/ENSSSCG00000026041/ENSSSCG00000021203/ENSSSCG00000011213/ENSSSCG00000030413/ENSSSCG00000003909/ENSSSCG00000002989/ENSSSCG00000055289/ENSSSCG00000013033/ENSSSCG00000054981/ENSSSCG00000010081/ENSSSCG00000022351/ENSSSCG00000034012/ENSSSCG00000063374/ENSSSCG00000025606/ENSSSCG00000008428/ENSSSCG00000006821/ENSSSCG00000012437/ENSSSCG00000025028/ENSSSCG00000002627/…	BCL2/XPA/MAP3K5/PIK3CB/TOP2B/PIK3CA/PIK3R3/AKT2/ERCC1/BAD/FADD/MAPK1/GSTO1/CASP3/BIRC2/ATM/MSH2/GSTM3/ATP7A/XIAP/GSTA4/MDM2/MGST1/APAF1/BID/PIK3R1/AKT3/TOP2A/TP53/BIRC5/CYCS/AKT1	ko:K02161/ko:K10847/ko:K04426/ko:K00922/ko:K03164/ko:K00922/ko:K02649/ko:K04456/ko:K10849/ko:K02158/ko:K02373/ko:K04371/ko:K00799/ko:K02187/ko:K16060/ko:K04728/ko:K08735/ko:K00799/ko:K17686/ko:K04725/ko:K00799/ko:K06643/ko:K00799/ko:K02084/ko:K04726/ko:K02649/ko:K04456/ko:K03164/ko:K04451/ko:K08731/ko:K08738/ko:K04456	32
ko04071	Sphingolipid signaling pathway	54/2084	114/6215	0.0013856705035159	0.00818329938868826	ENSSSCG00000033763/ENSSSCG00000004943/ENSSSCG00000004408/ENSSSCG00000026382/ENSSSCG00000028558/ENSSSCG00000062696/ENSSSCG00000026041/ENSSSCG00000024453/ENSSSCG00000011750/ENSSSCG00000033185/ENSSSCG00000021203/ENSSSCG00000030413/ENSSSCG00000022080/ENSSSCG00000011399/ENSSSCG00000003909/ENSSSCG00000002989/ENSSSCG00000014298/ENSSSCG00000012981/ENSSSCG00000027127/ENSSSCG00000040793/ENSSSCG00000014010/…	GNAQ/MAP2K1/SMPD2/PPP2R5E/SGPP1/BCL2/MAP3K5/RAF1/PLD1/PPP2R3A/PIK3CB/PIK3CA/RHOA/GNAI2/PIK3R3/AKT2/PPP2CA/RELA/MAP2K2/CTSD/MAPK9/SGMS1/PPP2R2A/SGPL1/SPTLC1/MAPK1/MAPK8/PPP2R5A/MAPK10/NFKB1/PRKCE/RAC1/GNA12/PRKCB/ABCC1/ROCK2/NSMAF/CERS2/GNAI3/ADORA3/PPP2R3C/MAPK14/CERS5/TNFRSF1A/BID/PIK3R1/AKT3/DEGS1/PLCB1/ASAH1/GNA13/SPHK1/TP53/AKT1	ko:K04634/ko:K04368/ko:K12351/ko:K11584/ko:K04716/ko:K02161/ko:K04426/ko:K04366/ko:K01115/ko:K11583/ko:K00922/ko:K00922/ko:K04513/ko:K04630/ko:K02649/ko:K04456/ko:K04382/ko:K04735/ko:K04369/ko:K01379/ko:K04440/ko:K04714/ko:K04354/ko:K01634/ko:K00654/ko:K04371/ko:K04440/ko:K11584/ko:K04440/ko:K02580/ko:K18050/ko:K04392/ko:K04346/ko:K19662/ko:K05665/ko:K17388/ko:K18953/ko:K04710/ko:K04630/ko:K04268…	54
ko04136	Autophagy - other	18/2084	29/6215	0.00150361682186681	0.00871540861563538	ENSSSCG00000011575/ENSSSCG00000029094/ENSSSCG00000003749/ENSSSCG00000003816/ENSSSCG00000003413/ENSSSCG00000014298/ENSSSCG00000033912/ENSSSCG00000025210/ENSSSCG00000013257/ENSSSCG00000016211/ENSSSCG00000016300/ENSSSCG00000007580/ENSSSCG00000012569/ENSSSCG00000002502/ENSSSCG00000033687/ENSSSCG00000017260/ENSSSCG00000017386/ENSSSCG00000017139	ATG7/PIK3R4/PIK3C3/ATG4C/MTOR/PPP2CA/ATG12/ATG10/ATG13/ATG9A/ATG16L1/WIPI2/ATG4A/ATG2B/ATG101/WIPI1/BECN1/RPTOR	ko:K08337/ko:K08333/ko:K00914/ko:K08342/ko:K07203/ko:K04382/ko:K08336/ko:K17888/ko:K08331/ko:K17907/ko:K17890/ko:K17908/ko:K08342/ko:K17906/ko:K19730/ko:K17908/ko:K08334/ko:K07204	18
ko03008	Ribosome biogenesis in eukaryotes	35/2084	68/6215	0.00162069586762152	0.00906817906117847	ENSSSCG00000004328/ENSSSCG00000022952/ENSSSCG00000011678/ENSSSCG00000011827/ENSSSCG00000030510/ENSSSCG00000002753/ENSSSCG00000056442/ENSSSCG00000014199/ENSSSCG00000010145/ENSSSCG00000010460/ENSSSCG00000009746/ENSSSCG00000022225/ENSSSCG00000016036/ENSSSCG00000015056/ENSSSCG00000009137/ENSSSCG00000009084/ENSSSCG00000008534/ENSSSCG00000007672/ENSSSCG00000007855/ENSSSCG00000028228/ENSSSCG00000006727/…	MDN1/NMD3/XRN1/LSG1/FBL/NOB1/TMEM167A/WDR36/HEATR1/RPP30/RAN/NOP58/WDR75/REXO2/GAR1/SPATA5/WDR43/POP7/REXO5/XPO1/WDR3/DKC1/NXT2/EFL1/NOP10/FCF1/IMP3/SNU13/DROSHA/AK6/NVL/GTPBP4/XRN2/NOP56/RBM28	ko:K14572/ko:K07562/ko:K12618/ko:K14539/ko:K14563/ko:K11883/ko:K14527/ko:K14554/ko:K14550/ko:K03539/ko:K07936/ko:K14565/ko:K14552/ko:K13288/ko:K11128/ko:K14575/ko:K14546/ko:K14527/ko:K14570/ko:K14290/ko:K14556/ko:K11131/ko:K14285/ko:K14536/ko:K11130/ko:K14566/ko:K14560/ko:K12845/ko:K03685/ko:K18532/ko:K14571/ko:K06943/ko:K12619/ko:K14564/ko:K14573	35
ko00630	Glyoxylate and dicarboxylate metabolism	17/2084	27/6215	0.0016224218128626	0.00906817906117847	ENSSSCG00000035696/ENSSSCG00000005349/ENSSSCG00000004049/ENSSSCG00000011653/ENSSSCG00000013302/ENSSSCG00000010523/ENSSSCG00000016402/ENSSSCG00000015443/ENSSSCG00000025486/ENSSSCG00000036614/ENSSSCG00000025751/ENSSSCG00000001732/ENSSSCG00000000064/ENSSSCG00000035686/ENSSSCG00000009522/ENSSSCG00000023807/ENSSSCG00000007286	MCEE/GRHPR/ACAT2/PCCB/CAT/HOGA1/AGXT/DLD/MDH2/PGP/MDH1/MMUT/ACO2/CS/PCCA/ACO1/ACSS2	ko:K05606/ko:K00049/ko:K00626/ko:K01966/ko:K03781/ko:K18123/ko:K00830/ko:K00382/ko:K00026/ko:K19269/ko:K00025/ko:K01847/ko:K01681/ko:K01647/ko:K01965/ko:K01681/ko:K01895	17
ko00310	Lysine degradation	29/2084	54/6215	0.00171604255669099	0.00942318105691717	ENSSSCG00000004049/ENSSSCG00000011689/ENSSSCG00000040296/ENSSSCG00000011332/ENSSSCG00000003433/ENSSSCG00000014247/ENSSSCG00000013729/ENSSSCG00000014044/ENSSSCG00000031459/ENSSSCG00000038086/ENSSSCG00000009777/ENSSSCG00000015820/ENSSSCG00000028840/ENSSSCG00000015443/ENSSSCG00000023324/ENSSSCG00000030396/ENSSSCG00000009150/ENSSSCG00000008571/ENSSSCG00000006508/ENSSSCG00000006645/ENSSSCG00000038442/…	ACAT2/PLOD2/EHHADH/SETD2/PLOD1/ALDH7A1/GCDH/NSD1/KMT5B/ECHS1/KMT5A/NSD3/EZH2/DLD/KMT2A/SETD7/HADH/HADHA/ASH1L/SETDB1/TMLHE/EHMT2/PHF11/SETDB2/DHTKD1/EZH1/ALDH3A2/KMT2C/EHMT1	ko:K00626/ko:K13645/ko:K07514/ko:K11423/ko:K00473/ko:K14085/ko:K00252/ko:K15588/ko:K11429/ko:K07511/ko:K11428/ko:K11425/ko:K11430/ko:K00382/ko:K09186/ko:K11431/ko:K00022/ko:K07515/ko:K06101/ko:K11421/ko:K00474/ko:K11420/ko:K18494/ko:K18494/ko:K15791/ko:K17451/ko:K00128/ko:K09188/ko:K11420	29
ko04917	Prolactin signaling pathway	34/2084	66/6215	0.00184374665298418	0.00994987417903531	ENSSSCG00000004943/ENSSSCG00000005015/ENSSSCG00000004387/ENSSSCG00000025777/ENSSSCG00000005215/ENSSSCG00000024453/ENSSSCG00000021203/ENSSSCG00000030413/ENSSSCG00000011889/ENSSSCG00000003909/ENSSSCG00000002989/ENSSSCG00000012981/ENSSSCG00000027127/ENSSSCG00000014010/ENSSSCG00000010081/ENSSSCG00000010380/ENSSSCG00000010591/ENSSSCG00000016057/ENSSSCG00000009228/ENSSSCG00000030957/ENSSSCG00000008437/…	MAP2K1/SOS2/FOXO3/ESR1/JAK2/RAF1/PIK3CB/PIK3CA/GSK3B/PIK3R3/AKT2/RELA/MAP2K2/MAPK9/MAPK1/MAPK8/CYP17A1/STAT1/MAPK10/NFKB1/SOCS5/SOS1/SOCS1/LHCGR/SHC1/MAPK14/CCND2/PIK3R1/AKT3/STAT3/STAT5A/STAT5B/GRB2/AKT1	ko:K04368/ko:K03099/ko:K09408/ko:K08550/ko:K04447/ko:K04366/ko:K00922/ko:K00922/ko:K03083/ko:K02649/ko:K04456/ko:K04735/ko:K04369/ko:K04440/ko:K04371/ko:K04440/ko:K00512/ko:K11220/ko:K04440/ko:K02580/ko:K04698/ko:K03099/ko:K04694/ko:K04248/ko:K06279/ko:K04441/ko:K10151/ko:K02649/ko:K04456/ko:K04692/ko:K11223/ko:K11224/ko:K04364/ko:K04456	34
ko03060	Protein export	14/2084	21/6215	0.00191752633156123	0.0101726396911638	ENSSSCG00000004382/ENSSSCG00000004912/ENSSSCG00000029608/ENSSSCG00000011639/ENSSSCG00000011621/ENSSSCG00000013322/ENSSSCG00000054202/ENSSSCG00000015227/ENSSSCG00000014850/ENSSSCG00000008900/ENSSSCG00000002042/ENSSSCG00000029183/ENSSSCG00000017191/ENSSSCG00000061899	SEC63/SEC11C/SEC62/SRPRB/SEC61A1/IMMP1L/SEC61G/SRPRA/SPCS2/SRP72/OXA1L/SEC11A/SRP68/IMMP2L	ko:K09540/ko:K13280/ko:K12275/ko:K12272/ko:K10956/ko:K09647/ko:K07342/ko:K13431/ko:K12947/ko:K03108/ko:K03217/ko:K13280/ko:K03107/ko:K09648	14
ko03018	RNA degradation	36/2084	71/6215	0.00197113698725857	0.0102827646168655	ENSSSCG00000005346/ENSSSCG00000005355/ENSSSCG00000012014/ENSSSCG00000011601/ENSSSCG00000028197/ENSSSCG00000011678/ENSSSCG00000011300/ENSSSCG00000022616/ENSSSCG00000003660/ENSSSCG00000022343/ENSSSCG00000062607/ENSSSCG00000014338/ENSSSCG00000014204/ENSSSCG00000034314/ENSSSCG00000013463/ENSSSCG00000014009/ENSSSCG00000016193/ENSSSCG00000057499/ENSSSCG00000016077/ENSSSCG00000015231/ENSSSCG00000015097/…	ZCCHC7/EXOSC3/BTG3/LSM3/PFKL/XRN1/EXOSC7/DCP1A/PABPC4/ENO1/TENT4B/HSPA9/DCP2/LSM4/LSM7/CNOT6/CNOT9/LSM1/HSPD1/DCPS/DDX6/LSM6/CNOT6L/PNPT1/PARN/EDC3/LSM2/CNOT2/TOB2/MTREX/PAN3/CNOT7/XRN2/ENO3/LSM5/CNOT4	ko:K12597/ko:K03681/ko:K14443/ko:K12622/ko:K00850/ko:K12618/ko:K12589/ko:K12610/ko:K13126/ko:K01689/ko:K03514/ko:K04043/ko:K12613/ko:K12623/ko:K12626/ko:K12603/ko:K12606/ko:K12620/ko:K04077/ko:K12584/ko:K12614/ko:K12625/ko:K12603/ko:K00962/ko:K01148/ko:K12615/ko:K12621/ko:K12605/ko:K14443/ko:K12598/ko:K12572/ko:K12581/ko:K12619/ko:K01689/ko:K12624/ko:K10643	36
ko04926	Relaxin signaling pathway	51/2084	108/6215	0.00202071279407569	0.0103685754843556	ENSSSCG00000004943/ENSSSCG00000005015/ENSSSCG00000004952/ENSSSCG00000004505/ENSSSCG00000005382/ENSSSCG00000005318/ENSSSCG00000046439/ENSSSCG00000024453/ENSSSCG00000021203/ENSSSCG00000030413/ENSSSCG00000037583/ENSSSCG00000011399/ENSSSCG00000002829/ENSSSCG00000040920/ENSSSCG00000031912/ENSSSCG00000021890/ENSSSCG00000003909/ENSSSCG00000036505/ENSSSCG00000002989/ENSSSCG00000013771/ENSSSCG00000013887/…	MAP2K1/SOS2/SMAD3/SMAD2/TGFBR1/CREB3/GNG10/RAF1/PIK3CB/PIK3CA/GNB4/GNAI2/MMP2/PRKACB/JUN/GNB1/PIK3R3/GNG12/AKT2/PRKACA/INSL3/MAP2K7/RELA/VEGFB/MAP2K2/MAPK9/MAPK1/MAPK8/VEGFC/CREB1/ATF2/EGFR/MAPK10/NFKB1/SOS1/ADCY3/ADCY9/GNB2/SHC1/GNAI3/NFKBIA/MAPK14/ADCY6/ATF4/PIK3R1/AKT3/PLCB1/MAP2K4/GRB2/CREB3L2/AKT1	ko:K04368/ko:K03099/ko:K04500/ko:K04500/ko:K04674/ko:K09048/ko:K04545/ko:K04366/ko:K00922/ko:K00922/ko:K04538/ko:K04630/ko:K01398/ko:K04345/ko:K04448/ko:K04536/ko:K02649/ko:K04347/ko:K04456/ko:K04345/ko:K21999/ko:K04431/ko:K04735/ko:K16858/ko:K04369/ko:K04440/ko:K04371/ko:K04440/ko:K05449/ko:K05870/ko:K04450/ko:K04361/ko:K04440/ko:K02580/ko:K03099/ko:K08043/ko:K08049/ko:K04537/ko:K06279/ko:K04630…	51
ko04146	Peroxisome	38/2084	76/6215	0.00207450338445584	0.0104728961183012	ENSSSCG00000040317/ENSSSCG00000004134/ENSSSCG00000004160/ENSSSCG00000021355/ENSSSCG00000011192/ENSSSCG00000011477/ENSSSCG00000040296/ENSSSCG00000003914/ENSSSCG00000028943/ENSSSCG00000002697/ENSSSCG00000003405/ENSSSCG00000026025/ENSSSCG00000028431/ENSSSCG00000014187/ENSSSCG00000021170/ENSSSCG00000013302/ENSSSCG00000013030/ENSSSCG00000010175/ENSSSCG00000009931/ENSSSCG00000045726/ENSSSCG00000022758/…	SOD2/PEX3/PEX7/SOD1/HACL1/ACOX2/EHHADH/PRDX1/ECH1/NUDT7/PEX14/HMGCL/HSD17B4/NUDT12/FAR1/CAT/PRDX5/GNPAT/MVK/PXMP2/PECR/ACSL3/AGPS/IDH1/AGXT/PEX1/CROT/ABCD3/PEX19/ACSL4/DHRS4/ABCD4/ECI2/SLC25A17/PHYH/ACOT8/ACOX1/GSTK1	ko:K04564/ko:K13336/ko:K13341/ko:K04565/ko:K12261/ko:K10214/ko:K07514/ko:K13279/ko:K12663/ko:K17879/ko:K13343/ko:K01640/ko:K12405/ko:K03426/ko:K13356/ko:K03781/ko:K11187/ko:K00649/ko:K00869/ko:K13347/ko:K07753/ko:K01897/ko:K00803/ko:K00031/ko:K00830/ko:K13338/ko:K05940/ko:K05677/ko:K13337/ko:K01897/ko:K11147/ko:K05678/ko:K13239/ko:K13354/ko:K00477/ko:K11992/ko:K00232/ko:K13299	38
ko04666	Fc gamma R-mediated phagocytosis	39/2084	79/6215	0.0024531766937404	0.0121880048435039	ENSSSCG00000005012/ENSSSCG00000004943/ENSSSCG00000037803/ENSSSCG00000005596/ENSSSCG00000024453/ENSSSCG00000011750/ENSSSCG00000021203/ENSSSCG00000030413/ENSSSCG00000002688/ENSSSCG00000003839/ENSSSCG00000003909/ENSSSCG00000002989/ENSSSCG00000003577/ENSSSCG00000036317/ENSSSCG00000003520/ENSSSCG00000012974/ENSSSCG00000009821/ENSSSCG00000010095/ENSSSCG00000010025/ENSSSCG00000010081/ENSSSCG00000015560/…	ARF6/MAP2K1/MARCKS/ARPC5L/RAF1/PLD1/PIK3CB/PIK3CA/PLCG2/PLPP3/PIK3R3/AKT2/WASF2/VASP/CDC42/CFL1/ARPC3/CRKL/LIMK2/MAPK1/ARPC5/INPPL1/PRKCE/RAC1/ARPC1B/ARPC1A/PRKCB/ASAP1/PIP5K1A/CFL2/PIK3R1/MYO10/WASF3/AKT3/PLCG1/CRK/SPHK1/WASL/AKT1	ko:K07941/ko:K04368/ko:K12561/ko:K05754/ko:K04366/ko:K01115/ko:K00922/ko:K00922/ko:K05859/ko:K01080/ko:K02649/ko:K04456/ko:K05748/ko:K06274/ko:K04393/ko:K05765/ko:K05756/ko:K04438/ko:K05744/ko:K04371/ko:K05754/ko:K15909/ko:K18050/ko:K04392/ko:K05757/ko:K05757/ko:K19662/ko:K12488/ko:K00889/ko:K05765/ko:K02649/ko:K12559/ko:K06083/ko:K04456/ko:K01116/ko:K04438/ko:K04718/ko:K05747/ko:K04456	39
ko04066	HIF-1 signaling pathway	44/2084	92/6215	0.00294607088592415	0.0144081279264728	ENSSSCG00000004943/ENSSSCG00000062696/ENSSSCG00000005096/ENSSSCG00000030560/ENSSSCG00000021203/ENSSSCG00000030413/ENSSSCG00000011848/ENSSSCG00000025881/ENSSSCG00000002688/ENSSSCG00000003898/ENSSSCG00000003909/ENSSSCG00000022343/ENSSSCG00000002989/ENSSSCG00000003413/ENSSSCG00000013448/ENSSSCG00000012981/ENSSSCG00000013566/ENSSSCG00000027127/ENSSSCG00000010172/ENSSSCG00000010253/ENSSSCG00000010311/…	MAP2K1/BCL2/HIF1A/IGF1R/PIK3CB/PIK3CA/TFRC/PDHB/PLCG2/MKNK1/PIK3R3/ENO1/AKT2/MTOR/MKNK2/RELA/INSR/MAP2K2/EGLN1/HK1/CAMK2G/MAPK1/EIF4E2/EIF4EBP1/EGFR/NFKB1/HK2/ELOB/CREBBP/PRKCB/ELOC/ARNT/ANGPT1/PDHA1/GAPDH/EP300/PIK3R1/AKT3/CUL2/PLCG1/STAT3/ENO3/AKT1/HMOX1	ko:K04368/ko:K02161/ko:K08268/ko:K05087/ko:K00922/ko:K00922/ko:K06503/ko:K00162/ko:K05859/ko:K04372/ko:K02649/ko:K01689/ko:K04456/ko:K07203/ko:K04372/ko:K04735/ko:K04527/ko:K04369/ko:K09592/ko:K00844/ko:K04515/ko:K04371/ko:K03259/ko:K07205/ko:K04361/ko:K02580/ko:K00844/ko:K03873/ko:K04498/ko:K19662/ko:K03872/ko:K09097/ko:K05465/ko:K00161/ko:K00134/ko:K04498/ko:K02649/ko:K04456/ko:K03870/ko:K01116…	44
ko01521	EGFR tyrosine kinase inhibitor resistance	37/2084	75/6215	0.00317961980000762	0.015311092267729	ENSSSCG00000004943/ENSSSCG00000005015/ENSSSCG00000004387/ENSSSCG00000062696/ENSSSCG00000005215/ENSSSCG00000030560/ENSSSCG00000024453/ENSSSCG00000021203/ENSSSCG00000030413/ENSSSCG00000011889/ENSSSCG00000002688/ENSSSCG00000003909/ENSSSCG00000003809/ENSSSCG00000002989/ENSSSCG00000003413/ENSSSCG00000013033/ENSSSCG00000027127/ENSSSCG00000010081/ENSSSCG00000038466/ENSSSCG00000022301/ENSSSCG00000022126/…	MAP2K1/SOS2/FOXO3/BCL2/JAK2/IGF1R/RAF1/PIK3CB/PIK3CA/GSK3B/PLCG2/PIK3R3/JAK1/AKT2/MTOR/BAD/MAP2K2/MAPK1/EIF4E2/EIF4EBP1/EGFR/PDGFD/GAB1/FGF2/PDGFRA/SOS1/PRKCB/SHC1/ARAF/PIK3R1/AKT3/PLCG1/STAT3/NF1/GRB2/BRAF/AKT1	ko:K04368/ko:K03099/ko:K09408/ko:K02161/ko:K04447/ko:K05087/ko:K04366/ko:K00922/ko:K00922/ko:K03083/ko:K05859/ko:K02649/ko:K11217/ko:K04456/ko:K07203/ko:K02158/ko:K04369/ko:K04371/ko:K03259/ko:K07205/ko:K04361/ko:K05450/ko:K09593/ko:K18497/ko:K04363/ko:K03099/ko:K19662/ko:K06279/ko:K08845/ko:K02649/ko:K04456/ko:K01116/ko:K04692/ko:K08052/ko:K04364/ko:K04365/ko:K04456	37
ko00130	Ubiquinone and other terpenoid-quinone biosynthesis	8/2084	10/6215	0.00352750298339276	0.0167289156636656	ENSSSCG00000002754/ENSSSCG00000009805/ENSSSCG00000009903/ENSSSCG00000009238/ENSSSCG00000028513/ENSSSCG00000057004/ENSSSCG00000034655/ENSSSCG00000002354	NQO1/HPD/COQ5/COQ2/VKORC1L1/VKORC1/COQ7/COQ6	ko:K00355/ko:K00457/ko:K06127/ko:K06125/ko:K05357/ko:K05357/ko:K06134/ko:K06126	8
ko04922	Glucagon signaling pathway	44/2084	93/6215	0.00380801373664498	0.0177896761129832	ENSSSCG00000033763/ENSSSCG00000005318/ENSSSCG00000023437/ENSSSCG00000025881/ENSSSCG00000040920/ENSSSCG00000036145/ENSSSCG00000002844/ENSSSCG00000002989/ENSSSCG00000022545/ENSSSCG00000003189/ENSSSCG00000013366/ENSSSCG00000013388/ENSSSCG00000013771/ENSSSCG00000012880/ENSSSCG00000010235/ENSSSCG00000010301/ENSSSCG00000057024/ENSSSCG00000010311/ENSSSCG00000010517/ENSSSCG00000034395/ENSSSCG00000038076/…	GNAQ/CREB3/ITPR1/PDHB/PRKACB/PRKAA2/PHKB/AKT2/CALM3/PRMT1/LDHA/PDE3B/PRKACA/CPT1A/SIRT1/PPP3CB/PPP3CC/CAMK2G/PGAM1/CREB1/ATF2/SIK2/PPP3CA/PPP4C/PHKG2/CREBBP/PPP4R3B/PPP3R1/PHKA1/PDHA1/PPP4R3A/PRKAG1/PPARA/ATF4/EP300/ITPR2/FOXO1/AKT3/PLCB1/ACACA/G6PC3/PGAM2/CREB3L2/AKT1	ko:K04634/ko:K09048/ko:K04958/ko:K00162/ko:K04345/ko:K07198/ko:K07190/ko:K04456/ko:K02183/ko:K11434/ko:K00016/ko:K13296/ko:K04345/ko:K08765/ko:K11411/ko:K04348/ko:K04348/ko:K04515/ko:K01834/ko:K05870/ko:K04450/ko:K16311/ko:K04348/ko:K15423/ko:K00871/ko:K04498/ko:K17491/ko:K06268/ko:K07190/ko:K00161/ko:K17491/ko:K07200/ko:K07294/ko:K04374/ko:K04498/ko:K04958/ko:K07201/ko:K04456/ko:K05858/ko:K11262…	44
ko00040	Pentose and glucuronate interconversions	9/2084	12/6215	0.00400429193197812	0.018431520216311	ENSSSCG00000004679/ENSSSCG00000029256/ENSSSCG00000003144/ENSSSCG00000015358/ENSSSCG00000030150/ENSSSCG00000007739/ENSSSCG00000008368/ENSSSCG00000039873/ENSSSCG00000040608	SORD/AKR1A1/DHDH/CRPPA/UGDH/GUSB/UGP2/DCXR/AKR1B1	ko:K00008/ko:K00002/ko:K00078/ko:K21031/ko:K00012/ko:K01195/ko:K00963/ko:K03331/ko:K00011	9
ko04962	Vasopressin-regulated water reabsorption	22/2084	40/6215	0.00411244414004777	0.0186550002294921	ENSSSCG00000032312/ENSSSCG00000005318/ENSSSCG00000037653/ENSSSCG00000011233/ENSSSCG00000040920/ENSSSCG00000021427/ENSSSCG00000013771/ENSSSCG00000009904/ENSSSCG00000034395/ENSSSCG00000038895/ENSSSCG00000015948/ENSSSCG00000033937/ENSSSCG00000008578/ENSSSCG00000007950/ENSSSCG00000000175/ENSSSCG00000020962/ENSSSCG00000032467/ENSSSCG00000017316/ENSSSCG00000034868/ENSSSCG00000034058/ENSSSCG00000016520/…	RAB11A/CREB3/RAB5A/DYNC1LI1/PRKACB/DCTN4/PRKACA/DYNLL1/CREB1/DCTN6/DYNC1I2/DYNC2H1/ADCY3/ADCY9/ADCY6/DYNLL2/RAB5C/NSF/VAMP2/ARHGDIA/CREB3L2/DYNC1H1	ko:K07904/ko:K09048/ko:K07887/ko:K10416/ko:K04345/ko:K10426/ko:K04345/ko:K10418/ko:K05870/ko:K10428/ko:K10415/ko:K10414/ko:K08043/ko:K08049/ko:K08046/ko:K10418/ko:K07889/ko:K06027/ko:K13504/ko:K12462/ko:K09048/ko:K10413	22
ko05163	Human cytomegalovirus infection	88/2084	208/6215	0.00447564785960783	0.0200125397151036	ENSSSCG00000033763/ENSSSCG00000004943/ENSSSCG00000005015/ENSSSCG00000005318/ENSSSCG00000046439/ENSSSCG00000051899/ENSSSCG00000024453/ENSSSCG00000021203/ENSSSCG00000023437/ENSSSCG00000041289/ENSSSCG00000030413/ENSSSCG00000037583/ENSSSCG00000011274/ENSSSCG00000011889/ENSSSCG00000022080/ENSSSCG00000011399/ENSSSCG00000029578/ENSSSCG00000040920/ENSSSCG00000021890/ENSSSCG00000003909/ENSSSCG00000036505/…	GNAQ/MAP2K1/SOS2/CREB3/GNG10/B2M/RAF1/PIK3CB/ITPR1/IL10RB/PIK3CA/GNB4/CTNNB1/GSK3B/RHOA/GNAI2/NFATC3/PRKACB/GNB1/PIK3R3/GNG12/JAK1/AKT2/BCAR1/MTOR/CALM3/PRKACA/GNA11/FADD/RELA/MAP2K2/CXCL12/CRKL/PPP3CB/PPP3CC/MAPK1/ITGAV/CASP3/EIF4EBP1/CREB1/ATF2/EGFR/CDK6/ARHGEF12/PPP3CA/NFKB1/PDGFRA/SOS1/ADCY3/IL1R1/ADCY9/TSC2/RAC1/GNA12/GNB2/PRKCB/ROCK2/PPP3R1/PTK2/ARHGEF11/GNAI3/E2F3/NFKBIA/RIPK1/MAPK14/TAPBP…	ko:K04634/ko:K04368/ko:K03099/ko:K09048/ko:K04545/ko:K08055/ko:K04366/ko:K00922/ko:K04958/ko:K05135/ko:K00922/ko:K04538/ko:K02105/ko:K03083/ko:K04513/ko:K04630/ko:K17333/ko:K04345/ko:K04536/ko:K02649/ko:K04347/ko:K11217/ko:K04456/ko:K05726/ko:K07203/ko:K02183/ko:K04345/ko:K04635/ko:K02373/ko:K04735/ko:K04369/ko:K10031/ko:K04438/ko:K04348/ko:K04348/ko:K04371/ko:K06487/ko:K02187/ko:K07205/ko:K05870…	88
ko04110	Cell cycle	52/2084	114/6215	0.00455449718391487	0.0200782763178219	ENSSSCG00000004952/ENSSSCG00000004432/ENSSSCG00000004505/ENSSSCG00000004524/ENSSSCG00000004306/ENSSSCG00000005706/ENSSSCG00000011652/ENSSSCG00000033057/ENSSSCG00000037647/ENSSSCG00000011889/ENSSSCG00000003949/ENSSSCG00000037066/ENSSSCG00000003419/ENSSSCG00000003613/ENSSSCG00000014147/ENSSSCG00000013481/ENSSSCG00000022689/ENSSSCG00000030222/ENSSSCG00000009814/ENSSSCG00000035249/ENSSSCG00000010625/…	SMAD3/HDAC2/SMAD2/SMAD4/ORC3/ABL1/STAG1/ANAPC13/TFDP2/GSK3B/CDC20/GADD45A/MAD2L2/HDAC1/CCNH/FZR1/GADD45B/ANAPC7/ANAPC5/GADD45G/SMC3/ORC4/MCM6/ATM/CDK6/CUL1/ORC5/ANAPC4/ANAPC10/CREBBP/MAD1L1/BUB1/ANAPC1/PLK1/PRKDC/RAD21/SMC1A/STAG2/E2F3/CCND3/MDM2/CCND2/EP300/CDK4/CDC16/TFDP1/RB1/YWHAB/RBL1/YWHAE/CDC27/TP53	ko:K04500/ko:K06067/ko:K04500/ko:K04501/ko:K02605/ko:K06619/ko:K06671/ko:K12456/ko:K09392/ko:K03083/ko:K03363/ko:K04402/ko:K13728/ko:K06067/ko:K06634/ko:K03364/ko:K04402/ko:K03354/ko:K03352/ko:K04402/ko:K06669/ko:K02606/ko:K02542/ko:K04728/ko:K02091/ko:K03347/ko:K02607/ko:K03351/ko:K03357/ko:K04498/ko:K06679/ko:K02178/ko:K03348/ko:K06631/ko:K06642/ko:K06670/ko:K06636/ko:K06671/ko:K06620/ko:K10152…	52
ko00270	Cysteine and methionine metabolism	24/2084	45/6215	0.00471755085319743	0.0205082419034833	ENSSSCG00000005135/ENSSSCG00000005663/ENSSSCG00000032985/ENSSSCG00000055869/ENSSSCG00000003192/ENSSSCG00000003139/ENSSSCG00000013366/ENSSSCG00000013299/ENSSSCG00000013756/ENSSSCG00000010143/ENSSSCG00000029413/ENSSSCG00000022300/ENSSSCG00000025486/ENSSSCG00000029161/ENSSSCG00000025751/ENSSSCG00000037549/ENSSSCG00000006925/ENSSSCG00000006816/ENSSSCG00000012166/ENSSSCG00000001488/ENSSSCG00000000133/…	MTAP/KYAT1/GOT2/SRM/IL4I1/BCAT2/LDHA/APIP/MRI1/MTR/DNMT3A/MAT2A/MDH2/ADI1/MDH1/GCLM/KYAT3/AHCYL1/SMS/GCLC/TST/MAT2B/AHCY/AHCYL2	ko:K00772/ko:K00816/ko:K14455/ko:K00797/ko:K03334/ko:K00826/ko:K00016/ko:K08964/ko:K08963/ko:K00548/ko:K17398/ko:K00789/ko:K00026/ko:K08967/ko:K00025/ko:K11205/ko:K00816/ko:K01251/ko:K00802/ko:K11204/ko:K01011/ko:K00789/ko:K01251/ko:K01251	24
ko04114	Oocyte meiosis	47/2084	102/6215	0.00537362204288585	0.0230403246496339	ENSSSCG00000004943/ENSSSCG00000026382/ENSSSCG00000030560/ENSSSCG00000033057/ENSSSCG00000023437/ENSSSCG00000040920/ENSSSCG00000003949/ENSSSCG00000003419/ENSSSCG00000022545/ENSSSCG00000014298/ENSSSCG00000013771/ENSSSCG00000012913/ENSSSCG00000030222/ENSSSCG00000009814/ENSSSCG00000010301/ENSSSCG00000057024/ENSSSCG00000010311/ENSSSCG00000010081/ENSSSCG00000010625/ENSSSCG00000010563/ENSSSCG00000010606/…	MAP2K1/PPP2R5E/IGF1R/ANAPC13/ITPR1/PRKACB/CDC20/MAD2L2/CALM3/PPP2CA/PRKACA/PPP1CA/ANAPC7/ANAPC5/PPP3CB/PPP3CC/CAMK2G/MAPK1/SMC3/BTRC/SLK/PGR/CUL1/PPP2R5A/ANAPC4/ANAPC10/PPP3CA/ADCY3/ADCY9/MAD1L1/SPDYA/PPP1CB/BUB1/ANAPC1/PLK1/PPP3R1/AR/SMC1A/RPS6KA3/ADCY6/ITPR2/FBXW11/CPEB4/CDC16/YWHAB/YWHAE/CDC27	ko:K04368/ko:K11584/ko:K05087/ko:K12456/ko:K04958/ko:K04345/ko:K03363/ko:K13728/ko:K02183/ko:K04382/ko:K04345/ko:K06269/ko:K03354/ko:K03352/ko:K04348/ko:K04348/ko:K04515/ko:K04371/ko:K06669/ko:K03362/ko:K08836/ko:K08556/ko:K03347/ko:K11584/ko:K03351/ko:K03357/ko:K04348/ko:K08043/ko:K08049/ko:K06679/ko:K08694/ko:K06269/ko:K02178/ko:K03348/ko:K06631/ko:K06268/ko:K08557/ko:K06636/ko:K04373/ko:K08046…	47
ko05167	Kaposi sarcoma-associated herpesvirus infection	73/2084	170/6215	0.00596986414874934	0.0252509118724128	ENSSSCG00000004943/ENSSSCG00000046439/ENSSSCG00000005215/ENSSSCG00000005096/ENSSSCG00000005058/ENSSSCG00000024453/ENSSSCG00000021203/ENSSSCG00000023437/ENSSSCG00000036556/ENSSSCG00000033115/ENSSSCG00000030413/ENSSSCG00000037583/ENSSSCG00000011274/ENSSSCG00000011889/ENSSSCG00000029578/ENSSSCG00000002688/ENSSSCG00000003749/ENSSSCG00000031912/ENSSSCG00000021890/ENSSSCG00000003909/ENSSSCG00000036505/…	MAP2K1/GNG10/JAK2/HIF1A/ATG14/RAF1/PIK3CB/ITPR1/IFNAR2/IFNAR1/PIK3CA/GNB4/CTNNB1/GSK3B/NFATC3/PLCG2/PIK3C3/JUN/GNB1/PIK3R3/GNG12/JAK1/AKT2/MTOR/CALM3/MAP2K7/FADD/C3/RELA/MAP2K2/MAPK9/PPP3CB/PPP3CC/MAPK1/MAPK8/CASP3/CREB1/STAT1/CDK6/MAPKAPK2/MAPK10/PPP3CA/NFKB1/FGF2/CREBBP/RAC1/EIF2AK2/GNB2/PPP3R1/E2F3/IRF9/NFKBIA/MAPK14/TNFRSF1A/BID/EP300/TBK1/STAT2/ITPR2/CDK4/IL6ST/PIK3R1/RB1/AKT3/IKBKB/PLCG1/ST…	ko:K04368/ko:K04545/ko:K04447/ko:K08268/ko:K17889/ko:K04366/ko:K00922/ko:K04958/ko:K05131/ko:K05130/ko:K00922/ko:K04538/ko:K02105/ko:K03083/ko:K17333/ko:K05859/ko:K00914/ko:K04448/ko:K04536/ko:K02649/ko:K04347/ko:K11217/ko:K04456/ko:K07203/ko:K02183/ko:K04431/ko:K02373/ko:K03990/ko:K04735/ko:K04369/ko:K04440/ko:K04348/ko:K04348/ko:K04371/ko:K04440/ko:K02187/ko:K05870/ko:K11220/ko:K02091/ko:K04443…	73
ko00620	Pyruvate metabolism	18/2084	32/6215	0.00672463344448657	0.028064136908324	ENSSSCG00000005349/ENSSSCG00000004049/ENSSSCG00000004454/ENSSSCG00000025881/ENSSSCG00000002712/ENSSSCG00000014247/ENSSSCG00000013366/ENSSSCG00000012926/ENSSSCG00000015030/ENSSSCG00000014919/ENSSSCG00000015443/ENSSSCG00000025486/ENSSSCG00000025751/ENSSSCG00000023643/ENSSSCG00000028178/ENSSSCG00000007286/ENSSSCG00000017694/ENSSSCG00000018041	GRHPR/ACAT2/ME1/PDHB/LDHD/ALDH7A1/LDHA/PC/DLAT/ME3/DLD/MDH2/MDH1/PDHA1/FH/ACSS2/ACACA/ALDH3A2	ko:K00049/ko:K00626/ko:K00029/ko:K00162/ko:K00102/ko:K14085/ko:K00016/ko:K01958/ko:K00627/ko:K00029/ko:K00382/ko:K00026/ko:K00025/ko:K00161/ko:K01679/ko:K01895/ko:K11262/ko:K00128	18
ko00900	Terpenoid backbone biosynthesis	13/2084	21/6215	0.00711567793591731	0.0293053578150279	ENSSSCG00000020885/ENSSSCG00000036168/ENSSSCG00000004049/ENSSSCG00000034905/ENSSSCG00000027902/ENSSSCG00000003369/ENSSSCG00000033516/ENSSSCG00000014080/ENSSSCG00000009931/ENSSSCG00000029790/ENSSSCG00000006512/ENSSSCG00000016872/ENSSSCG00000029066	NUS1/PDSS2/ACAT2/MVD/ZMPSTE24/ICMT/DHDDS/HMGCR/MVK/PCYOX1/FDPS/HMGCS1/IDI1	ko:K19177/ko:K12505/ko:K00626/ko:K01597/ko:K06013/ko:K00587/ko:K11778/ko:K00021/ko:K00869/ko:K05906/ko:K00787/ko:K01641/ko:K01823	13
ko04068	FoxO signaling pathway	55/2084	124/6215	0.00732428260178841	0.0297727331735035	ENSSSCG00000004943/ENSSSCG00000005015/ENSSSCG00000004952/ENSSSCG00000004387/ENSSSCG00000004505/ENSSSCG00000004524/ENSSSCG00000005382/ENSSSCG00000040317/ENSSSCG00000030560/ENSSSCG00000024453/ENSSSCG00000021203/ENSSSCG00000030413/ENSSSCG00000036145/ENSSSCG00000035074/ENSSSCG00000003909/ENSSSCG00000037066/ENSSSCG00000002989/ENSSSCG00000003189/ENSSSCG00000013302/ENSSSCG00000033912/ENSSSCG00000013566/…	MAP2K1/SOS2/SMAD3/FOXO3/SMAD2/SMAD4/TGFBR1/SOD2/IGF1R/RAF1/PIK3CB/PIK3CA/PRKAA2/FOXO6/PIK3R3/GADD45A/AKT2/PRMT1/CAT/ATG12/INSR/MAP2K2/GADD45B/MAPK9/SIRT1/GADD45G/BNIP3/MAPK1/MAPK8/FBXO25/IRS1/EGFR/ATM/SETD7/MAPK10/PLK4/SOS1/CREBBP/PLK1/ARAF/MAPK14/MDM2/PRKAG1/CCND2/EP300/PIK3R1/FOXO1/AKT3/IKBKB/STAT3/NLK/G6PC3/GRB2/BRAF/AKT1	ko:K04368/ko:K03099/ko:K04500/ko:K09408/ko:K04500/ko:K04501/ko:K04674/ko:K04564/ko:K05087/ko:K04366/ko:K00922/ko:K00922/ko:K07198/ko:K17847/ko:K02649/ko:K04402/ko:K04456/ko:K11434/ko:K03781/ko:K08336/ko:K04527/ko:K04369/ko:K04402/ko:K04440/ko:K11411/ko:K04402/ko:K15464/ko:K04371/ko:K04440/ko:K10305/ko:K16172/ko:K04361/ko:K04728/ko:K11431/ko:K04440/ko:K08863/ko:K03099/ko:K04498/ko:K06631/ko:K08845…	55
ko04662	B cell receptor signaling pathway	30/2084	61/6215	0.00794447874547752	0.0318797672735188	ENSSSCG00000004943/ENSSSCG00000005015/ENSSSCG00000024453/ENSSSCG00000021203/ENSSSCG00000030413/ENSSSCG00000011889/ENSSSCG00000029578/ENSSSCG00000002688/ENSSSCG00000031912/ENSSSCG00000003909/ENSSSCG00000002989/ENSSSCG00000012981/ENSSSCG00000027127/ENSSSCG00000039243/ENSSSCG00000010301/ENSSSCG00000057024/ENSSSCG00000010081/ENSSSCG00000014811/ENSSSCG00000009172/ENSSSCG00000030957/ENSSSCG00000008478/…	MAP2K1/SOS2/RAF1/PIK3CB/PIK3CA/GSK3B/NFATC3/PLCG2/JUN/PIK3R3/AKT2/RELA/MAP2K2/CD81/PPP3CB/PPP3CC/MAPK1/INPPL1/PPP3CA/NFKB1/SOS1/RAC1/PRKCB/PPP3R1/NFKBIA/PIK3R1/AKT3/IKBKB/GRB2/AKT1	ko:K04368/ko:K03099/ko:K04366/ko:K00922/ko:K00922/ko:K03083/ko:K17333/ko:K05859/ko:K04448/ko:K02649/ko:K04456/ko:K04735/ko:K04369/ko:K06508/ko:K04348/ko:K04348/ko:K04371/ko:K15909/ko:K04348/ko:K02580/ko:K03099/ko:K04392/ko:K19662/ko:K06268/ko:K04734/ko:K02649/ko:K04456/ko:K07209/ko:K04364/ko:K04456	30
ko00480	Glutathione metabolism	22/2084	42/6215	0.00882142802140467	0.034950721148097	ENSSSCG00000060656/ENSSSCG00000003867/ENSSSCG00000055869/ENSSSCG00000003402/ENSSSCG00000024052/ENSSSCG00000022351/ENSSSCG00000023264/ENSSSCG00000015844/ENSSSCG00000014791/ENSSSCG00000023604/ENSSSCG00000037549/ENSSSCG00000006821/ENSSSCG00000023873/ENSSSCG00000025108/ENSSSCG00000012166/ENSSSCG00000002627/ENSSSCG00000001849/ENSSSCG00000001488/ENSSSCG00000032580/ENSSSCG00000021973/ENSSSCG00000036438/…	GPX1/TXNDC12/SRM/PGD/GPX4/GSTO1/IDH1/GSR/RRM1/LAP3/GCLM/GSTM3/AZIN1/G6PD/SMS/GSTA4/ANPEP/GCLC/MGST1/GPX8/GPX3/GSTK1	ko:K00432/ko:K05360/ko:K00797/ko:K00033/ko:K05361/ko:K00799/ko:K00031/ko:K00383/ko:K10807/ko:K11142/ko:K11205/ko:K00799/ko:K01581/ko:K00036/ko:K00802/ko:K00799/ko:K11140/ko:K11204/ko:K00799/ko:K00432/ko:K00432/ko:K13299	22
ko04933	AGE-RAGE signaling pathway in diabetic complications	41/2084	89/6215	0.00900561777087077	0.0352344795285319	ENSSSCG00000004952/ENSSSCG00000004505/ENSSSCG00000004524/ENSSSCG00000062696/ENSSSCG00000005382/ENSSSCG00000005215/ENSSSCG00000021203/ENSSSCG00000030413/ENSSSCG00000002829/ENSSSCG00000002688/ENSSSCG00000031912/ENSSSCG00000003909/ENSSSCG00000002989/ENSSSCG00000003520/ENSSSCG00000014387/ENSSSCG00000012981/ENSSSCG00000054506/ENSSSCG00000014010/ENSSSCG00000010184/ENSSSCG00000010081/ENSSSCG00000010380/…	SMAD3/SMAD2/SMAD4/BCL2/TGFBR1/JAK2/PIK3CB/PIK3CA/MMP2/PLCG2/JUN/PIK3R3/AKT2/CDC42/DIAPH1/RELA/VEGFB/MAPK9/AGT/MAPK1/MAPK8/VEGFC/CASP3/STAT1/MAPK10/NFKB1/PRKCE/RAC1/PRKCB/VCAM1/MAPK14/CDK4/PIK3R1/FOXO1/AKT3/PLCB1/PLCG1/STAT3/STAT5A/STAT5B/AKT1	ko:K04500/ko:K04500/ko:K04501/ko:K02161/ko:K04674/ko:K04447/ko:K00922/ko:K00922/ko:K01398/ko:K05859/ko:K04448/ko:K02649/ko:K04456/ko:K04393/ko:K05740/ko:K04735/ko:K16858/ko:K04440/ko:K09821/ko:K04371/ko:K04440/ko:K05449/ko:K02187/ko:K11220/ko:K04440/ko:K02580/ko:K18050/ko:K04392/ko:K19662/ko:K06527/ko:K04441/ko:K02089/ko:K02649/ko:K07201/ko:K04456/ko:K05858/ko:K01116/ko:K04692/ko:K11223/ko:K11224…	41
ko03020	RNA polymerase	15/2084	26/6215	0.00962878837182906	0.0372075402516357	ENSSSCG00000025454/ENSSSCG00000025571/ENSSSCG00000021472/ENSSSCG00000010327/ENSSSCG00000039230/ENSSSCG00000025298/ENSSSCG00000022955/ENSSSCG00000007970/ENSSSCG00000007840/ENSSSCG00000021180/ENSSSCG00000057209/ENSSSCG00000000116/ENSSSCG00000000063/ENSSSCG00000009310/ENSSSCG00000007095	POLR2C/POLR2G/POLR2E/POLR3A/POLR2D/POLR1F/POLR2B/POLR3K/POLR3E/POLR2K/POLR3B/POLR2F/POLR3H/POLR1D/POLR3F	ko:K03011/ko:K03015/ko:K03013/ko:K03018/ko:K03012/ko:K03004/ko:K03010/ko:K03019/ko:K14721/ko:K03009/ko:K03021/ko:K03014/ko:K03022/ko:K03020/ko:K03025	15
ko05162	Measles	57/2084	131/6215	0.010287203455048	0.0385684004091908	ENSSSCG00000004110/ENSSSCG00000062696/ENSSSCG00000004334/ENSSSCG00000004154/ENSSSCG00000039061/ENSSSCG00000021203/ENSSSCG00000022486/ENSSSCG00000012077/ENSSSCG00000036556/ENSSSCG00000033115/ENSSSCG00000030413/ENSSSCG00000011889/ENSSSCG00000031912/ENSSSCG00000003909/ENSSSCG00000003809/ENSSSCG00000002989/ENSSSCG00000029724/ENSSSCG00000013888/ENSSSCG00000013033/ENSSSCG00000054981/ENSSSCG00000012981/…	TAB2/BCL2/MAP3K7/TNFAIP3/EIF2AK4/PIK3CB/CBLB/MX1/IFNAR2/IFNAR1/PIK3CA/GSK3B/JUN/PIK3R3/JAK1/AKT2/RACK1/JAK3/BAD/FADD/RELA/MAPK9/OAS2/MAPK8/IFIH1/CASP3/STAT1/CDK6/HSPA8/MAPK10/NFKB1/RCHY1/EIF2AK3/EIF2AK1/EIF2AK2/ADAR/EIF3H/RAB9A/IRF9/NFKBIA/CCND3/APAF1/CCND2/BID/TBK1/STAT2/CDK4/PIK3R1/DDX58/AKT3/IKBKB/STAT3/STAT5A/STAT5B/TP53/CYCS/AKT1	ko:K04404/ko:K02161/ko:K04427/ko:K11859/ko:K16196/ko:K00922/ko:K22517/ko:K14754/ko:K05131/ko:K05130/ko:K00922/ko:K03083/ko:K04448/ko:K02649/ko:K11217/ko:K04456/ko:K14753/ko:K11218/ko:K02158/ko:K02373/ko:K04735/ko:K04440/ko:K14216/ko:K04440/ko:K12647/ko:K02187/ko:K11220/ko:K02091/ko:K03283/ko:K04440/ko:K02580/ko:K10144/ko:K08860/ko:K16194/ko:K16195/ko:K12968/ko:K03247/ko:K07899/ko:K04693/ko:K04734…	57
ko04510	Focal adhesion	77/2084	184/6215	0.0102955418353834	0.0385684004091908	ENSSSCG00000004943/ENSSSCG00000005015/ENSSSCG00000062696/ENSSSCG00000005317/ENSSSCG00000030560/ENSSSCG00000024088/ENSSSCG00000005719/ENSSSCG00000024453/ENSSSCG00000021203/ENSSSCG00000022506/ENSSSCG00000011867/ENSSSCG00000011843/ENSSSCG00000030413/ENSSSCG00000011274/ENSSSCG00000011889/ENSSSCG00000011245/ENSSSCG00000022080/ENSSSCG00000031912/ENSSSCG00000034767/ENSSSCG00000003909/ENSSSCG00000003357/…	MAP2K1/SOS2/BCL2/TLN1/IGF1R/TLN2/RAPGEF1/RAF1/PIK3CB/COL6A1/MYLK/PAK2/PIK3CA/CTNNB1/GSK3B/ITGA9/RHOA/JUN/LAMA1/PIK3R3/ACTRT2/ACTN4/AKT2/MYL12A/BCAR1/MYL12B/VASP/ARHGAP35/CDC42/PARVA/DIAPH1/BAD/VEGFB/PPP1CA/MAPK9/CRKL/VCL/DOCK1/MAPK1/MAPK8/VEGFC/ITGAV/EGFR/BIRC2/PDGFD/LAMB1/LAMB4/LAMC1/ILK/MAPK10/PDGFRA/SOS1/RAC1/PPP1CB/PRKCB/ROCK2/PTK2/SHC1/RAP1A/XIAP/PAK3/ACTN1/CCND3/RAP1B/ITGA5/PPP1R12A/CCND2/P…	ko:K04368/ko:K03099/ko:K02161/ko:K06271/ko:K05087/ko:K06271/ko:K06277/ko:K04366/ko:K00922/ko:K06238/ko:K00907/ko:K04410/ko:K00922/ko:K02105/ko:K03083/ko:K06585/ko:K04513/ko:K04448/ko:K05637/ko:K02649/ko:K05692/ko:K05699/ko:K04456/ko:K12757/ko:K05726/ko:K12757/ko:K06274/ko:K05732/ko:K04393/ko:K06275/ko:K05740/ko:K02158/ko:K16858/ko:K06269/ko:K04440/ko:K04438/ko:K05700/ko:K13708/ko:K04371/ko:K04440…	77
ko05230	Central carbon metabolism in cancer	28/2084	57/6215	0.0103506250299426	0.0385684004091908	ENSSSCG00000004943/ENSSSCG00000005096/ENSSSCG00000024453/ENSSSCG00000021203/ENSSSCG00000028197/ENSSSCG00000030413/ENSSSCG00000025881/ENSSSCG00000032996/ENSSSCG00000003909/ENSSSCG00000002989/ENSSSCG00000003413/ENSSSCG00000003105/ENSSSCG00000027127/ENSSSCG00000010253/ENSSSCG00000010517/ENSSSCG00000010081/ENSSSCG00000015815/ENSSSCG00000016056/ENSSSCG00000022126/ENSSSCG00000008841/ENSSSCG00000008261/…	MAP2K1/HIF1A/RAF1/PIK3CB/PFKL/PIK3CA/PDHB/SLC7A5/PIK3R3/AKT2/MTOR/SLC1A5/MAP2K2/HK1/PGAM1/MAPK1/FGFR1/GLS/EGFR/PDGFRA/HK2/G6PD/PDHA1/PIK3R1/AKT3/TP53/PGAM2/AKT1	ko:K04368/ko:K08268/ko:K04366/ko:K00922/ko:K00850/ko:K00922/ko:K00162/ko:K13780/ko:K02649/ko:K04456/ko:K07203/ko:K05616/ko:K04369/ko:K00844/ko:K01834/ko:K04371/ko:K04362/ko:K01425/ko:K04361/ko:K04363/ko:K00844/ko:K00036/ko:K00161/ko:K02649/ko:K04456/ko:K04451/ko:K01834/ko:K04456	28
ko03420	Nucleotide excision repair	20/2084	38/6215	0.0115035109208607	0.0423547593423802	ENSSSCG00000005368/ENSSSCG00000024019/ENSSSCG00000005436/ENSSSCG00000005478/ENSSSCG00000005090/ENSSSCG00000011602/ENSSSCG00000011804/ENSSSCG00000055289/ENSSSCG00000003128/ENSSSCG00000014147/ENSSSCG00000013747/ENSSSCG00000013094/ENSSSCG00000013243/ENSSSCG00000009769/ENSSSCG00000015721/ENSSSCG00000023886/ENSSSCG00000008788/ENSSSCG00000038307/ENSSSCG00000029478/ENSSSCG00000017822	XPA/GTF2H5/RAD23B/POLE3/MNAT1/XPC/RFC4/ERCC1/LIG1/CCNH/RAD23A/DDB1/DDB2/GTF2H3/ERCC3/RPA3/RFC1/POLE4/CUL4B/RPA1	ko:K10847/ko:K10845/ko:K10839/ko:K02326/ko:K10842/ko:K10838/ko:K10755/ko:K10849/ko:K10747/ko:K06634/ko:K10839/ko:K10610/ko:K10140/ko:K03143/ko:K10843/ko:K10740/ko:K10754/ko:K03506/ko:K10609/ko:K07466	20
ko04668	TNF signaling pathway	46/2084	103/6215	0.0116374099151588	0.0423547593423802	ENSSSCG00000004943/ENSSSCG00000004110/ENSSSCG00000005318/ENSSSCG00000004334/ENSSSCG00000004154/ENSSSCG00000026041/ENSSSCG00000021203/ENSSSCG00000030413/ENSSSCG00000031912/ENSSSCG00000003909/ENSSSCG00000002989/ENSSSCG00000013735/ENSSSCG00000013588/ENSSSCG00000054981/ENSSSCG00000012981/ENSSSCG00000014010/ENSSSCG00000010081/ENSSSCG00000035618/ENSSSCG00000010380/ENSSSCG00000034012/ENSSSCG00000034468/…	MAP2K1/TAB2/CREB3/MAP3K7/TNFAIP3/MAP3K5/PIK3CB/PIK3CA/JUN/PIK3R3/AKT2/JUNB/MAP2K7/FADD/RELA/MAPK9/MAPK1/PGAM5/MAPK8/CASP3/BAG4/CREB1/CFLAR/ATF2/BIRC2/MAPK10/NFKB1/VCAM1/TAB3/RPS6KA5/NFKBIA/RIPK1/MAPK14/TNFRSF1A/ATF4/TAB1/DNM1L/PIK3R1/AKT3/JAG1/IKBKB/CEBPB/ITCH/MAP2K4/CREB3L2/AKT1	ko:K04368/ko:K04404/ko:K09048/ko:K04427/ko:K11859/ko:K04426/ko:K00922/ko:K00922/ko:K04448/ko:K02649/ko:K04456/ko:K09028/ko:K04431/ko:K02373/ko:K04735/ko:K04440/ko:K04371/ko:K15637/ko:K04440/ko:K02187/ko:K09558/ko:K05870/ko:K04724/ko:K04450/ko:K16060/ko:K04440/ko:K02580/ko:K06527/ko:K12793/ko:K04445/ko:K04734/ko:K02861/ko:K04441/ko:K03158/ko:K04374/ko:K04403/ko:K17065/ko:K02649/ko:K04456/ko:K06052…	46
ko05169	Epstein-Barr virus infection	77/2084	186/6215	0.0138676906613137	0.0498918066320826	ENSSSCG00000005038/ENSSSCG00000004432/ENSSSCG00000004110/ENSSSCG00000062696/ENSSSCG00000004334/ENSSSCG00000004154/ENSSSCG00000051899/ENSSSCG00000011494/ENSSSCG00000021203/ENSSSCG00000036556/ENSSSCG00000033115/ENSSSCG00000030413/ENSSSCG00000002688/ENSSSCG00000031912/ENSSSCG00000003909/ENSSSCG00000040575/ENSSSCG00000037066/ENSSSCG00000003809/ENSSSCG00000002989/ENSSSCG00000032908/ENSSSCG00000003613/…	PSMC6/HDAC2/TAB2/BCL2/MAP3K7/TNFAIP3/B2M/PSMD6/PIK3CB/IFNAR2/IFNAR1/PIK3CA/PLCG2/JUN/PIK3R3/ISG15/GADD45A/JAK1/AKT2/PSMD7/HDAC1/JAK3/POLK/MAP2K7/PSMD13/FADD/DDB2/RELA/GADD45B/MAPK9/OAS2/GADD45G/MAPK8/NCOR2/PSMD14/PSMD1/CASP3/STAT1/CDK6/PSMC2/RBPJ/MAPK10/NFKB1/RAC1/EIF2AK2/PSMD4/E2F3/IRF9/NFKBIA/RIPK1/SIN3A/MAPK14/CCND3/TAPBP/MDM2/APAF1/CCND2/TAB1/BID/TBK1/STAT2/CDK4/PIK3R1/SAP30L/RB1/DDX58/VIM/AK…	ko:K03064/ko:K06067/ko:K04404/ko:K02161/ko:K04427/ko:K11859/ko:K08055/ko:K03037/ko:K00922/ko:K05131/ko:K05130/ko:K00922/ko:K05859/ko:K04448/ko:K02649/ko:K12159/ko:K04402/ko:K11217/ko:K04456/ko:K03038/ko:K06067/ko:K11218/ko:K03511/ko:K04431/ko:K03039/ko:K02373/ko:K10140/ko:K04735/ko:K04402/ko:K04440/ko:K14216/ko:K04402/ko:K04440/ko:K06065/ko:K03030/ko:K03032/ko:K02187/ko:K11220/ko:K02091/ko:K03061…	77

## Sheet: KEGG_Endothelial
KEGGID	Description	GeneRatio	BgRatio	pvalue	padj	geneID	geneName	keggID	Count
ko00190	Oxidative phosphorylation	57/882	113/6215	2.62176485840771e-20	8.04881811531168e-18	ENSSSCG00000004499/ENSSSCG00000053522/ENSSSCG00000038399/ENSSSCG00000012042/ENSSSCG00000011764/ENSSSCG00000031913/ENSSSCG00000011356/ENSSSCG00000029034/ENSSSCG00000003653/ENSSSCG00000038826/ENSSSCG00000039267/ENSSSCG00000027085/ENSSSCG00000035612/ENSSSCG00000020926/ENSSSCG00000040325/ENSSSCG00000014289/ENSSSCG00000014371/ENSSSCG00000013778/ENSSSCG00000056961/ENSSSCG00000032081/ENSSSCG00000013046/…	ATP5F1A/ATP6V1G1/ATP5PF/ATP5PO/NDUFB5/NDUFB4/UQCRC1/COX4I1/NDUFS5/NDUFV2/ATP6V0B/UQCRFS1/COX6B2/SDHB/COX7C/UQCRQ/NDUFA2/NDUFB7/NDUFA13/NDUFS3/COX8A/NDUFA7/NDUFA11/ATP6V1B2/UQCR10/COX6A1/NDUFB8/NDUFA10/COX5B/NDUFB10/NDUFAB1/UQCRB/NDUFB9/ATP5PB/COX6C/ATP6V1C1/ATP6V1D/NDUFB1/COX5A/NDUFA9/NDUFA6/NDUFS4/ATP5F1C/ATP6V1F/NDUFA5/NDUFB2/ND1/ND2/COX1/COX2/ATP6/COX3/ND3/ND4/ND5/ND6/CYTB	ko:K02132/ko:K02152/ko:K02131/ko:K02137/ko:K03961/ko:K03960/ko:K00414/ko:K02263/ko:K03938/ko:K03943/ko:K03661/ko:K00411/ko:K02267/ko:K00235/ko:K02272/ko:K00418/ko:K03946/ko:K03963/ko:K11353/ko:K03936/ko:K02273/ko:K03951/ko:K03956/ko:K02147/ko:K00419/ko:K02266/ko:K03964/ko:K03954/ko:K02265/ko:K03966/ko:K03955/ko:K00417/ko:K03965/ko:K02127/ko:K02268/ko:K02148/ko:K02149/ko:K03957/ko:K02264/ko:K03953…	57
ko05012	Parkinson disease	59/882	124/6215	2.2551010971879e-19	3.46158018418342e-17	ENSSSCG00000004499/ENSSSCG00000004032/ENSSSCG00000038399/ENSSSCG00000012042/ENSSSCG00000011764/ENSSSCG00000031913/ENSSSCG00000011356/ENSSSCG00000029034/ENSSSCG00000003653/ENSSSCG00000038826/ENSSSCG00000003334/ENSSSCG00000003385/ENSSSCG00000027085/ENSSSCG00000035612/ENSSSCG00000020926/ENSSSCG00000040325/ENSSSCG00000014289/ENSSSCG00000014371/ENSSSCG00000013771/ENSSSCG00000013778/ENSSSCG00000056961/…	ATP5F1A/PRKN/ATP5PF/ATP5PO/NDUFB5/NDUFB4/UQCRC1/COX4I1/NDUFS5/NDUFV2/UBE2J2/PARK7/UQCRFS1/COX6B2/SDHB/COX7C/UQCRQ/NDUFA2/PRKACA/NDUFB7/NDUFA13/NDUFS3/COX8A/NDUFA7/NDUFA11/VDAC2/UQCR10/COX6A1/NDUFB8/NDUFA10/COX5B/NDUFB10/NDUFAB1/UQCRB/NDUFB9/ATP5PB/COX6C/NDUFB1/COX5A/NDUFA9/NDUFA6/NDUFS4/ATP5F1C/VDAC3/UBB/CYCS/NDUFA5/NDUFB2/ND1/ND2/COX1/COX2/ATP6/COX3/ND3/ND4/ND5/ND6/CYTB	ko:K02132/ko:K04556/ko:K02131/ko:K02137/ko:K03961/ko:K03960/ko:K00414/ko:K02263/ko:K03938/ko:K03943/ko:K04554/ko:K05687/ko:K00411/ko:K02267/ko:K00235/ko:K02272/ko:K00418/ko:K03946/ko:K04345/ko:K03963/ko:K11353/ko:K03936/ko:K02273/ko:K03951/ko:K03956/ko:K15040/ko:K00419/ko:K02266/ko:K03964/ko:K03954/ko:K02265/ko:K03966/ko:K03955/ko:K00417/ko:K03965/ko:K02127/ko:K02268/ko:K03957/ko:K02264/ko:K03953…	59
ko05016	Huntington disease	69/882	171/6215	1.30252681742434e-17	1.33291910983091e-15	ENSSSCG00000033763/ENSSSCG00000004499/ENSSSCG00000022387/ENSSSCG00000038399/ENSSSCG00000021355/ENSSSCG00000012042/ENSSSCG00000024437/ENSSSCG00000011941/ENSSSCG00000011764/ENSSSCG00000031913/ENSSSCG00000011356/ENSSSCG00000029034/ENSSSCG00000003653/ENSSSCG00000038826/ENSSSCG00000027085/ENSSSCG00000035612/ENSSSCG00000039196/ENSSSCG00000020926/ENSSSCG00000003106/ENSSSCG00000003199/ENSSSCG00000040325/…	GNAQ/ATP5F1A/TBPL1/ATP5PF/SOD1/ATP5PO/AP2M1/IFT57/NDUFB5/NDUFB4/UQCRC1/COX4I1/NDUFS5/NDUFV2/UQCRFS1/COX6B2/POLR2I/SDHB/AP2S1/AP2A1/COX7C/UQCRQ/NDUFA2/NDUFB7/NDUFA13/NDUFS3/COX8A/NDUFA7/NDUFA11/TFAM/VDAC2/UQCR10/COX6A1/NDUFB8/NDUFA10/DNAH6/COX5B/HIP1/NDUFB10/NDUFAB1/UQCRB/NDUFB9/ATP5PB/COX6C/DNAL1/NDUFB1/COX5A/SP1/NDUFA9/POLR2F/NDUFA6/ITPR2/DCTN2/NDUFS4/ATP5F1C/TAF4/PLCB1/PLCB4/VDAC3/AP2B1/CREB5/C…	ko:K04634/ko:K02132/ko:K03120/ko:K02131/ko:K04565/ko:K02137/ko:K11826/ko:K04638/ko:K03961/ko:K03960/ko:K00414/ko:K02263/ko:K03938/ko:K03943/ko:K00411/ko:K02267/ko:K03017/ko:K00235/ko:K11827/ko:K11824/ko:K02272/ko:K00418/ko:K03946/ko:K03963/ko:K11353/ko:K03936/ko:K02273/ko:K03951/ko:K03956/ko:K11830/ko:K15040/ko:K00419/ko:K02266/ko:K03964/ko:K03954/ko:K10408/ko:K02265/ko:K04559/ko:K03966/ko:K03955…	69
ko05010	Alzheimer disease	56/882	149/6215	5.98067281166695e-13	4.59016638295438e-11	ENSSSCG00000033763/ENSSSCG00000004499/ENSSSCG00000038399/ENSSSCG00000012022/ENSSSCG00000012042/ENSSSCG00000011764/ENSSSCG00000031913/ENSSSCG00000011356/ENSSSCG00000029034/ENSSSCG00000003653/ENSSSCG00000038826/ENSSSCG00000027085/ENSSSCG00000035612/ENSSSCG00000032059/ENSSSCG00000020926/ENSSSCG00000022545/ENSSSCG00000040325/ENSSSCG00000014289/ENSSSCG00000014371/ENSSSCG00000013778/ENSSSCG00000056961/…	GNAQ/ATP5F1A/ATP5PF/APP/ATP5PO/NDUFB5/NDUFB4/UQCRC1/COX4I1/NDUFS5/NDUFV2/UQCRFS1/COX6B2/PSENEN/SDHB/CALM3/COX7C/UQCRQ/NDUFA2/NDUFB7/NDUFA13/BAD/NDUFS3/COX8A/NDUFA7/NDUFA11/UQCR10/COX6A1/NDUFB8/NDUFA10/PPP3CA/CALM2/COX5B/NDUFB10/NDUFAB1/UQCRB/NDUFB9/ATP5PB/COX6C/NDUFB1/COX5A/NDUFA9/NDUFA6/ITPR2/NDUFS4/ATP5F1C/PLCB1/PLCB4/CYCS/NDUFA5/NDUFB2/COX1/COX2/ATP6/COX3/CYTB	ko:K04634/ko:K02132/ko:K02131/ko:K04520/ko:K02137/ko:K03961/ko:K03960/ko:K00414/ko:K02263/ko:K03938/ko:K03943/ko:K00411/ko:K02267/ko:K06170/ko:K00235/ko:K02183/ko:K02272/ko:K00418/ko:K03946/ko:K03963/ko:K11353/ko:K02158/ko:K03936/ko:K02273/ko:K03951/ko:K03956/ko:K00419/ko:K02266/ko:K03964/ko:K03954/ko:K04348/ko:K02183/ko:K02265/ko:K03966/ko:K03955/ko:K00417/ko:K03965/ko:K02127/ko:K02268/ko:K03957…	56
ko04714	Thermogenesis	65/882	203/6215	3.61692010553844e-11	2.2207889448006e-09	ENSSSCG00000004499/ENSSSCG00000004022/ENSSSCG00000004064/ENSSSCG00000038399/ENSSSCG00000012042/ENSSSCG00000011764/ENSSSCG00000031913/ENSSSCG00000011356/ENSSSCG00000011371/ENSSSCG00000029034/ENSSSCG00000003653/ENSSSCG00000038826/ENSSSCG00000027085/ENSSSCG00000003357/ENSSSCG00000035612/ENSSSCG00000020926/ENSSSCG00000003531/ENSSSCG00000040325/ENSSSCG00000014289/ENSSSCG00000014272/ENSSSCG00000014371/…	ATP5F1A/RPS6KA2/ARID1B/ATP5PF/ATP5PO/NDUFB5/NDUFB4/UQCRC1/NDUFAF3/COX4I1/NDUFS5/NDUFV2/UQCRFS1/ACTRT2/COX6B2/SDHB/KDM1A/COX7C/UQCRQ/ACSL6/NDUFA2/PRKACA/NDUFB7/NDUFA13/NDUFS3/COX8A/NDUFA7/NDUFA11/UQCR10/COX6A1/NDUFB8/ACSL3/NDUFA10/SOS1/COX5B/COA5/NDUFB10/ACTB/NDUFAB1/UQCRB/NDUFB9/ATP5PB/COX6C/RPS6KA3/NDUFB1/COX5A/NDUFA9/NDUFA6/NDUFS4/NDUFAF2/ATP5F1C/CREB5/NDUFA5/NDUFB2/ND1/ND2/COX1/COX2/ATP6/COX3/…	ko:K02132/ko:K04373/ko:K11653/ko:K02131/ko:K02137/ko:K03961/ko:K03960/ko:K00414/ko:K09008/ko:K02263/ko:K03938/ko:K03943/ko:K00411/ko:K05692/ko:K02267/ko:K00235/ko:K11450/ko:K02272/ko:K00418/ko:K01897/ko:K03946/ko:K04345/ko:K03963/ko:K11353/ko:K03936/ko:K02273/ko:K03951/ko:K03956/ko:K00419/ko:K02266/ko:K03964/ko:K01897/ko:K03954/ko:K03099/ko:K02265/ko:K18178/ko:K03966/ko:K05692/ko:K03955/ko:K00417…	65
ko04932	Non-alcoholic fatty liver disease (NAFLD)	49/882	137/6215	1.3817548771078e-10	7.06997912120159e-09	ENSSSCG00000011764/ENSSSCG00000031913/ENSSSCG00000011356/ENSSSCG00000029034/ENSSSCG00000031912/ENSSSCG00000003653/ENSSSCG00000038826/ENSSSCG00000027085/ENSSSCG00000002989/ENSSSCG00000035612/ENSSSCG00000020926/ENSSSCG00000003520/ENSSSCG00000040325/ENSSSCG00000014289/ENSSSCG00000014371/ENSSSCG00000013778/ENSSSCG00000056961/ENSSSCG00000032081/ENSSSCG00000013046/ENSSSCG00000041220/ENSSSCG00000027307/…	NDUFB5/NDUFB4/UQCRC1/COX4I1/JUN/NDUFS5/NDUFV2/UQCRFS1/AKT2/COX6B2/SDHB/CDC42/COX7C/UQCRQ/NDUFA2/NDUFB7/NDUFA13/NDUFS3/COX8A/NDUFA7/NDUFA11/UQCR10/COX6A1/NDUFB8/IRS1/NDUFA10/MAPK10/NFKB1/COX5B/NDUFB10/NDUFAB1/UQCRB/NDUFB9/COX6C/EIF2S1/NDUFB1/COX5A/NDUFA9/ADIPOR2/NDUFA6/NDUFS4/AKT3/CYCS/NDUFA5/NDUFB2/COX1/COX2/COX3/CYTB	ko:K03961/ko:K03960/ko:K00414/ko:K02263/ko:K04448/ko:K03938/ko:K03943/ko:K00411/ko:K04456/ko:K02267/ko:K00235/ko:K04393/ko:K02272/ko:K00418/ko:K03946/ko:K03963/ko:K11353/ko:K03936/ko:K02273/ko:K03951/ko:K03956/ko:K00419/ko:K02266/ko:K03964/ko:K16172/ko:K03954/ko:K04440/ko:K02580/ko:K02265/ko:K03966/ko:K03955/ko:K00417/ko:K03965/ko:K02268/ko:K03237/ko:K03957/ko:K02264/ko:K03953/ko:K07297/ko:K03950…	49
ko03050	Proteasome	23/882	41/6215	3.80565339267437e-10	1.6690508450729e-08	ENSSSCG00000027257/ENSSSCG00000011494/ENSSSCG00000046387/ENSSSCG00000035914/ENSSSCG00000039235/ENSSSCG00000032908/ENSSSCG00000036658/ENSSSCG00000013391/ENSSSCG00000014559/ENSSSCG00000015892/ENSSSCG00000015424/ENSSSCG00000034984/ENSSSCG00000006628/ENSSSCG00000006830/ENSSSCG00000002433/ENSSSCG00000054516/ENSSSCG00000037170/ENSSSCG00000038718/ENSSSCG00000033332/ENSSSCG00000038854/ENSSSCG00000017731/…	PSMB1/PSMD6/PSMD2/PSMB2/PSMC4/PSMD7/PSMD8/PSMA1/PSMD13/PSMD14/PSMC2/PSMB4/PSMD4/PSMA5/PSMC1/PSMA6/POMP/ADRM1/PSMA7/PSMF1/PSMD11/PSMC5/PSMA2	ko:K02732/ko:K03037/ko:K03028/ko:K02734/ko:K03063/ko:K03038/ko:K03031/ko:K02725/ko:K03039/ko:K03030/ko:K03061/ko:K02736/ko:K03029/ko:K02729/ko:K03062/ko:K02730/ko:K11599/ko:K06691/ko:K02731/ko:K06700/ko:K03036/ko:K03066/ko:K02726	23
ko04141	Protein processing in endoplasmic reticulum	47/882	157/6215	2.05524398581753e-07	7.88699879557478e-06	ENSSSCG00000004908/ENSSSCG00000038914/ENSSSCG00000004032/ENSSSCG00000004826/ENSSSCG00000005601/ENSSSCG00000011572/ENSSSCG00000030567/ENSSSCG00000011798/ENSSSCG00000002822/ENSSSCG00000003334/ENSSSCG00000003505/ENSSSCG00000003155/ENSSSCG00000038628/ENSSSCG00000014305/ENSSSCG00000024189/ENSSSCG00000013784/ENSSSCG00000013747/ENSSSCG00000013746/ENSSSCG00000014040/ENSSSCG00000013510/ENSSSCG00000009888/…	LMAN1/SEC61B/PRKN/SELENOS/HSPA5/SEC13/SSR3/DNAJB11/AMFR/UBE2J2/DDOST/PPP1R15A/SKP1/SAR1B/SIL1/DNAJB1/RAD23A/CALR/LMAN2/UBXN6/ERP29/ERO1B/DNAJC10/BCAP29/YOD1/MAPK10/HSPA4L/EIF2AK2/ERLEC1/DERL1/DNAJC5B/SSR4/EIF2S1/SEC23A/ATXN3/SSR1/BAG2/HSP90B1/RBX1/UBQLN1/BAG1/DNAJA1/SEC61A2/TUSC3/SEC23B/RPN2/DERL2	ko:K10080/ko:K09481/ko:K04556/ko:K14025/ko:K09490/ko:K14004/ko:K13251/ko:K09517/ko:K10636/ko:K04554/ko:K12670/ko:K14019/ko:K03094/ko:K07953/ko:K14001/ko:K09507/ko:K10839/ko:K08057/ko:K10082/ko:K14011/ko:K09586/ko:K10976/ko:K09530/ko:K14009/ko:K13719/ko:K04440/ko:K09485/ko:K16195/ko:K14008/ko:K11519/ko:K09525/ko:K04571/ko:K03237/ko:K14006/ko:K11863/ko:K13249/ko:K09556/ko:K09487/ko:K03868/ko:K04523…	47
ko03010	Ribosome	30/882	86/6215	1.01800400798758e-06	3.47252478280209e-05	ENSSSCG00000004970/ENSSSCG00000005001/ENSSSCG00000004047/ENSSSCG00000004177/ENSSSCG00000023158/ENSSSCG00000026981/ENSSSCG00000037236/ENSSSCG00000034647/ENSSSCG00000033374/ENSSSCG00000004002/ENSSSCG00000025928/ENSSSCG00000053292/ENSSSCG00000013118/ENSSSCG00000059007/ENSSSCG00000036014/ENSSSCG00000024693/ENSSSCG00000009019/ENSSSCG00000038042/ENSSSCG00000008183/ENSSSCG00000034129/ENSSSCG00000028020/…	RPLP1/RPL10L/MRPL18/RPS12/RPS27L/MRPS6/RPSA/MRPS15/MRPL20/RPS5/RPL18/UBA52/MRPL16/RPL36/RPLP0/MRPL17/RPS3A/MRPS18C/MRPL30/MRPL33/MRPS9/RPS7/MRPL13/MRPL15/MRPL9/RPS17/RPS10/RPL26L1/MRPL22/MRPS2	ko:K02942/ko:K02866/ko:K02881/ko:K02951/ko:K02978/ko:K02990/ko:K02998/ko:K02956/ko:K02887/ko:K02989/ko:K02883/ko:K02927/ko:K02878/ko:K02920/ko:K02941/ko:K02879/ko:K02984/ko:K02963/ko:K02907/ko:K02913/ko:K02996/ko:K02993/ko:K02871/ko:K02876/ko:K02939/ko:K02962/ko:K02947/ko:K02898/ko:K02890/ko:K02967	30
ko04723	Retrograde endocannabinoid signaling	38/882	135/6215	1.50583864566906e-05	0.000454371799357883	ENSSSCG00000033763/ENSSSCG00000046439/ENSSSCG00000011764/ENSSSCG00000031913/ENSSSCG00000003653/ENSSSCG00000038826/ENSSSCG00000021890/ENSSSCG00000036505/ENSSSCG00000014371/ENSSSCG00000013771/ENSSSCG00000013778/ENSSSCG00000056961/ENSSSCG00000032081/ENSSSCG00000041220/ENSSSCG00000027307/ENSSSCG00000006166/ENSSSCG00000016349/ENSSSCG00000015324/ENSSSCG00000009228/ENSSSCG00000030328/ENSSSCG00000033674/…	GNAQ/GNG10/NDUFB5/NDUFB4/NDUFS5/NDUFV2/GNB1/GNG12/NDUFA2/PRKACA/NDUFB7/NDUFA13/NDUFS3/NDUFA7/NDUFA11/NDUFB8/NDUFA10/GNG11/MAPK10/NDUFB10/PRKCB/NDUFAB1/NDUFB9/NDUFB1/NDUFA9/NDUFA6/ITPR2/NDUFS4/PLCB1/PLCB4/NDUFA5/NDUFB2/ND1/ND2/ND3/ND4/ND5/ND6	ko:K04634/ko:K04545/ko:K03961/ko:K03960/ko:K03938/ko:K03943/ko:K04536/ko:K04347/ko:K03946/ko:K04345/ko:K03963/ko:K11353/ko:K03936/ko:K03951/ko:K03956/ko:K03964/ko:K03954/ko:K04546/ko:K04440/ko:K03966/ko:K19662/ko:K03955/ko:K03965/ko:K03957/ko:K03953/ko:K03950/ko:K04958/ko:K03937/ko:K05858/ko:K05858/ko:K03949/ko:K03958/ko:K03878/ko:K03879/ko:K03880/ko:K03881/ko:K03883/ko:K03884	38
ko04144	Endocytosis	55/882	223/6215	1.62804227782955e-05	0.000454371799357883	ENSSSCG00000005596/ENSSSCG00000030560/ENSSSCG00000020666/ENSSSCG00000011552/ENSSSCG00000011750/ENSSSCG00000011226/ENSSSCG00000024437/ENSSSCG00000029362/ENSSSCG00000025151/ENSSSCG00000003136/ENSSSCG00000003106/ENSSSCG00000003493/ENSSSCG00000003199/ENSSSCG00000003520/ENSSSCG00000014391/ENSSSCG00000013992/ENSSSCG00000013630/ENSSSCG00000013017/ENSSSCG00000009823/ENSSSCG00000036039/ENSSSCG00000010239/…	ARPC5L/IGF1R/EHD4/TTLL3/PLD1/TGFBR2/AP2M1/CHMP2A/VPS4A/CYTH2/AP2S1/CAPZB/AP2A1/CDC42/ARAP3/ARF1/DNM2/EHD1/VPS29/RAB4A/RUFY2/VPS26A/GRK3/RAB11FIP2/GRK5/AGAP1/DNM3/ARRB1/RUFY3/GRK4/RAB11FIP5/RAB10/CHMP3/CYTH3/ARPC1B/ASAP2/ASAP1/VPS28/PML/WASHC3/ARFGAP3/RNF41/DAB2/SPART/PARD3/ARFGAP1/SNX5/RAB22A/AP2B1/SNF8/GIT1/UBB/HGS/CAV1/ARF5	ko:K05754/ko:K05087/ko:K12477/ko:K05755/ko:K01115/ko:K04388/ko:K11826/ko:K12191/ko:K12196/ko:K18441/ko:K11827/ko:K10365/ko:K11824/ko:K04393/ko:K12490/ko:K07937/ko:K01528/ko:K12483/ko:K18467/ko:K07879/ko:K12482/ko:K18466/ko:K00910/ko:K12484/ko:K08291/ko:K12491/ko:K01528/ko:K04439/ko:K12482/ko:K08291/ko:K12484/ko:K07903/ko:K12193/ko:K18441/ko:K05757/ko:K12488/ko:K12488/ko:K12184/ko:K10054/ko:K18463…	55
ko04260	Cardiac muscle contraction	22/882	67/6215	8.07703451418837e-05	0.00206637466321319	ENSSSCG00000011356/ENSSSCG00000029034/ENSSSCG00000027085/ENSSSCG00000035612/ENSSSCG00000043687/ENSSSCG00000040325/ENSSSCG00000014289/ENSSSCG00000013849/ENSSSCG00000013046/ENSSSCG00000024550/ENSSSCG00000039265/ENSSSCG00000015402/ENSSSCG00000008195/ENSSSCG00000055783/ENSSSCG00000006740/ENSSSCG00000060790/ENSSSCG00000006296/ENSSSCG00000024316/ENSSSCG00000018075/ENSSSCG00000018078/ENSSSCG00000018082/…	UQCRC1/COX4I1/UQCRFS1/COX6B2/TNNI3/COX7C/UQCRQ/TPM4/COX8A/UQCR10/COX6A1/CACNA2D1/COX5B/UQCRB/ATP1A1/COX6C/ATP1B1/COX5A/COX1/COX2/COX3/CYTB	ko:K00414/ko:K02263/ko:K00411/ko:K02267/ko:K12044/ko:K02272/ko:K00418/ko:K10375/ko:K02273/ko:K00419/ko:K02266/ko:K04858/ko:K02265/ko:K00417/ko:K01539/ko:K02268/ko:K01540/ko:K02264/ko:K02256/ko:K02261/ko:K02262/ko:K00412	22
ko04520	Adherens junction	22/882	68/6215	0.000103710527749991	0.00244916400148055	ENSSSCG00000004854/ENSSSCG00000004421/ENSSSCG00000004018/ENSSSCG00000030560/ENSSSCG00000011933/ENSSSCG00000011226/ENSSSCG00000011274/ENSSSCG00000003757/ENSSSCG00000028805/ENSSSCG00000003357/ENSSSCG00000002965/ENSSSCG00000031942/ENSSSCG00000003520/ENSSSCG00000014339/ENSSSCG00000013174/ENSSSCG00000010494/ENSSSCG00000010638/ENSSSCG00000007585/ENSSSCG00000036702/ENSSSCG00000001414/ENSSSCG00000000504/…	TJP1/FYN/AFDN/IGF1R/NECTIN3/TGFBR2/CTNNB1/SSX2IP/PTPRM/ACTRT2/ACTN4/YES1/CDC42/CTNNA1/CTNND1/SORBS1/TCF7L2/ACTB/ACTN1/CSNK2B/PTPRB/PARD3	ko:K05701/ko:K05703/ko:K05702/ko:K05087/ko:K06592/ko:K04388/ko:K02105/ko:K06085/ko:K05693/ko:K05692/ko:K05699/ko:K05705/ko:K04393/ko:K05691/ko:K05690/ko:K06086/ko:K04491/ko:K05692/ko:K05699/ko:K03115/ko:K05694/ko:K04237	22
ko05100	Bacterial invasion of epithelial cells	21/882	75/6215	0.00129281407727848	0.0283495658374638	ENSSSCG00000005596/ENSSSCG00000011552/ENSSSCG00000011274/ENSSSCG00000003357/ENSSSCG00000003419/ENSSSCG00000003520/ENSSSCG00000014339/ENSSSCG00000013630/ENSSSCG00000040546/ENSSSCG00000035045/ENSSSCG00000038958/ENSSSCG00000009048/ENSSSCG00000008986/ENSSSCG00000007933/ENSSSCG00000007585/ENSSSCG00000007625/ENSSSCG00000038397/ENSSSCG00000030197/ENSSSCG00000011101/ENSSSCG00000016634/ENSSSCG00000058042	ARPC5L/TTLL3/CTNNB1/ACTRT2/MAD2L2/CDC42/CTNNA1/DNM2/PXN/DOCK1/DNM3/GAB1/SEPTIN11/SEPTIN12/ACTB/ARPC1B/PTK2/CD2AP/ITGB1/CAV1/ELMO1	ko:K05754/ko:K05755/ko:K02105/ko:K05692/ko:K13728/ko:K04393/ko:K05691/ko:K01528/ko:K05760/ko:K13708/ko:K01528/ko:K09593/ko:K16939/ko:K16938/ko:K05692/ko:K05757/ko:K05725/ko:K13738/ko:K05719/ko:K06278/ko:K12366	21
ko05110	Vibrio cholerae infection	15/882	48/6215	0.00190470969520699	0.0378184660148778	ENSSSCG00000004854/ENSSSCG00000038914/ENSSSCG00000053522/ENSSSCG00000039267/ENSSSCG00000003357/ENSSSCG00000003132/ENSSSCG00000013771/ENSSSCG00000013992/ENSSSCG00000028694/ENSSSCG00000031432/ENSSSCG00000007585/ENSSSCG00000006054/ENSSSCG00000033278/ENSSSCG00000011114/ENSSSCG00000016577	TJP1/SEC61B/ATP6V1G1/ATP6V0B/ACTRT2/KDELR1/PRKACA/ARF1/ATP6V1B2/KDELR2/ACTB/ATP6V1C1/ATP6V1D/SEC61A2/ATP6V1F	ko:K05701/ko:K09481/ko:K02152/ko:K03661/ko:K05692/ko:K10949/ko:K04345/ko:K07937/ko:K02147/ko:K10949/ko:K05692/ko:K02148/ko:K02149/ko:K10956/ko:K02151	15
ko04961	Endocrine and other factor-regulated calcium reabsorption	13/882	39/6215	0.00197099497145943	0.0378184660148778	ENSSSCG00000033763/ENSSSCG00000024437/ENSSSCG00000003106/ENSSSCG00000003199/ENSSSCG00000013771/ENSSSCG00000013630/ENSSSCG00000038958/ENSSSCG00000033674/ENSSSCG00000006740/ENSSSCG00000006296/ENSSSCG00000007056/ENSSSCG00000007058/ENSSSCG00000017712	GNAQ/AP2M1/AP2S1/AP2A1/PRKACA/DNM2/DNM3/PRKCB/ATP1A1/ATP1B1/PLCB1/PLCB4/AP2B1	ko:K04634/ko:K11826/ko:K11827/ko:K11824/ko:K04345/ko:K01528/ko:K01528/ko:K19662/ko:K01539/ko:K01540/ko:K05858/ko:K05858/ko:K11825	13

## Sheet: KEGG_T_Macrophage 
KEGGID	Description	GeneRatio	BgRatio	pvalue	padj	geneID	geneName	keggID	Count
ko03010	Ribosome	58/1491	86/6215	1.08816017515275e-17	3.43858615348268e-15	ENSSSCG00000038507/ENSSSCG00000004945/ENSSSCG00000004970/ENSSSCG00000005001/ENSSSCG00000034227/ENSSSCG00000024983/ENSSSCG00000004047/ENSSSCG00000004177/ENSSSCG00000023158/ENSSSCG00000035811/ENSSSCG00000026981/ENSSSCG00000037030/ENSSSCG00000037236/ENSSSCG00000040273/ENSSSCG00000027573/ENSSSCG00000003930/ENSSSCG00000054047/ENSSSCG00000004002/ENSSSCG00000020817/ENSSSCG00000003042/ENSSSCG00000039460/…	RPS29/RPL4/RPLP1/RPL10L/RPL35/RSL24D1/MRPL18/RPS12/RPS27L/RPL32/MRPS6/RPL15/RPSA/RPL35A/RPL29/RPS8/RPL22/RPS5/RPS16/RPS19/RPL28/RPS9/RPS11/RPL18/RPS14/RPS13/MRPL34/MRPL11/MRPL16/RPS15/RPL36/FAU/RPL6/RPL37A/RPS3/RPL27A/MRPL17/RPS3A/RPL9/MRPS18C/MRPL19/MRPL35/MRPS9/RPS27A/MRPL13/RPS4X/RPS10/RPL3/RPL37/MRPL22/RPS21/RPL23/RPL23A/RPL27/RPL26/RPL38/MRPL12/MRPS2	ko:K02980/ko:K02930/ko:K02942/ko:K02866/ko:K02918/ko:K02896/ko:K02881/ko:K02951/ko:K02978/ko:K02912/ko:K02990/ko:K02877/ko:K02998/ko:K02917/ko:K02905/ko:K02995/ko:K02891/ko:K02989/ko:K02960/ko:K02966/ko:K02903/ko:K02997/ko:K02949/ko:K02883/ko:K02955/ko:K02953/ko:K02914/ko:K02867/ko:K02878/ko:K02958/ko:K02920/ko:K02983/ko:K02934/ko:K02921/ko:K02985/ko:K02900/ko:K02879/ko:K02984/ko:K02940/ko:K02963…	58
ko04144	Endocytosis	98/1491	223/6215	2.10510867506666e-11	3.32607170660533e-09	ENSSSCG00000005012/ENSSSCG00000004952/ENSSSCG00000005596/ENSSSCG00000004505/ENSSSCG00000004893/ENSSSCG00000004639/ENSSSCG00000005382/ENSSSCG00000037131/ENSSSCG00000004044/ENSSSCG00000004276/ENSSSCG00000004140/ENSSSCG00000004544/ENSSSCG00000042703/ENSSSCG00000020666/ENSSSCG00000011552/ENSSSCG00000011750/ENSSSCG00000011615/ENSSSCG00000022486/ENSSSCG00000037653/ENSSSCG00000011226/ENSSSCG00000011237/…	ARF6/SMAD3/ARPC5L/SMAD2/VPS4B/USP8/TGFBR1/CLTA/IGF2R/SMAP1/VTA1/SPG21/SNX1/EHD4/TTLL3/PLD1/RAB7A/CBLB/RAB5A/TGFBR2/PDCD6IP/ACAP2/SNX4/RHOA/EPS15/RAB31/SMAP2/CHMP2A/VPS35/VPS4A/CYTH2/CAPZB/CDC42/SNX2/RAB8A/GRK6/GRK2/RUFY1/EHD1/ARPC3/RAB4A/RAB35/RUFY2/GRK3/GIT2/RAB11FIP2/GRK5/VPS37B/BIN1/ARPC2/CXCR4/AGAP1/DNM3/ARRB1/ARPC5/HSPA8/CBL/ARAP2/RUFY3/GRK4/RAB11FIP5/RAB10/CHMP3/SMURF1/ARPC1B/ASAP1/WASHC5/C…	ko:K07941/ko:K04500/ko:K05754/ko:K04500/ko:K12196/ko:K11839/ko:K04674/ko:K04644/ko:K06564/ko:K12486/ko:K12199/ko:K19367/ko:K17917/ko:K12477/ko:K05755/ko:K01115/ko:K07897/ko:K22517/ko:K07887/ko:K04388/ko:K12200/ko:K12489/ko:K17919/ko:K04513/ko:K12472/ko:K07891/ko:K12486/ko:K12191/ko:K18468/ko:K12196/ko:K18441/ko:K10365/ko:K04393/ko:K17917/ko:K07901/ko:K08291/ko:K00910/ko:K12482/ko:K12483/ko:K05756…	98
ko04662	B cell receptor signaling pathway	38/1491	61/6215	1.82104270476154e-10	1.91816498234882e-08	ENSSSCG00000005015/ENSSSCG00000004856/ENSSSCG00000004917/ENSSSCG00000024453/ENSSSCG00000021203/ENSSSCG00000011889/ENSSSCG00000029578/ENSSSCG00000002688/ENSSSCG00000031912/ENSSSCG00000003395/ENSSSCG00000003909/ENSSSCG00000002989/ENSSSCG00000013553/ENSSSCG00000027127/ENSSSCG00000039243/ENSSSCG00000009589/ENSSSCG00000010301/ENSSSCG00000010509/ENSSSCG00000010081/ENSSSCG00000016298/ENSSSCG00000009172/…	SOS2/NFATC1/MALT1/RAF1/PIK3CB/GSK3B/NFATC3/PLCG2/JUN/PIK3CD/PIK3R3/AKT2/VAV1/MAP2K2/CD81/SYK/PPP3CB/PIK3AP1/MAPK1/INPP5D/PPP3CA/NFKB1/DAPP1/SOS1/CARD11/RAC1/PRKCB/PPP3R1/BCL10/LYN/NFKBIA/RAC2/PTPN6/PIK3R1/IKBKB/NFATC2/GRB2/AKT1	ko:K03099/ko:K04446/ko:K07369/ko:K04366/ko:K00922/ko:K03083/ko:K17333/ko:K05859/ko:K04448/ko:K00922/ko:K02649/ko:K04456/ko:K05730/ko:K04369/ko:K06508/ko:K05855/ko:K04348/ko:K12230/ko:K04371/ko:K03084/ko:K04348/ko:K02580/ko:K12229/ko:K03099/ko:K07367/ko:K04392/ko:K19662/ko:K06268/ko:K07368/ko:K05854/ko:K04734/ko:K07860/ko:K05697/ko:K02649/ko:K07209/ko:K17332/ko:K04364/ko:K04456	38
ko04666	Fc gamma R-mediated phagocytosis	44/1491	79/6215	1.16149662798117e-09	9.17582336105125e-08	ENSSSCG00000005012/ENSSSCG00000037803/ENSSSCG00000005596/ENSSSCG00000037508/ENSSSCG00000011552/ENSSSCG00000024453/ENSSSCG00000011750/ENSSSCG00000021203/ENSSSCG00000002688/ENSSSCG00000003839/ENSSSCG00000003395/ENSSSCG00000003909/ENSSSCG00000002989/ENSSSCG00000003577/ENSSSCG00000036317/ENSSSCG00000003520/ENSSSCG00000012974/ENSSSCG00000013553/ENSSSCG00000009821/ENSSSCG00000009589/ENSSSCG00000010081/…	ARF6/MARCKS/ARPC5L/GSN/TTLL3/RAF1/PLD1/PIK3CB/PLCG2/PLPP3/PIK3CD/PIK3R3/AKT2/WASF2/VASP/CDC42/CFL1/VAV1/ARPC3/SYK/MAPK1/BIN1/ARPC2/INPP5D/ARPC5/PAK1/GAB2/RAC1/ARPC1B/PRKCB/ASAP1/LYN/WAS/EVL/CFL2/RAC2/DOCK2/PLPP1/PIK3R1/WASF3/PTPRC/HCK/PRKCA/AKT1	ko:K07941/ko:K12561/ko:K05754/ko:K05768/ko:K05755/ko:K04366/ko:K01115/ko:K00922/ko:K05859/ko:K01080/ko:K00922/ko:K02649/ko:K04456/ko:K05748/ko:K06274/ko:K04393/ko:K05765/ko:K05730/ko:K05756/ko:K05855/ko:K04371/ko:K12562/ko:K05758/ko:K03084/ko:K05754/ko:K04409/ko:K08091/ko:K04392/ko:K05757/ko:K19662/ko:K12488/ko:K05854/ko:K05747/ko:K06274/ko:K05765/ko:K07860/ko:K12367/ko:K01080/ko:K02649/ko:K06083…	44
ko05203	Viral carcinogenesis	71/1491	157/6215	2.99345172784668e-09	1.8918614919991e-07	ENSSSCG00000037508/ENSSSCG00000022387/ENSSSCG00000004832/ENSSSCG00000028031/ENSSSCG00000021203/ENSSSCG00000011672/ENSSSCG00000011833/ENSSSCG00000022080/ENSSSCG00000040920/ENSSSCG00000031912/ENSSSCG00000003949/ENSSSCG00000003395/ENSSSCG00000003909/ENSSSCG00000032648/ENSSSCG00000003809/ENSSSCG00000002965/ENSSSCG00000003613/ENSSSCG00000003488/ENSSSCG00000003520/ENSSSCG00000061946/ENSSSCG00000013771/…	GSN/TBPL1/UBE3A/HDAC11/PIK3CB/RASA2/DLG1/RHOA/PRKACB/JUN/CDC20/PIK3CD/PIK3R3/RBL2/JAK1/ACTN4/HDAC1/UBR4/CDC42/BAX/PRKACA/DDB1/LPXN/BAD/PXN/RANBP1/SYK/MAPK1/YWHAH/CREB1/CASP8/ATF2/HDAC9/CDK6/MAPKAPK2/RBPJ/NFKB1/USP7/CREBBP/RAC1/EIF2AK2/GTF2A1L/REL/GTF2B/LYN/H2BC21/YWHAZ/DDX3X/HDAC8/PSMC1/GTF2A1/IRF9/NFKBIA/ACTN1/CCND3/CDKN1B/CCND2/ATF4/CHD4/EP300/CDK4/PIK3R1/RB1/POLB/YWHAB/RBL1/STAT3/STAT5B/GRB2/T…	ko:K05768/ko:K03120/ko:K10587/ko:K11418/ko:K00922/ko:K08053/ko:K12076/ko:K04513/ko:K04345/ko:K04448/ko:K03363/ko:K00922/ko:K02649/ko:K16332/ko:K11217/ko:K05699/ko:K06067/ko:K10691/ko:K04393/ko:K02159/ko:K04345/ko:K10610/ko:K05760/ko:K02158/ko:K05760/ko:K15306/ko:K05855/ko:K04371/ko:K16198/ko:K05870/ko:K04398/ko:K04450/ko:K11409/ko:K02091/ko:K04443/ko:K06053/ko:K02580/ko:K11838/ko:K04498/ko:K04392…	71
ko04218	Cellular senescence	65/1491	143/6215	1.09700295012699e-08	5.70087477634463e-07	ENSSSCG00000004952/ENSSSCG00000004856/ENSSSCG00000004387/ENSSSCG00000004505/ENSSSCG00000004636/ENSSSCG00000005382/ENSSSCG00000046003/ENSSSCG00000024453/ENSSSCG00000021203/ENSSSCG00000023437/ENSSSCG00000011226/ENSSSCG00000029578/ENSSSCG00000003395/ENSSSCG00000003909/ENSSSCG00000032648/ENSSSCG00000003017/ENSSSCG00000002989/ENSSSCG00000002898/ENSSSCG00000022545/ENSSSCG00000014280/ENSSSCG00000027127/…	SMAD3/NFATC1/FOXO3/SMAD2/TRPM7/TGFBR1/TSC1/RAF1/PIK3CB/ITPR1/TGFBR2/NFATC3/PIK3CD/PIK3R3/RBL2/TGFB1/AKT2/LIN37/CALM3/RAD50/MAP2K2/PPP1CA/GADD45B/SQSTM1/GATA4/PPP1CC/SIRT1/PPP3CB/MAPK1/EIF4EBP1/ETS1/CDK6/RASSF5/MAPKAPK2/PPP3CA/NFKB1/LIN54/PPID/ZFP36L2/CALM2/PPP1CB/PPP3R1/NBN/HIPK1/SLC25A5/CALM1/ZFP36L1/MAPK14/CCND3/CCND2/ITPR2/CDK4/FBXW11/PIK3R1/FOXO1/RB1/VDAC3/NFATC2/RBL1/MAP2K3/TP53/RHEB/HIPK2/A…	ko:K04500/ko:K04446/ko:K09408/ko:K04500/ko:K04982/ko:K04674/ko:K07206/ko:K04366/ko:K00922/ko:K04958/ko:K04388/ko:K17333/ko:K00922/ko:K02649/ko:K16332/ko:K13375/ko:K04456/ko:K21774/ko:K02183/ko:K10866/ko:K04369/ko:K06269/ko:K04402/ko:K14381/ko:K09183/ko:K06269/ko:K11411/ko:K04348/ko:K04371/ko:K07205/ko:K02678/ko:K02091/ko:K08015/ko:K04443/ko:K04348/ko:K02580/ko:K21776/ko:K05864/ko:K18753/ko:K02183…	65
ko04722	Neurotrophin signaling pathway	57/1491	120/6215	1.26285200741811e-08	5.70087477634463e-07	ENSSSCG00000005015/ENSSSCG00000004955/ENSSSCG00000004387/ENSSSCG00000062696/ENSSSCG00000026041/ENSSSCG00000005719/ENSSSCG00000005706/ENSSSCG00000011570/ENSSSCG00000024453/ENSSSCG00000021203/ENSSSCG00000011889/ENSSSCG00000022080/ENSSSCG00000002688/ENSSSCG00000031912/ENSSSCG00000003395/ENSSSCG00000003909/ENSSSCG00000002989/ENSSSCG00000003558/ENSSSCG00000022545/ENSSSCG00000003520/ENSSSCG00000061946/…	SOS2/MAP2K5/FOXO3/BCL2/MAP3K5/RAPGEF1/ABL1/IRAK2/RAF1/PIK3CB/GSK3B/RHOA/PLCG2/JUN/PIK3CD/PIK3R3/AKT2/RPS6KA1/CALM3/CDC42/BAX/CAMK4/BAD/MAP2K2/PTPN11/CAMK2G/MAPK1/IRS1/MAPKAPK2/CAMK2D/MAPK10/NFKB1/CALM2/SOS1/RAC1/SORT1/RAP1A/BEX4/RPS6KA3/RPS6KA5/CALM1/NFKBIA/PSEN1/MAPK14/IRAK3/RAP1B/FRS2/ARHGDIB/ATF4/MAP3K1/PIK3R1/IKBKB/MAP3K3/GRB2/TP53/ARHGDIA/AKT1	ko:K03099/ko:K04463/ko:K09408/ko:K02161/ko:K04426/ko:K06277/ko:K06619/ko:K04731/ko:K04366/ko:K00922/ko:K03083/ko:K04513/ko:K05859/ko:K04448/ko:K00922/ko:K02649/ko:K04456/ko:K04373/ko:K02183/ko:K04393/ko:K02159/ko:K05869/ko:K02158/ko:K04369/ko:K07293/ko:K04515/ko:K04371/ko:K16172/ko:K04443/ko:K04515/ko:K04440/ko:K02580/ko:K02183/ko:K03099/ko:K04392/ko:K12388/ko:K04353/ko:K12465/ko:K04373/ko:K04445…	57
ko05016	Huntington disease	74/1491	171/6215	1.46861281207706e-08	5.80102060770438e-07	ENSSSCG00000033763/ENSSSCG00000037131/ENSSSCG00000040317/ENSSSCG00000022387/ENSSSCG00000038399/ENSSSCG00000023437/ENSSSCG00000012042/ENSSSCG00000011941/ENSSSCG00000031913/ENSSSCG00000020990/ENSSSCG00000011356/ENSSSCG00000029034/ENSSSCG00000003653/ENSSSCG00000035612/ENSSSCG00000039196/ENSSSCG00000003613/ENSSSCG00000061946/ENSSSCG00000014371/ENSSSCG00000032081/ENSSSCG00000013046/ENSSSCG00000013436/…	GNAQ/CLTA/SOD2/TBPL1/ATP5PF/ITPR1/ATP5PO/IFT57/NDUFB4/DNAH12/UQCRC1/COX4I1/NDUFS5/COX6B2/POLR2I/HDAC1/BAX/NDUFA2/NDUFS3/COX8A/UQCR11/POLR2G/ATP5F1D/NDUFS8/POLR2E/NDUFA11/CREB1/NDUFA10/POLR2D/CASP8/DNAH7/ATP5MC3/NDUFA4/NDUFC2/NDUFC1/POLR2B/HTT/COX7A2L/DNAH6/CREBBP/UQCRB/NDUFB9/CYC1/POLR2K/SDHC/SLC25A5/NDUFA1/NDUFB11/COX7B/DNAL1/COX5A/DNAH8/ATP5MC2/APAF1/EP300/NDUFA6/ITPR2/DCTN2/NDUFS6/TAF4/VDAC3/C…	ko:K04634/ko:K04644/ko:K04564/ko:K03120/ko:K02131/ko:K04958/ko:K02137/ko:K04638/ko:K03960/ko:K10408/ko:K00414/ko:K02263/ko:K03938/ko:K02267/ko:K03017/ko:K06067/ko:K02159/ko:K03946/ko:K03936/ko:K02273/ko:K00420/ko:K03015/ko:K02134/ko:K03941/ko:K03013/ko:K03956/ko:K05870/ko:K03954/ko:K03012/ko:K04398/ko:K10408/ko:K02128/ko:K03948/ko:K03968/ko:K03967/ko:K03010/ko:K04533/ko:K02270/ko:K10408/ko:K04498…	74
ko05167	Kaposi sarcoma-associated herpesvirus infection	73/1491	170/6215	2.73344230466031e-08	9.59741964747396e-07	ENSSSCG00000004856/ENSSSCG00000046439/ENSSSCG00000005215/ENSSSCG00000004156/ENSSSCG00000005096/ENSSSCG00000024453/ENSSSCG00000021203/ENSSSCG00000023437/ENSSSCG00000036556/ENSSSCG00000033115/ENSSSCG00000011930/ENSSSCG00000037583/ENSSSCG00000011877/ENSSSCG00000011274/ENSSSCG00000011889/ENSSSCG00000029578/ENSSSCG00000002688/ENSSSCG00000003749/ENSSSCG00000031912/ENSSSCG00000003395/ENSSSCG00000021890/…	NFATC1/GNG10/JAK2/IFNGR1/HIF1A/RAF1/PIK3CB/ITPR1/IFNAR2/IFNAR1/ATG3/GNB4/CD86/CTNNB1/GSK3B/NFATC3/PLCG2/PIK3C3/JUN/PIK3CD/GNB1/PIK3R3/JAK1/ZFP36/AKT2/CALM3/BAX/MAP2K2/SYK/PPP3CB/MAPK1/CREB1/CASP8/STAT1/CDK6/PIK3CG/MAPKAPK2/MAPK10/PPP3CA/NFKB1/CALM2/CREBBP/RAC1/EIF2AK2/GNB2/PPP3R1/LYN/CALM1/IRF9/NFKBIA/MAPK14/GABARAPL1/BID/CLEC2B/EP300/TBK1/STAT2/ITPR2/CDK4/PIK3R1/RB1/IKBKB/PREX1/NFATC2/HCK/STAT3/…	ko:K04446/ko:K04545/ko:K04447/ko:K05132/ko:K08268/ko:K04366/ko:K00922/ko:K04958/ko:K05131/ko:K05130/ko:K08343/ko:K04538/ko:K05413/ko:K02105/ko:K03083/ko:K17333/ko:K05859/ko:K00914/ko:K04448/ko:K00922/ko:K04536/ko:K02649/ko:K11217/ko:K15308/ko:K04456/ko:K02183/ko:K02159/ko:K04369/ko:K05855/ko:K04348/ko:K04371/ko:K05870/ko:K04398/ko:K11220/ko:K02091/ko:K21289/ko:K04443/ko:K04440/ko:K04348/ko:K02580…	73
ko04660	T cell receptor signaling pathway	47/1491	94/6215	3.27910940145192e-08	1.03619857085881e-06	ENSSSCG00000005015/ENSSSCG00000004856/ENSSSCG00000004421/ENSSSCG00000004917/ENSSSCG00000004791/ENSSSCG00000024453/ENSSSCG00000021203/ENSSSCG00000022486/ENSSSCG00000011843/ENSSSCG00000011833/ENSSSCG00000011889/ENSSSCG00000022080/ENSSSCG00000029578/ENSSSCG00000031912/ENSSSCG00000003395/ENSSSCG00000003909/ENSSSCG00000002989/ENSSSCG00000003608/ENSSSCG00000003520/ENSSSCG00000013553/ENSSSCG00000027127/…	SOS2/NFATC1/FYN/MALT1/RASGRP1/RAF1/PIK3CB/CBLB/PAK2/DLG1/GSK3B/RHOA/NFATC3/JUN/PIK3CD/PIK3R3/AKT2/LCK/CDC42/VAV1/MAP2K2/PPP3CB/MAPK1/CD3E/PAK1/PPP3CA/NFKB1/SOS1/CARD11/NCK2/PPP3R1/BCL10/CD247/NFKBIA/MAPK14/PTPN6/CDK4/LCP2/PIK3R1/ITK/MAP3K8/PRKCQ/PTPRC/IKBKB/NFATC2/GRB2/AKT1	ko:K03099/ko:K04446/ko:K05703/ko:K07369/ko:K04350/ko:K04366/ko:K00922/ko:K22517/ko:K04410/ko:K12076/ko:K03083/ko:K04513/ko:K17333/ko:K04448/ko:K00922/ko:K02649/ko:K04456/ko:K05856/ko:K04393/ko:K05730/ko:K04369/ko:K04348/ko:K04371/ko:K06451/ko:K04409/ko:K04348/ko:K02580/ko:K03099/ko:K07367/ko:K19862/ko:K06268/ko:K07368/ko:K06453/ko:K04734/ko:K04441/ko:K05697/ko:K02089/ko:K07361/ko:K02649/ko:K07363…	47
ko04210	Apoptosis	57/1491	123/6215	3.82334413834756e-08	1.0983424979253e-06	ENSSSCG00000062696/ENSSSCG00000026041/ENSSSCG00000024453/ENSSSCG00000020906/ENSSSCG00000021203/ENSSSCG00000023437/ENSSSCG00000031912/ENSSSCG00000003395/ENSSSCG00000003909/ENSSSCG00000003357/ENSSSCG00000002989/ENSSSCG00000061946/ENSSSCG00000014248/ENSSSCG00000013033/ENSSSCG00000012970/ENSSSCG00000027127/ENSSSCG00000038918/ENSSSCG00000040793/ENSSSCG00000022689/ENSSSCG00000023666/ENSSSCG00000009799/…	BCL2/MAP3K5/RAF1/GHSR/PIK3CB/ITPR1/JUN/PIK3CD/PIK3R3/ACTRT2/AKT2/BAX/LMNB1/BAD/CTSW/MAP2K2/CTSF/CTSD/GADD45B/CTSB/DIABLO/MAPK1/CFLAR/CASP10/CASP8/BIRC3/BIRC2/CTSC/PTPN13/MAPK10/NFKB1/EIF2AK3/ACTB/BCL2L11/CTSS/MCL1/XIAP/CTSH/BCL2A1/NFKBIA/RIPK1/CSF2RB/TUBA1B/TUBA1A/APAF1/ATF4/BID/ITPR2/PIK3R1/PARP1/IKBKB/CTSZ/ERN1/TP53/ACTG1/BIRC5/AKT1	ko:K02161/ko:K04426/ko:K04366/ko:K04721/ko:K00922/ko:K04958/ko:K04448/ko:K00922/ko:K02649/ko:K05692/ko:K04456/ko:K02159/ko:K07611/ko:K02158/ko:K08569/ko:K04369/ko:K01373/ko:K01379/ko:K04402/ko:K01363/ko:K10522/ko:K04371/ko:K04724/ko:K04400/ko:K04398/ko:K16060/ko:K16060/ko:K01275/ko:K02374/ko:K04440/ko:K02580/ko:K08860/ko:K05692/ko:K16341/ko:K01368/ko:K02539/ko:K04725/ko:K01366/ko:K02162/ko:K04734…	57
ko05012	Parkinson disease	57/1491	124/6215	5.45369872666737e-08	1.43614066468907e-06	ENSSSCG00000004032/ENSSSCG00000038399/ENSSSCG00000012042/ENSSSCG00000031913/ENSSSCG00000011356/ENSSSCG00000011399/ENSSSCG00000029034/ENSSSCG00000040920/ENSSSCG00000003653/ENSSSCG00000003334/ENSSSCG00000035612/ENSSSCG00000014371/ENSSSCG00000013771/ENSSSCG00000032081/ENSSSCG00000013046/ENSSSCG00000013436/ENSSSCG00000035532/ENSSSCG00000037455/ENSSSCG00000027307/ENSSSCG00000016349/ENSSSCG00000015973/…	PRKN/ATP5PF/ATP5PO/NDUFB4/UQCRC1/GNAI2/COX4I1/PRKACB/NDUFS5/UBE2J2/COX6B2/NDUFA2/PRKACA/NDUFS3/COX8A/UQCR11/ATP5F1D/NDUFS8/NDUFA11/NDUFA10/ATP5MC3/NDUFA4/NDUFC2/NDUFC1/COX7A2L/UQCRB/NDUFB9/CYC1/GNAI3/SDHC/SLC25A5/NDUFA1/NDUFB11/COX7B/COX5A/LRRK2/ATP5MC2/APAF1/NDUFA6/NDUFS6/VDAC3/ATP5MC1/UBE2G1/UBB/SLC25A6/ND1/ND2/COX1/COX2/ATP6/COX3/ND3/ND4L/ND4/ND5/ND6/CYTB	ko:K04556/ko:K02131/ko:K02137/ko:K03960/ko:K00414/ko:K04630/ko:K02263/ko:K04345/ko:K03938/ko:K04554/ko:K02267/ko:K03946/ko:K04345/ko:K03936/ko:K02273/ko:K00420/ko:K02134/ko:K03941/ko:K03956/ko:K03954/ko:K02128/ko:K03948/ko:K03968/ko:K03967/ko:K02270/ko:K00417/ko:K03965/ko:K00413/ko:K04630/ko:K00236/ko:K05863/ko:K03945/ko:K11351/ko:K02271/ko:K02264/ko:K08844/ko:K02128/ko:K02084/ko:K03950/ko:K03939…	57
ko00190	Oxidative phosphorylation	53/1491	113/6215	6.99872033157183e-08	1.70122740367438e-06	ENSSSCG00000038399/ENSSSCG00000012042/ENSSSCG00000011916/ENSSSCG00000031913/ENSSSCG00000011893/ENSSSCG00000011356/ENSSSCG00000029034/ENSSSCG00000003653/ENSSSCG00000039267/ENSSSCG00000035612/ENSSSCG00000014371/ENSSSCG00000032081/ENSSSCG00000013046/ENSSSCG00000013436/ENSSSCG00000035532/ENSSSCG00000037455/ENSSSCG00000027307/ENSSSCG00000010261/ENSSSCG00000016349/ENSSSCG00000015973/ENSSSCG00000024313/…	ATP5PF/ATP5PO/ATP6V1A/NDUFB4/COX17/UQCRC1/COX4I1/NDUFS5/ATP6V0B/COX6B2/NDUFA2/NDUFS3/COX8A/UQCR11/ATP5F1D/NDUFS8/NDUFA11/PPA1/NDUFA10/ATP5MC3/NDUFA4/NDUFC2/NDUFC1/PPA2/ATP5ME/COX7A2L/UQCRB/NDUFB9/CYC1/ATP6V1C1/SDHC/NDUFA1/ATP6AP1/NDUFB11/COX7B/ATP6V1D/COX5A/ATP5MC2/NDUFA6/NDUFS6/ATP5MC1/ND1/ND2/COX1/COX2/ATP6/COX3/ND3/ND4L/ND4/ND5/ND6/CYTB	ko:K02131/ko:K02137/ko:K02145/ko:K03960/ko:K02260/ko:K00414/ko:K02263/ko:K03938/ko:K03661/ko:K02267/ko:K03946/ko:K03936/ko:K02273/ko:K00420/ko:K02134/ko:K03941/ko:K03956/ko:K01507/ko:K03954/ko:K02128/ko:K03948/ko:K03968/ko:K03967/ko:K01507/ko:K02129/ko:K02270/ko:K00417/ko:K03965/ko:K00413/ko:K02148/ko:K00236/ko:K03945/ko:K03662/ko:K11351/ko:K02271/ko:K02149/ko:K02264/ko:K02128/ko:K03950/ko:K03939…	53
ko04380	Osteoclast differentiation	50/1491	106/6215	1.31429396144319e-07	2.87013925342776e-06	ENSSSCG00000004856/ENSSSCG00000004421/ENSSSCG00000004110/ENSSSCG00000005382/ENSSSCG00000004156/ENSSSCG00000021203/ENSSSCG00000011514/ENSSSCG00000036556/ENSSSCG00000033115/ENSSSCG00000034378/ENSSSCG00000011226/ENSSSCG00000031493/ENSSSCG00000002688/ENSSSCG00000031912/ENSSSCG00000003395/ENSSSCG00000003909/ENSSSCG00000040286/ENSSSCG00000003809/ENSSSCG00000002919/ENSSSCG00000003017/ENSSSCG00000002989/…	NFATC1/FYN/TAB2/TGFBR1/IFNGR1/PIK3CB/MITF/IFNAR2/IFNAR1/IFNGR2/TGFBR2/CYBA/PLCG2/JUN/PIK3CD/PIK3R3/CYLD/JAK1/TYROBP/TGFB1/AKT2/LCK/CSF1R/CAMK4/JUNB/SPI1/SQSTM1/SYK/PPP3CB/MAPK1/CREB1/STAT1/GAB2/MAPK10/PPP3CA/NFKB1/RAC1/PPP3R1/FOS/IRF9/NFKBIA/MAPK14/NCF4/STAT2/LCP2/PIK3R1/IKBKB/NFATC2/GRB2/AKT1	ko:K04446/ko:K05703/ko:K04404/ko:K04674/ko:K05132/ko:K00922/ko:K09455/ko:K05131/ko:K05130/ko:K05133/ko:K04388/ko:K08009/ko:K05859/ko:K04448/ko:K00922/ko:K02649/ko:K08601/ko:K11217/ko:K07992/ko:K13375/ko:K04456/ko:K05856/ko:K05090/ko:K05869/ko:K09028/ko:K09438/ko:K14381/ko:K05855/ko:K04348/ko:K04371/ko:K05870/ko:K11220/ko:K08091/ko:K04440/ko:K04348/ko:K02580/ko:K04392/ko:K06268/ko:K09029/ko:K04693…	50
ko05130	Pathogenic Escherichia coli infection	29/1491	49/6215	1.36240787346254e-07	2.87013925342776e-06	ENSSSCG00000004421/ENSSSCG00000005596/ENSSSCG00000004058/ENSSSCG00000005706/ENSSSCG00000011552/ENSSSCG00000011274/ENSSSCG00000011884/ENSSSCG00000022080/ENSSSCG00000003357/ENSSSCG00000021893/ENSSSCG00000003520/ENSSSCG00000009821/ENSSSCG00000016185/ENSSSCG00000016275/ENSSSCG00000015560/ENSSSCG00000007585/ENSSSCG00000007625/ENSSSCG00000008144/ENSSSCG00000008629/ENSSSCG00000006175/ENSSSCG00000006502/…	FYN/ARPC5L/EZR/ABL1/TTLL3/CTNNB1/HCLS1/RHOA/ACTRT2/ROCK1/CDC42/ARPC3/ARPC2/NCL/ARPC5/ACTB/ARPC1B/NCK2/ROCK2/LY96/ARHGEF2/WAS/TUBB/TUBA1B/TUBA1A/ITGB1/PRKCA/ACTG1/TUBB4B	ko:K05703/ko:K05754/ko:K08007/ko:K06619/ko:K05755/ko:K02105/ko:K06106/ko:K04513/ko:K05692/ko:K04514/ko:K04393/ko:K05756/ko:K05758/ko:K11294/ko:K05754/ko:K05692/ko:K05757/ko:K19862/ko:K17388/ko:K05400/ko:K12791/ko:K05747/ko:K07375/ko:K07374/ko:K07374/ko:K05719/ko:K02677/ko:K05692/ko:K07375	29
ko04611	Platelet activation	53/1491	117/6215	2.8833840281872e-07	5.69468345566972e-06	ENSSSCG00000033763/ENSSSCG00000004421/ENSSSCG00000005317/ENSSSCG00000004791/ENSSSCG00000021203/ENSSSCG00000023437/ENSSSCG00000011867/ENSSSCG00000022080/ENSSSCG00000011399/ENSSSCG00000002688/ENSSSCG00000040920/ENSSSCG00000003395/ENSSSCG00000003909/ENSSSCG00000003357/ENSSSCG00000002989/ENSSSCG00000021893/ENSSSCG00000003691/ENSSSCG00000058470/ENSSSCG00000003040/ENSSSCG00000036317/ENSSSCG00000003107/…	GNAQ/FYN/TLN1/RASGRP1/PIK3CB/ITPR1/MYLK/RHOA/GNAI2/PLCG2/PRKACB/PIK3CD/PIK3R3/ACTRT2/AKT2/ROCK1/MYL12A/MYL12B/ARHGEF1/VASP/ARHGAP35/PRKACA/FERMT3/PPP1CA/PPP1CC/SYK/MAPK1/PIK3CG/STIM1/ARHGEF12/PLA2G4A/VAMP8/ACTB/PPP1CB/ROCK2/LYN/GNAI3/RAP1A/FCER1G/EVL/MAPK14/RAP1B/PPP1R12A/ITPR2/LCP2/PIK3R1/APBB1IP/ITGB1/GNA13/PIK3R5/ACTG1/TBXAS1/AKT1	ko:K04634/ko:K05703/ko:K06271/ko:K04350/ko:K00922/ko:K04958/ko:K00907/ko:K04513/ko:K04630/ko:K05859/ko:K04345/ko:K00922/ko:K02649/ko:K05692/ko:K04456/ko:K04514/ko:K12757/ko:K12757/ko:K12330/ko:K06274/ko:K05732/ko:K04345/ko:K17084/ko:K06269/ko:K06269/ko:K05855/ko:K04371/ko:K21289/ko:K16059/ko:K07532/ko:K16342/ko:K08512/ko:K05692/ko:K06269/ko:K17388/ko:K05854/ko:K04630/ko:K04353/ko:K07983/ko:K06274…	53
ko04810	Regulation of actin cytoskeleton	80/1491	201/6215	3.12246488368314e-07	5.80411119555219e-06	ENSSSCG00000005015/ENSSSCG00000005596/ENSSSCG00000037508/ENSSSCG00000004058/ENSSSCG00000011552/ENSSSCG00000024453/ENSSSCG00000021203/ENSSSCG00000025133/ENSSSCG00000011867/ENSSSCG00000011843/ENSSSCG00000022080/ENSSSCG00000003395/ENSSSCG00000003909/ENSSSCG00000003357/ENSSSCG00000002965/ENSSSCG00000021893/ENSSSCG00000003691/ENSSSCG00000003577/ENSSSCG00000058470/ENSSSCG00000003040/ENSSSCG00000003107/…	SOS2/ARPC5L/GSN/EZR/TTLL3/RAF1/PIK3CB/ITGB2/MYLK/PAK2/RHOA/PIK3CD/PIK3R3/ACTRT2/ACTN4/ROCK1/MYL12A/WASF2/MYL12B/ARHGEF1/ARHGAP35/CDC42/DIAPH1/APC/IQGAP2/LPXN/CFL1/VAV1/MAP2K2/PPP1CA/ARPC3/PPP1CC/PXN/VCL/DOCK1/SSH1/MAPK1/CYFIP1/ARPC2/ITGA4/NCKAP1/CXCR4/PIKFYVE/ABI2/RDX/ARHGEF12/ARPC5/PAK1/SOS1/PFN4/TMSB10/ITGAL/RAC1/ACTB/ARPC1B/PPP1CB/ROCK2/PTK2/ARHGEF6/DIAPH2/MSN/TMSB4X/WAS/CFL2/ACTN1/RAC2/NCKAP1…	ko:K03099/ko:K05754/ko:K05768/ko:K08007/ko:K05755/ko:K04366/ko:K00922/ko:K06464/ko:K00907/ko:K04410/ko:K04513/ko:K00922/ko:K02649/ko:K05692/ko:K05699/ko:K04514/ko:K12757/ko:K05748/ko:K12757/ko:K12330/ko:K05732/ko:K04393/ko:K05740/ko:K02085/ko:K05767/ko:K05760/ko:K05765/ko:K05730/ko:K04369/ko:K06269/ko:K05756/ko:K06269/ko:K05760/ko:K05700/ko:K13708/ko:K05766/ko:K04371/ko:K05749/ko:K05758/ko:K06483…	80
ko05235	PD-L1 expression and PD-1 checkpoint pathway in cancer	40/1491	80/6215	3.47389652710552e-07	6.09861834758525e-06	ENSSSCG00000004856/ENSSSCG00000005215/ENSSSCG00000004156/ENSSSCG00000005096/ENSSSCG00000004791/ENSSSCG00000024453/ENSSSCG00000021203/ENSSSCG00000034378/ENSSSCG00000029578/ENSSSCG00000031912/ENSSSCG00000003395/ENSSSCG00000003909/ENSSSCG00000003809/ENSSSCG00000002989/ENSSSCG00000002804/ENSSSCG00000003608/ENSSSCG00000027127/ENSSSCG00000030289/ENSSSCG00000010301/ENSSSCG00000010081/ENSSSCG00000016057/…	NFATC1/JAK2/IFNGR1/HIF1A/RASGRP1/RAF1/PIK3CB/IFNGR2/NFATC3/JUN/PIK3CD/PIK3R3/JAK1/AKT2/CSNK2A2/LCK/MAP2K2/PTPN11/PPP3CB/MAPK1/STAT1/CD3E/PPP3CA/NFKB1/EML4/PPP3R1/CD247/BATF/NFKBIA/MAPK14/CSNK2B/PTPN6/PIK3R1/PRKCQ/IKBKB/NFATC2/MAP2K3/STAT3/MAP3K3/AKT1	ko:K04446/ko:K04447/ko:K05132/ko:K08268/ko:K04350/ko:K04366/ko:K00922/ko:K05133/ko:K17333/ko:K04448/ko:K00922/ko:K02649/ko:K11217/ko:K04456/ko:K03097/ko:K05856/ko:K04369/ko:K07293/ko:K04348/ko:K04371/ko:K11220/ko:K06451/ko:K04348/ko:K02580/ko:K15420/ko:K06268/ko:K06453/ko:K09034/ko:K04734/ko:K04441/ko:K03115/ko:K05697/ko:K02649/ko:K18052/ko:K07209/ko:K17332/ko:K04432/ko:K04692/ko:K04421/ko:K04456	40
ko04714	Thermogenesis	80/1491	203/6215	5.06699559911181e-07	8.42721373325964e-06	ENSSSCG00000005015/ENSSSCG00000004064/ENSSSCG00000026041/ENSSSCG00000046003/ENSSSCG00000038399/ENSSSCG00000012042/ENSSSCG00000011762/ENSSSCG00000031913/ENSSSCG00000011893/ENSSSCG00000011356/ENSSSCG00000011371/ENSSSCG00000029034/ENSSSCG00000040920/ENSSSCG00000003653/ENSSSCG00000003357/ENSSSCG00000035612/ENSSSCG00000003558/ENSSSCG00000003559/ENSSSCG00000003531/ENSSSCG00000014272/ENSSSCG00000014331/…	SOS2/ARID1B/MAP3K5/TSC1/ATP5PF/ATP5PO/ACTL6A/NDUFB4/COX17/UQCRC1/NDUFAF3/COX4I1/PRKACB/NDUFS5/ACTRT2/COX6B2/RPS6KA1/ARID1A/KDM1A/ACSL6/KDM3B/NDUFA2/PRKACA/NDUFS3/CPT1A/COX8A/UQCR11/ATP5F1D/NDUFS8/NDUFA11/ACSL5/ACSL3/CREB1/NDUFA10/ATF2/ATP5MC3/NDUFA4/NDUFC2/NDUFC1/ATP5ME/COX7A2L/SOS1/COA5/ACTB/UQCRB/NDUFB9/CYC1/SDHC/NDUFA1/NDUFB11/COX7B/ACSL4/RPS6KA3/COX5A/MAPK14/FRS2/ATP5MC2/NDUFA6/NDUFAF2/NDUFS6…	ko:K03099/ko:K11653/ko:K04426/ko:K07206/ko:K02131/ko:K02137/ko:K11340/ko:K03960/ko:K02260/ko:K00414/ko:K09008/ko:K02263/ko:K04345/ko:K03938/ko:K05692/ko:K02267/ko:K04373/ko:K11653/ko:K11450/ko:K01897/ko:K15601/ko:K03946/ko:K04345/ko:K03936/ko:K08765/ko:K02273/ko:K00420/ko:K02134/ko:K03941/ko:K03956/ko:K01897/ko:K01897/ko:K05870/ko:K03954/ko:K04450/ko:K02128/ko:K03948/ko:K03968/ko:K03967/ko:K02129…	80
ko04670	Leukocyte transendothelial migration	51/1491	114/6215	7.75465284171315e-07	1.22523514899068e-05	ENSSSCG00000004058/ENSSSCG00000021203/ENSSSCG00000025133/ENSSSCG00000011274/ENSSSCG00000022080/ENSSSCG00000011399/ENSSSCG00000031493/ENSSSCG00000002688/ENSSSCG00000003395/ENSSSCG00000003909/ENSSSCG00000003357/ENSSSCG00000002965/ENSSSCG00000021893/ENSSSCG00000003691/ENSSSCG00000058470/ENSSSCG00000036317/ENSSSCG00000003107/ENSSSCG00000003520/ENSSSCG00000021176/ENSSSCG00000013553/ENSSSCG00000009664/…	EZR/PIK3CB/ITGB2/CTNNB1/RHOA/GNAI2/CYBA/PLCG2/PIK3CD/PIK3R3/ACTRT2/ACTN4/ROCK1/MYL12A/MYL12B/VASP/ARHGAP35/CDC42/LPXN/VAV1/PTK2B/PTPN11/PXN/VCL/ITGA4/CXCR4/JAM3/RASSF5/RHOH/ITGAL/RAC1/ACTB/PRKCB/ROCK2/PTK2/GNAI3/RAP1A/CYBB/MSN/EVL/ACTN1/ARHGAP5/MAPK14/RAP1B/NCF4/RAC2/PIK3R1/ITK/ITGB1/PRKCA/ACTG1	ko:K08007/ko:K00922/ko:K06464/ko:K02105/ko:K04513/ko:K04630/ko:K08009/ko:K05859/ko:K00922/ko:K02649/ko:K05692/ko:K05699/ko:K04514/ko:K12757/ko:K12757/ko:K06274/ko:K05732/ko:K04393/ko:K05760/ko:K05730/ko:K05871/ko:K07293/ko:K05760/ko:K05700/ko:K06483/ko:K04189/ko:K06785/ko:K08015/ko:K07873/ko:K05718/ko:K04392/ko:K05692/ko:K19662/ko:K17388/ko:K05725/ko:K04630/ko:K04353/ko:K21421/ko:K05763/ko:K06274…	51
ko05131	Shigellosis	32/1491	61/6215	1.33486052666848e-06	2.00864726870115e-05	ENSSSCG00000005596/ENSSSCG00000005706/ENSSSCG00000011552/ENSSSCG00000011884/ENSSSCG00000003357/ENSSSCG00000021893/ENSSSCG00000003577/ENSSSCG00000003419/ENSSSCG00000003520/ENSSSCG00000014387/ENSSSCG00000013297/ENSSSCG00000009821/ENSSSCG00000010313/ENSSSCG00000035045/ENSSSCG00000010081/ENSSSCG00000016185/ENSSSCG00000015560/ENSSSCG00000009228/ENSSSCG00000030957/ENSSSCG00000008585/ENSSSCG00000035090/…	ARPC5L/ABL1/TTLL3/HCLS1/ACTRT2/ROCK1/WASF2/MAD2L2/CDC42/DIAPH1/CD44/ARPC3/VCL/DOCK1/MAPK1/ARPC2/ARPC5/MAPK10/NFKB1/PFN4/RAC1/ACTB/ARPC1B/ROCK2/WAS/NFKBIA/MAPK14/FBXW11/ITGB1/IKBKB/ACTG1/ELMO1	ko:K05754/ko:K06619/ko:K05755/ko:K06106/ko:K05692/ko:K04514/ko:K05748/ko:K13728/ko:K04393/ko:K05740/ko:K06256/ko:K05756/ko:K05700/ko:K13708/ko:K04371/ko:K05758/ko:K05754/ko:K04440/ko:K02580/ko:K05759/ko:K04392/ko:K05692/ko:K05757/ko:K17388/ko:K05747/ko:K04734/ko:K04441/ko:K03362/ko:K05719/ko:K07209/ko:K05692/ko:K12366	32
ko05100	Bacterial invasion of epithelial cells	37/1491	75/6215	1.45579263937426e-06	2.09104760928302e-05	ENSSSCG00000005596/ENSSSCG00000037131/ENSSSCG00000011552/ENSSSCG00000021203/ENSSSCG00000011274/ENSSSCG00000011884/ENSSSCG00000022080/ENSSSCG00000003395/ENSSSCG00000003909/ENSSSCG00000003357/ENSSSCG00000003577/ENSSSCG00000003419/ENSSSCG00000003520/ENSSSCG00000021176/ENSSSCG00000009821/ENSSSCG00000040546/ENSSSCG00000010313/ENSSSCG00000035045/ENSSSCG00000016185/ENSSSCG00000038958/ENSSSCG00000015560/…	ARPC5L/CLTA/TTLL3/PIK3CB/CTNNB1/HCLS1/RHOA/PIK3CD/PIK3R3/ACTRT2/WASF2/MAD2L2/CDC42/LPXN/ARPC3/PXN/VCL/DOCK1/ARPC2/DNM3/ARPC5/CBL/SEPTIN11/SEPTIN1/SEPTIN12/RAC1/ACTB/ARPC1B/PTK2/SEPTIN6/WAS/PIK3R1/ITGB1/CLTC/SEPTIN9/ACTG1/ELMO1	ko:K05754/ko:K04644/ko:K05755/ko:K00922/ko:K02105/ko:K06106/ko:K04513/ko:K00922/ko:K02649/ko:K05692/ko:K05748/ko:K13728/ko:K04393/ko:K05760/ko:K05756/ko:K05760/ko:K05700/ko:K13708/ko:K05758/ko:K01528/ko:K05754/ko:K04707/ko:K16939/ko:K13737/ko:K16938/ko:K04392/ko:K05692/ko:K05757/ko:K05725/ko:K16939/ko:K05747/ko:K02649/ko:K05719/ko:K04646/ko:K16938/ko:K05692/ko:K12366	37
ko04625	C-type lectin receptor signaling pathway	44/1491	96/6215	1.98984271525947e-06	2.69388060506884e-05	ENSSSCG00000004856/ENSSSCG00000004917/ENSSSCG00000024453/ENSSSCG00000021203/ENSSSCG00000022486/ENSSSCG00000023437/ENSSSCG00000022080/ENSSSCG00000029578/ENSSSCG00000002688/ENSSSCG00000031912/ENSSSCG00000003395/ENSSSCG00000003909/ENSSSCG00000040286/ENSSSCG00000002989/ENSSSCG00000022545/ENSSSCG00000014277/ENSSSCG00000031487/ENSSSCG00000030289/ENSSSCG00000009589/ENSSSCG00000010301/ENSSSCG00000010081/…	NFATC1/MALT1/RAF1/PIK3CB/CBLB/ITPR1/RHOA/NFATC3/PLCG2/JUN/PIK3CD/PIK3R3/CYLD/AKT2/CALM3/IRF1/LSP1/PTPN11/SYK/PPP3CB/MAPK1/CASP8/STAT1/ARHGEF12/PAK1/MAPKAPK2/MAPK10/PPP3CA/NFKB1/CALM2/PPP3R1/BCL10/FCER1G/CALM1/IRF9/NFKBIA/MAPK14/STAT2/ITPR2/PIK3R1/IKBKB/NFATC2/KSR1/AKT1	ko:K04446/ko:K07369/ko:K04366/ko:K00922/ko:K22517/ko:K04958/ko:K04513/ko:K17333/ko:K05859/ko:K04448/ko:K00922/ko:K02649/ko:K08601/ko:K04456/ko:K02183/ko:K09444/ko:K14957/ko:K07293/ko:K05855/ko:K04348/ko:K04371/ko:K04398/ko:K11220/ko:K07532/ko:K04409/ko:K04443/ko:K04440/ko:K04348/ko:K02580/ko:K02183/ko:K06268/ko:K07368/ko:K07983/ko:K02183/ko:K04693/ko:K04734/ko:K04441/ko:K11221/ko:K04958/ko:K02649…	44
ko05166	Human T-cell leukemia virus 1 infection	76/1491	196/6215	2.04598526967254e-06	2.69388060506884e-05	ENSSSCG00000004952/ENSSSCG00000004856/ENSSSCG00000004505/ENSSSCG00000004524/ENSSSCG00000005382/ENSSSCG00000005317/ENSSSCG00000033177/ENSSSCG00000022387/ENSSSCG00000051899/ENSSSCG00000021203/ENSSSCG00000025133/ENSSSCG00000011226/ENSSSCG00000011833/ENSSSCG00000029578/ENSSSCG00000040920/ENSSSCG00000031912/ENSSSCG00000003949/ENSSSCG00000003395/ENSSSCG00000003909/ENSSSCG00000003809/ENSSSCG00000028056/…	SMAD3/NFATC1/SMAD2/SMAD4/TGFBR1/TLN1/CDC26/TBPL1/B2M/PIK3CB/ITGB2/TGFBR2/DLG1/NFATC3/PRKACB/JUN/CDC20/PIK3CD/PIK3R3/JAK1/ZFP36/TGFB1/AKT2/LCK/BAX/EGR1/PRKACA/SPI1/MAP2K2/CANX/RANBP1/PPP3CB/MAPK1/RAN/CREB1/ATF2/ETS1/CD3E/MAPK10/PPP3CA/NFKB1/ITGAL/CREBBP/ANAPC1/PPP3R1/XPO1/FDPS/SLC25A5/XIAP/NFKBIA/CRTC3/SLA-DQB1/HLA-DRA/CCND3/SLA-DMB/SLA-DMA/CCND2/ATF4/EP300/TSPO/CDK4/MAP3K1/PIK3R1/RB1/IKBKB/POLB/V…	ko:K04500/ko:K04446/ko:K04500/ko:K04501/ko:K04674/ko:K06271/ko:K03359/ko:K03120/ko:K08055/ko:K00922/ko:K06464/ko:K04388/ko:K12076/ko:K17333/ko:K04345/ko:K04448/ko:K03363/ko:K00922/ko:K02649/ko:K11217/ko:K15308/ko:K13375/ko:K04456/ko:K05856/ko:K02159/ko:K09203/ko:K04345/ko:K09438/ko:K04369/ko:K08054/ko:K15306/ko:K04348/ko:K04371/ko:K07936/ko:K05870/ko:K04450/ko:K02678/ko:K06451/ko:K04440/ko:K04348…	76
ko03040	Spliceosome	50/1491	115/6215	2.78432649189384e-06	3.51938868575381e-05	ENSSSCG00000004661/ENSSSCG00000004802/ENSSSCG00000011684/ENSSSCG00000030225/ENSSSCG00000011329/ENSSSCG00000003849/ENSSSCG00000028288/ENSSSCG00000003643/ENSSSCG00000003701/ENSSSCG00000025323/ENSSSCG00000003596/ENSSSCG00000036293/ENSSSCG00000023792/ENSSSCG00000026644/ENSSSCG00000029158/ENSSSCG00000028542/ENSSSCG00000013602/ENSSSCG00000009906/ENSSSCG00000030507/ENSSSCG00000016075/ENSSSCG00000015387/…	MYEF2/AQR/U2SURP/TRA2B/CCDC12/MAGOH/PRPF38A/SF3A3/SNRPD1/SF3B3/SNRNP40/SRSF10/SNRNP70/DDX46/ZMAT2/HNRNPUL2/HNRNPM/SRSF9/SMNDC1/SF3B1/TRA2A/HSPA8/SNRPE/DHX15/LSM6/SRSF7/SF3B6/SNRNP200/SNRPG/RBM8A/SF3B4/RBMXL1/THOC2/SRSF5/RBM25/LSM2/DDX39B/SRSF3/HNRNPA1L3/PHF5A/SNU13/RBM17/SRSF6/CTNNBL1/PRPF8/EFTUD2/DDX42/EIF4A3/ALYREF/LSM5	ko:K12887/ko:K12874/ko:K12842/ko:K12897/ko:K12871/ko:K12877/ko:K12849/ko:K12827/ko:K11087/ko:K12830/ko:K12857/ko:K12900/ko:K11093/ko:K12811/ko:K12848/ko:K12888/ko:K12887/ko:K21123/ko:K12839/ko:K12828/ko:K12897/ko:K03283/ko:K11097/ko:K12820/ko:K12625/ko:K12896/ko:K12833/ko:K12854/ko:K11099/ko:K12876/ko:K12831/ko:K12885/ko:K12879/ko:K12893/ko:K12822/ko:K12621/ko:K12812/ko:K12892/ko:K12741/ko:K12834…	50
ko04062	Chemokine signaling pathway	64/1491	159/6215	3.062130604659e-06	3.5838269298972e-05	ENSSSCG00000005015/ENSSSCG00000004387/ENSSSCG00000046439/ENSSSCG00000005215/ENSSSCG00000024453/ENSSSCG00000021203/ENSSSCG00000037583/ENSSSCG00000011889/ENSSSCG00000022080/ENSSSCG00000011399/ENSSSCG00000040920/ENSSSCG00000003395/ENSSSCG00000021890/ENSSSCG00000003909/ENSSSCG00000002989/ENSSSCG00000021893/ENSSSCG00000003520/ENSSSCG00000013771/ENSSSCG00000035028/ENSSSCG00000021176/ENSSSCG00000013033/…	SOS2/FOXO3/GNG10/JAK2/RAF1/PIK3CB/GNB4/GSK3B/RHOA/GNAI2/PRKACB/PIK3CD/GNB1/PIK3R3/AKT2/ROCK1/CDC42/PRKACA/GRK6/LPXN/BAD/VAV1/GRK2/PTK2B/PXN/GRK3/MAPK1/GRK5/CXCR4/STAT1/ARRB1/PIK3CG/PAK1/NFKB1/GRK4/SOS1/RAC1/GNB2/PRKCB/ROCK2/PTK2/LYN/GNAI3/RAP1A/WAS/NFKBIA/RAP1B/RAC2/STAT2/DOCK2/PIK3R1/ITK/PARD3/IKBKB/PREX1/HCK/CCL5/STAT3/STAT5B/ARRB2/PIK3R5/GRB2/ELMO1/AKT1	ko:K03099/ko:K09408/ko:K04545/ko:K04447/ko:K04366/ko:K00922/ko:K04538/ko:K03083/ko:K04513/ko:K04630/ko:K04345/ko:K00922/ko:K04536/ko:K02649/ko:K04456/ko:K04514/ko:K04393/ko:K04345/ko:K08291/ko:K05760/ko:K02158/ko:K05730/ko:K00910/ko:K05871/ko:K05760/ko:K00910/ko:K04371/ko:K08291/ko:K04189/ko:K11220/ko:K04439/ko:K21289/ko:K04409/ko:K02580/ko:K08291/ko:K03099/ko:K04392/ko:K04537/ko:K19662/ko:K17388…	64
ko05161	Hepatitis B	64/1491	159/6215	3.062130604659e-06	3.5838269298972e-05	ENSSSCG00000005015/ENSSSCG00000004952/ENSSSCG00000004856/ENSSSCG00000004110/ENSSSCG00000004505/ENSSSCG00000004524/ENSSSCG00000062696/ENSSSCG00000005382/ENSSSCG00000005215/ENSSSCG00000024453/ENSSSCG00000021203/ENSSSCG00000033115/ENSSSCG00000011226/ENSSSCG00000029578/ENSSSCG00000031912/ENSSSCG00000003395/ENSSSCG00000003909/ENSSSCG00000003809/ENSSSCG00000003017/ENSSSCG00000002989/ENSSSCG00000061946/…	SOS2/SMAD3/NFATC1/TAB2/SMAD2/SMAD4/BCL2/TGFBR1/JAK2/RAF1/PIK3CB/IFNAR1/TGFBR2/NFATC3/JUN/PIK3CD/PIK3R3/JAK1/TGFB1/AKT2/BAX/DDB1/BAD/MAP2K2/PTK2B/MAPK1/IFIH1/CREB1/CASP10/CASP8/STAT1/ATF2/MAPK10/NFKB1/SOS1/CREBBP/PRKCB/YWHAZ/DDX3X/ATP6AP1/NFKBIA/MAPK14/APAF1/ATF4/BID/EP300/TBK1/STAT2/MAP3K1/PIK3R1/RB1/IKBKB/YWHAB/NFATC2/MAP2K3/STAT3/STAT5B/PRKCA/MAP2K4/GRB2/TP53/BIRC5/AKT1/TRAF3	ko:K03099/ko:K04500/ko:K04446/ko:K04404/ko:K04500/ko:K04501/ko:K02161/ko:K04674/ko:K04447/ko:K04366/ko:K00922/ko:K05130/ko:K04388/ko:K17333/ko:K04448/ko:K00922/ko:K02649/ko:K11217/ko:K13375/ko:K04456/ko:K02159/ko:K10610/ko:K02158/ko:K04369/ko:K05871/ko:K04371/ko:K12647/ko:K05870/ko:K04400/ko:K04398/ko:K11220/ko:K04450/ko:K04440/ko:K02580/ko:K03099/ko:K04498/ko:K19662/ko:K16197/ko:K11594/ko:K03662…	64
ko05169	Epstein-Barr virus infection	72/1491	186/6215	4.08700121027819e-06	4.61247279445681e-05	ENSSSCG00000005038/ENSSSCG00000004110/ENSSSCG00000062696/ENSSSCG00000004154/ENSSSCG00000051899/ENSSSCG00000004700/ENSSSCG00000021203/ENSSSCG00000036556/ENSSSCG00000033115/ENSSSCG00000046387/ENSSSCG00000002688/ENSSSCG00000031912/ENSSSCG00000003395/ENSSSCG00000003909/ENSSSCG00000040575/ENSSSCG00000003809/ENSSSCG00000039235/ENSSSCG00000002989/ENSSSCG00000003613/ENSSSCG00000061946/ENSSSCG00000013297/…	PSMC6/TAB2/BCL2/TNFAIP3/B2M/PDIA3/PIK3CB/IFNAR2/IFNAR1/PSMD2/PLCG2/JUN/PIK3CD/PIK3R3/ISG15/JAK1/PSMC4/AKT2/HDAC1/BAX/CD44/GADD45B/OAS2/SYK/ENTPD1/PSMD1/CASP8/STAT1/CIR1/CDK6/PSMC2/CD3E/RBPJ/MAPK10/NFKB1/USP7/ITGAL/RAC1/EIF2AK2/BCL2L11/LYN/CD247/PSMC1/IRF9/NFKBIA/RIPK1/SLA-DQB1/HLA-DRA/MAPK14/CCND3/TAP1/SLA-DMB/SLA-DMA/TAPBP/CDKN1B/APAF1/CCND2/BID/TBK1/STAT2/CDK4/PIK3R1/SAP30L/RB1/ADRM1/IKBKB/MAP2…	ko:K03064/ko:K04404/ko:K02161/ko:K11859/ko:K08055/ko:K08056/ko:K00922/ko:K05131/ko:K05130/ko:K03028/ko:K05859/ko:K04448/ko:K00922/ko:K02649/ko:K12159/ko:K11217/ko:K03063/ko:K04456/ko:K06067/ko:K02159/ko:K06256/ko:K04402/ko:K14216/ko:K05855/ko:K01510/ko:K03032/ko:K04398/ko:K11220/ko:K06066/ko:K02091/ko:K03061/ko:K06451/ko:K06053/ko:K04440/ko:K02580/ko:K11838/ko:K05718/ko:K04392/ko:K16195/ko:K16341…	72
ko05164	Influenza A	62/1491	154/6215	4.32979439734273e-06	4.71798286055277e-05	ENSSSCG00000005215/ENSSSCG00000004156/ENSSSCG00000024453/ENSSSCG00000020906/ENSSSCG00000031077/ENSSSCG00000021203/ENSSSCG00000012076/ENSSSCG00000012077/ENSSSCG00000036556/ENSSSCG00000033115/ENSSSCG00000034378/ENSSSCG00000028475/ENSSSCG00000003395/ENSSSCG00000003909/ENSSSCG00000003357/ENSSSCG00000003809/ENSSSCG00000002989/ENSSSCG00000061946/ENSSSCG00000027127/ENSSSCG00000009881/ENSSSCG00000010081/…	JAK2/IFNGR1/RAF1/GHSR/KPNA4/PIK3CB/MX2/MX1/IFNAR2/IFNAR1/IFNGR2/KPNA1/PIK3CD/PIK3R3/ACTRT2/JAK1/AKT2/BAX/MAP2K2/OAS2/MAPK1/IFIH1/CASP8/STAT1/IL18/CDK6/NUP98/NFKB1/CREBBP/ACTB/EIF2AK2/PRKCB/XPO1/FDPS/SLC25A5/IRF9/NFKBIA/PML/SLA-DQB1/HLA-DRA/CCND3/SLA-DMB/SLA-DMA/APAF1/BID/EP300/TBK1/STAT2/CDK4/PIK3R1/DNAJC3/KPNA3/IKBKB/TRIM25/CCL5/CALCOCO2/PRKCA/KPNA2/ACTG1/AKT1/TRAF3/SLC25A6	ko:K04447/ko:K05132/ko:K04366/ko:K04721/ko:K15043/ko:K00922/ko:K14754/ko:K14754/ko:K05131/ko:K05130/ko:K05133/ko:K15042/ko:K00922/ko:K02649/ko:K05692/ko:K11217/ko:K04456/ko:K02159/ko:K04369/ko:K14216/ko:K04371/ko:K12647/ko:K04398/ko:K11220/ko:K05482/ko:K02091/ko:K14297/ko:K02580/ko:K04498/ko:K05692/ko:K16195/ko:K19662/ko:K14290/ko:K00787/ko:K05863/ko:K04693/ko:K04734/ko:K10054/ko:K06752/ko:K06752…	62
ko05163	Human cytomegalovirus infection	78/1491	208/6215	6.66955359023474e-06	7.02526311504726e-05	ENSSSCG00000033763/ENSSSCG00000005015/ENSSSCG00000004856/ENSSSCG00000046439/ENSSSCG00000046003/ENSSSCG00000051899/ENSSSCG00000004700/ENSSSCG00000024453/ENSSSCG00000021203/ENSSSCG00000023437/ENSSSCG00000037583/ENSSSCG00000011274/ENSSSCG00000011889/ENSSSCG00000022080/ENSSSCG00000011399/ENSSSCG00000029578/ENSSSCG00000040920/ENSSSCG00000003395/ENSSSCG00000021890/ENSSSCG00000003909/ENSSSCG00000003809/…	GNAQ/SOS2/NFATC1/GNG10/TSC1/B2M/PDIA3/RAF1/PIK3CB/ITPR1/GNB4/CTNNB1/GSK3B/RHOA/GNAI2/NFATC3/PRKACB/PIK3CD/GNB1/PIK3R3/JAK1/AKT2/ROCK1/ARHGEF1/CALM3/BAX/PRKACA/LPXN/MAP2K2/PTK2B/PXN/PPP3CB/MAPK1/EIF4EBP1/CXCR4/CREB1/CASP8/ATF2/CDK6/ARHGEF12/IL10RA/PPP3CA/NFKB1/CALM2/SOS1/RAC1/GNB2/PRKCB/ROCK2/PPP3R1/PTK2/IL6R/GNAI3/CALM1/NFKBIA/RIPK1/MAPK14/TAP1/TAPBP/RAC2/ATF4/BID/TBK1/ITPR2/CDK4/PTGER4/PIK3R1/RB…	ko:K04634/ko:K03099/ko:K04446/ko:K04545/ko:K07206/ko:K08055/ko:K08056/ko:K04366/ko:K00922/ko:K04958/ko:K04538/ko:K02105/ko:K03083/ko:K04513/ko:K04630/ko:K17333/ko:K04345/ko:K00922/ko:K04536/ko:K02649/ko:K11217/ko:K04456/ko:K04514/ko:K12330/ko:K02183/ko:K02159/ko:K04345/ko:K05760/ko:K04369/ko:K05871/ko:K05760/ko:K04348/ko:K04371/ko:K07205/ko:K04189/ko:K05870/ko:K04398/ko:K04450/ko:K02091/ko:K07532…	78
ko04932	Non-alcoholic fatty liver disease (NAFLD)	56/1491	137/6215	7.2993585974766e-06	7.44063650581486e-05	ENSSSCG00000026041/ENSSSCG00000021203/ENSSSCG00000031913/ENSSSCG00000011889/ENSSSCG00000011356/ENSSSCG00000029034/ENSSSCG00000031912/ENSSSCG00000003653/ENSSSCG00000003395/ENSSSCG00000003909/ENSSSCG00000003017/ENSSSCG00000002989/ENSSSCG00000035612/ENSSSCG00000003520/ENSSSCG00000061946/ENSSSCG00000014371/ENSSSCG00000032081/ENSSSCG00000013046/ENSSSCG00000013436/ENSSSCG00000037455/ENSSSCG00000027307/…	MAP3K5/PIK3CB/NDUFB4/GSK3B/UQCRC1/COX4I1/JUN/NDUFS5/PIK3CD/PIK3R3/TGFB1/AKT2/COX6B2/CDC42/BAX/NDUFA2/NDUFS3/COX8A/UQCR11/NDUFS8/NDUFA11/MLXIP/IRS1/NDUFA10/CASP8/NDUFA4/NDUFC2/NDUFC1/MAPK10/NFKB1/COX7A2L/EIF2AK3/RAC1/BCL2L11/UQCRB/NDUFB9/CYC1/IL6R/SDHC/NDUFA1/NDUFB11/COX7B/COX5A/ATF4/BID/NDUFA6/PIK3R1/NDUFS6/IKBKB/ERN1/PRKAG2/AKT1/COX1/COX2/COX3/CYTB	ko:K04426/ko:K00922/ko:K03960/ko:K03083/ko:K00414/ko:K02263/ko:K04448/ko:K03938/ko:K00922/ko:K02649/ko:K13375/ko:K04456/ko:K02267/ko:K04393/ko:K02159/ko:K03946/ko:K03936/ko:K02273/ko:K00420/ko:K03941/ko:K03956/ko:K09113/ko:K16172/ko:K03954/ko:K04398/ko:K03948/ko:K03968/ko:K03967/ko:K04440/ko:K02580/ko:K02270/ko:K08860/ko:K04392/ko:K16341/ko:K00417/ko:K03965/ko:K00413/ko:K05055/ko:K00236/ko:K03945…	56
ko04520	Adherens junction	33/1491	68/6215	8.42693575219277e-06	8.32159905529036e-05	ENSSSCG00000004952/ENSSSCG00000004854/ENSSSCG00000004421/ENSSSCG00000004505/ENSSSCG00000004524/ENSSSCG00000005382/ENSSSCG00000011933/ENSSSCG00000011226/ENSSSCG00000011274/ENSSSCG00000022080/ENSSSCG00000003757/ENSSSCG00000028805/ENSSSCG00000003357/ENSSSCG00000002965/ENSSSCG00000002804/ENSSSCG00000003577/ENSSSCG00000003520/ENSSSCG00000023709/ENSSSCG00000010313/ENSSSCG00000010081/ENSSSCG00000007951/…	SMAD3/TJP1/FYN/SMAD2/SMAD4/TGFBR1/NECTIN3/TGFBR2/CTNNB1/RHOA/SSX2IP/PTPRM/ACTRT2/ACTN4/CSNK2A2/WASF2/CDC42/PTPRJ/VCL/MAPK1/CREBBP/RAC1/ACTB/WAS/ACTN1/CSNK2B/RAC2/PTPN6/EP300/WASF3/PARD3/PTPN1/ACTG1	ko:K04500/ko:K05701/ko:K05703/ko:K04500/ko:K04501/ko:K04674/ko:K06592/ko:K04388/ko:K02105/ko:K04513/ko:K06085/ko:K05693/ko:K05692/ko:K05699/ko:K03097/ko:K05748/ko:K04393/ko:K05698/ko:K05700/ko:K04371/ko:K04498/ko:K04392/ko:K05692/ko:K05747/ko:K05699/ko:K03115/ko:K07860/ko:K05697/ko:K04498/ko:K06083/ko:K04237/ko:K05696/ko:K05692	33
ko05170	Human immunodeficiency virus 1 infection	73/1491	193/6215	9.26470818952719e-06	8.87165996330482e-05	ENSSSCG00000033763/ENSSSCG00000004856/ENSSSCG00000004110/ENSSSCG00000062696/ENSSSCG00000046439/ENSSSCG00000051899/ENSSSCG00000004700/ENSSSCG00000024453/ENSSSCG00000021203/ENSSSCG00000023437/ENSSSCG00000011843/ENSSSCG00000037583/ENSSSCG00000011399/ENSSSCG00000029578/ENSSSCG00000002688/ENSSSCG00000031912/ENSSSCG00000003395/ENSSSCG00000021890/ENSSSCG00000003909/ENSSSCG00000002989/ENSSSCG00000002740/…	GNAQ/NFATC1/TAB2/BCL2/GNG10/B2M/PDIA3/RAF1/PIK3CB/ITPR1/PAK2/GNB4/GNAI2/NFATC3/PLCG2/JUN/PIK3CD/GNB1/PIK3R3/AKT2/AP1G1/TNFRSF1B/CALM3/BAX/AP1M1/DDB1/LPXN/BAD/CFL1/MAP2K2/PTK2B/PXN/PPP3CB/AP1B1/MAPK1/CXCR4/CASP8/CUL5/CD3E/PAK1/MAPK10/PPP3CA/NFKB1/CALM2/ELOB/RAC1/GNB2/PRKCB/PPP3R1/PTK2/GNAI3/CD247/AP1S2/CALM1/CFL2/NFKBIA/RIPK1/MAPK14/TAP1/TAPBP/RAC2/BID/TBK1/ITPR2/FBXW11/PIK3R1/CUL4A/IKBKB/NFATC2/S…	ko:K04634/ko:K04446/ko:K04404/ko:K02161/ko:K04545/ko:K08055/ko:K08056/ko:K04366/ko:K00922/ko:K04958/ko:K04410/ko:K04538/ko:K04630/ko:K17333/ko:K05859/ko:K04448/ko:K00922/ko:K04536/ko:K02649/ko:K04456/ko:K12391/ko:K05141/ko:K02183/ko:K02159/ko:K12393/ko:K10610/ko:K05760/ko:K02158/ko:K05765/ko:K04369/ko:K05871/ko:K05760/ko:K04348/ko:K12392/ko:K04371/ko:K04189/ko:K04398/ko:K10612/ko:K06451/ko:K04409…	73
ko04650	Natural killer cell mediated cytotoxicity	41/1491	92/6215	1.04687656581463e-05	9.72979396463007e-05	ENSSSCG00000005015/ENSSSCG00000004856/ENSSSCG00000004421/ENSSSCG00000004156/ENSSSCG00000024453/ENSSSCG00000020906/ENSSSCG00000021203/ENSSSCG00000025133/ENSSSCG00000036556/ENSSSCG00000033115/ENSSSCG00000034378/ENSSSCG00000002688/ENSSSCG00000003395/ENSSSCG00000003909/ENSSSCG00000002919/ENSSSCG00000003608/ENSSSCG00000013553/ENSSSCG00000027127/ENSSSCG00000009664/ENSSSCG00000030289/ENSSSCG00000009589/…	SOS2/NFATC1/FYN/IFNGR1/RAF1/GHSR/PIK3CB/ITGB2/IFNAR2/IFNAR1/IFNGR2/PLCG2/PIK3CD/PIK3R3/TYROBP/LCK/VAV1/MAP2K2/PTK2B/PTPN11/SYK/PPP3CB/MAPK1/PAK1/PPP3CA/SOS1/ITGAL/RAC1/PRKCB/PPP3R1/CD48/FCER1G/CD247/RAC2/PTPN6/BID/LCP2/PIK3R1/NFATC2/PRKCA/GRB2	ko:K03099/ko:K04446/ko:K05703/ko:K05132/ko:K04366/ko:K04721/ko:K00922/ko:K06464/ko:K05131/ko:K05130/ko:K05133/ko:K05859/ko:K00922/ko:K02649/ko:K07992/ko:K05856/ko:K05730/ko:K04369/ko:K05871/ko:K07293/ko:K05855/ko:K04348/ko:K04371/ko:K04409/ko:K04348/ko:K03099/ko:K05718/ko:K04392/ko:K19662/ko:K06268/ko:K06479/ko:K07983/ko:K06453/ko:K07860/ko:K05697/ko:K04726/ko:K07361/ko:K02649/ko:K17332/ko:K02677…	41
ko05152	Tuberculosis	64/1491	165/6215	1.29520299407832e-05	0.000114579091891885	ENSSSCG00000004917/ENSSSCG00000062696/ENSSSCG00000005215/ENSSSCG00000004156/ENSSSCG00000011570/ENSSSCG00000024453/ENSSSCG00000011615/ENSSSCG00000025133/ENSSSCG00000034378/ENSSSCG00000037653/ENSSSCG00000022080/ENSSSCG00000003749/ENSSSCG00000003976/ENSSSCG00000039267/ENSSSCG00000003809/ENSSSCG00000003017/ENSSSCG00000002989/ENSSSCG00000022545/ENSSSCG00000061946/ENSSSCG00000033262/ENSSSCG00000036310/…	MALT1/BCL2/JAK2/IFNGR1/IRAK2/RAF1/RAB7A/ITGB2/IFNGR2/RAB5A/RHOA/PIK3C3/NFYC/ATP6V0B/JAK1/TGFB1/AKT2/CALM3/BAX/CD74/RFXANK/BAD/LSP1/CTSD/SYK/PPP3CB/CAMK2G/MAPK1/CREB1/CASP10/CASP8/HSPD1/STAT1/IL18/ARHGEF12/IL10RA/CAMK2D/MAPK10/PPP3CA/NFKB1/CALM2/CREBBP/CORO1A/PPP3R1/BCL10/CTSS/FCER1G/LAMP2/ATP6AP1/CALM1/NFYA/SLA-DQB1/HLA-DRA/MAPK14/SLA-DMB/SLA-DMA/APAF1/EEA1/BID/EP300/CEBPB/RAB5C/KSR1/AKT1	ko:K07369/ko:K02161/ko:K04447/ko:K05132/ko:K04731/ko:K04366/ko:K07897/ko:K06464/ko:K05133/ko:K07887/ko:K04513/ko:K00914/ko:K08066/ko:K03661/ko:K11217/ko:K13375/ko:K04456/ko:K02183/ko:K02159/ko:K06505/ko:K08062/ko:K02158/ko:K14957/ko:K01379/ko:K05855/ko:K04348/ko:K04515/ko:K04371/ko:K05870/ko:K04400/ko:K04398/ko:K04077/ko:K11220/ko:K05482/ko:K07532/ko:K05134/ko:K04515/ko:K04440/ko:K04348/ko:K02580…	64
ko05220	Chronic myeloid leukemia	34/1491	72/6215	1.30533142661642e-05	0.000114579091891885	ENSSSCG00000005015/ENSSSCG00000004524/ENSSSCG00000005382/ENSSSCG00000005706/ENSSSCG00000024453/ENSSSCG00000021203/ENSSSCG00000035537/ENSSSCG00000011226/ENSSSCG00000003395/ENSSSCG00000003909/ENSSSCG00000003017/ENSSSCG00000002989/ENSSSCG00000003613/ENSSSCG00000061946/ENSSSCG00000013033/ENSSSCG00000027127/ENSSSCG00000022689/ENSSSCG00000030289/ENSSSCG00000010081/ENSSSCG00000040183/ENSSSCG00000015115/…	SOS2/SMAD4/TGFBR1/ABL1/RAF1/PIK3CB/RUNX1/TGFBR2/PIK3CD/PIK3R3/TGFB1/AKT2/HDAC1/BAX/BAD/MAP2K2/GADD45B/PTPN11/MAPK1/CDK6/CBL/GAB2/NFKB1/SOS1/NFKBIA/CDKN1B/CDK4/PIK3R1/RB1/IKBKB/STAT5B/GRB2/TP53/AKT1	ko:K03099/ko:K04501/ko:K04674/ko:K06619/ko:K04366/ko:K00922/ko:K08367/ko:K04388/ko:K00922/ko:K02649/ko:K13375/ko:K04456/ko:K06067/ko:K02159/ko:K02158/ko:K04369/ko:K04402/ko:K07293/ko:K04371/ko:K02091/ko:K04707/ko:K08091/ko:K02580/ko:K03099/ko:K04734/ko:K06624/ko:K02089/ko:K02649/ko:K06618/ko:K07209/ko:K11224/ko:K04364/ko:K04451/ko:K04456	34
ko04664	Fc epsilon RI signaling pathway	30/1491	62/6215	2.31838318998499e-05	0.000198002456225746	ENSSSCG00000005015/ENSSSCG00000004421/ENSSSCG00000024453/ENSSSCG00000021203/ENSSSCG00000002688/ENSSSCG00000003395/ENSSSCG00000003909/ENSSSCG00000002989/ENSSSCG00000013553/ENSSSCG00000027127/ENSSSCG00000009589/ENSSSCG00000010081/ENSSSCG00000016298/ENSSSCG00000023351/ENSSSCG00000014891/ENSSSCG00000009228/ENSSSCG00000008478/ENSSSCG00000035090/ENSSSCG00000006250/ENSSSCG00000006357/ENSSSCG00000001556/…	SOS2/FYN/RAF1/PIK3CB/PLCG2/PIK3CD/PIK3R3/AKT2/VAV1/MAP2K2/SYK/MAPK1/INPP5D/PLA2G4A/GAB2/MAPK10/SOS1/RAC1/LYN/FCER1G/MAPK14/RAC2/LCP2/PIK3R1/ALOX5AP/MAP2K3/PRKCA/MAP2K4/GRB2/AKT1	ko:K03099/ko:K05703/ko:K04366/ko:K00922/ko:K05859/ko:K00922/ko:K02649/ko:K04456/ko:K05730/ko:K04369/ko:K05855/ko:K04371/ko:K03084/ko:K16342/ko:K08091/ko:K04440/ko:K03099/ko:K04392/ko:K05854/ko:K07983/ko:K04441/ko:K07860/ko:K07361/ko:K02649/ko:K20735/ko:K04432/ko:K02677/ko:K04430/ko:K04364/ko:K04456	30
ko05132	Salmonella infection	33/1491	71/6215	2.63458822807088e-05	0.000213469200018051	ENSSSCG00000004854/ENSSSCG00000005596/ENSSSCG00000004156/ENSSSCG00000011552/ENSSSCG00000011615/ENSSSCG00000034378/ENSSSCG00000011233/ENSSSCG00000031912/ENSSSCG00000003357/ENSSSCG00000021893/ENSSSCG00000003577/ENSSSCG00000003520/ENSSSCG00000013779/ENSSSCG00000009821/ENSSSCG00000010081/ENSSSCG00000016185/ENSSSCG00000015037/ENSSSCG00000015335/ENSSSCG00000033937/ENSSSCG00000015560/ENSSSCG00000009228/…	TJP1/ARPC5L/IFNGR1/TTLL3/RAB7A/IFNGR2/DYNC1LI1/JUN/ACTRT2/ROCK1/WASF2/CDC42/PKN1/ARPC3/MAPK1/ARPC2/IL18/DYNC1I1/DYNC2H1/ARPC5/MAPK10/NFKB1/PFN4/RAC1/ACTB/ARPC1B/ROCK2/PKN2/FLNA/WAS/MAPK14/ACTG1/KLC1	ko:K05701/ko:K05754/ko:K05132/ko:K05755/ko:K07897/ko:K05133/ko:K10416/ko:K04448/ko:K05692/ko:K04514/ko:K05748/ko:K04393/ko:K06071/ko:K05756/ko:K04371/ko:K05758/ko:K05482/ko:K10415/ko:K10414/ko:K05754/ko:K04440/ko:K02580/ko:K05759/ko:K04392/ko:K05692/ko:K05757/ko:K17388/ko:K06071/ko:K04437/ko:K05747/ko:K04441/ko:K05692/ko:K10407	33
ko05212	Pancreatic cancer	33/1491	71/6215	2.63458822807088e-05	0.000213469200018051	ENSSSCG00000004952/ENSSSCG00000004505/ENSSSCG00000004524/ENSSSCG00000005382/ENSSSCG00000024453/ENSSSCG00000021203/ENSSSCG00000011226/ENSSSCG00000003680/ENSSSCG00000003395/ENSSSCG00000003909/ENSSSCG00000003809/ENSSSCG00000003017/ENSSSCG00000002989/ENSSSCG00000003520/ENSSSCG00000061946/ENSSSCG00000013033/ENSSSCG00000022689/ENSSSCG00000010081/ENSSSCG00000025455/ENSSSCG00000016057/ENSSSCG00000040183/…	SMAD3/SMAD2/SMAD4/TGFBR1/RAF1/PIK3CB/TGFBR2/RALBP1/PIK3CD/PIK3R3/JAK1/TGFB1/AKT2/CDC42/BAX/BAD/GADD45B/MAPK1/RALB/STAT1/CDK6/MAPK10/NFKB1/RAC1/ARHGEF6/RAC2/CDK4/PIK3R1/RB1/IKBKB/STAT3/TP53/AKT1	ko:K04500/ko:K04500/ko:K04501/ko:K04674/ko:K04366/ko:K00922/ko:K04388/ko:K08773/ko:K00922/ko:K02649/ko:K11217/ko:K13375/ko:K04456/ko:K04393/ko:K02159/ko:K02158/ko:K04402/ko:K04371/ko:K07835/ko:K11220/ko:K02091/ko:K04440/ko:K02580/ko:K04392/ko:K05729/ko:K07860/ko:K02089/ko:K02649/ko:K06618/ko:K07209/ko:K04692/ko:K04451/ko:K04456	33
ko05010	Alzheimer disease	58/1491	149/6215	2.89876067141919e-05	0.000229002093042116	ENSSSCG00000033763/ENSSSCG00000038399/ENSSSCG00000023437/ENSSSCG00000012042/ENSSSCG00000031913/ENSSSCG00000011889/ENSSSCG00000011356/ENSSSCG00000029034/ENSSSCG00000003653/ENSSSCG00000035612/ENSSSCG00000022545/ENSSSCG00000003088/ENSSSCG00000014371/ENSSSCG00000013033/ENSSSCG00000032081/ENSSSCG00000013046/ENSSSCG00000013436/ENSSSCG00000035532/ENSSSCG00000037455/ENSSSCG00000027307/ENSSSCG00000010301/…	GNAQ/ATP5PF/ITPR1/ATP5PO/NDUFB4/GSK3B/UQCRC1/COX4I1/NDUFS5/COX6B2/CALM3/APOE/NDUFA2/BAD/NDUFS3/COX8A/UQCR11/ATP5F1D/NDUFS8/NDUFA11/PPP3CB/MAPK1/NDUFA10/CASP8/ATP5MC3/NDUFA4/NDUFC2/NDUFC1/PPP3CA/COX7A2L/CALM2/EIF2AK3/ADAM17/PPP3R1/UQCRB/NDUFB9/CYC1/SDHC/NDUFA1/NDUFB11/COX7B/CALM1/PSEN1/COX5A/ATP5MC2/APAF1/GAPDH/BID/NDUFA6/ITPR2/NDUFS6/ATP5MC1/ERN1/COX1/COX2/ATP6/COX3/CYTB	ko:K04634/ko:K02131/ko:K04958/ko:K02137/ko:K03960/ko:K03083/ko:K00414/ko:K02263/ko:K03938/ko:K02267/ko:K02183/ko:K04524/ko:K03946/ko:K02158/ko:K03936/ko:K02273/ko:K00420/ko:K02134/ko:K03941/ko:K03956/ko:K04348/ko:K04371/ko:K03954/ko:K04398/ko:K02128/ko:K03948/ko:K03968/ko:K03967/ko:K04348/ko:K02270/ko:K02183/ko:K08860/ko:K06059/ko:K06268/ko:K00417/ko:K03965/ko:K00413/ko:K00236/ko:K03945/ko:K11351…	58
ko05223	Non-small cell lung cancer	30/1491	63/6215	3.4228844158035e-05	0.000263812554974123	ENSSSCG00000005015/ENSSSCG00000004387/ENSSSCG00000035818/ENSSSCG00000024453/ENSSSCG00000021203/ENSSSCG00000011407/ENSSSCG00000002688/ENSSSCG00000003395/ENSSSCG00000003909/ENSSSCG00000002989/ENSSSCG00000061946/ENSSSCG00000013033/ENSSSCG00000027127/ENSSSCG00000022689/ENSSSCG00000010081/ENSSSCG00000040183/ENSSSCG00000031970/ENSSSCG00000008467/ENSSSCG00000008478/ENSSSCG00000033674/ENSSSCG00000025092/…	SOS2/FOXO3/FHIT/RAF1/PIK3CB/RASSF1/PLCG2/PIK3CD/PIK3R3/AKT2/BAX/BAD/MAP2K2/GADD45B/MAPK1/CDK6/RASSF5/EML4/SOS1/PRKCB/CDK4/PIK3R1/RB1/STK4/STAT3/STAT5B/PRKCA/GRB2/TP53/AKT1	ko:K03099/ko:K09408/ko:K01522/ko:K04366/ko:K00922/ko:K09850/ko:K05859/ko:K00922/ko:K02649/ko:K04456/ko:K02159/ko:K02158/ko:K04369/ko:K04402/ko:K04371/ko:K02091/ko:K08015/ko:K15420/ko:K03099/ko:K19662/ko:K02089/ko:K02649/ko:K06618/ko:K04411/ko:K04692/ko:K11224/ko:K02677/ko:K04364/ko:K04451/ko:K04456	30
ko04120	Ubiquitin mediated proteolysis	50/1491	125/6215	4.4385122307081e-05	0.000328066024134625	ENSSSCG00000004958/ENSSSCG00000004032/ENSSSCG00000033177/ENSSSCG00000004561/ENSSSCG00000004832/ENSSSCG00000022486/ENSSSCG00000031392/ENSSSCG00000026488/ENSSSCG00000003949/ENSSSCG00000003398/ENSSSCG00000003334/ENSSSCG00000022609/ENSSSCG00000035344/ENSSSCG00000036711/ENSSSCG00000013094/ENSSSCG00000039640/ENSSSCG00000013481/ENSSSCG00000038913/ENSSSCG00000009933/ENSSSCG00000010083/ENSSSCG00000016234/…	PIAS1/PRKN/CDC26/HERC1/UBE3A/CBLB/UBE2E2/UBE2E1/CDC20/UBE4B/UBE2J2/WWP2/UBE2S/UBE2D2/DDB1/CDC34/FZR1/HERC4/UBE3B/PPIL2/CUL3/UBE2E3/BIRC3/BIRC2/CUL5/COP1/CBL/UBE4A/HERC3/FBXW7/UBA6/ELOB/SMURF1/BIRC6/ANAPC1/UBR5/HUWE1/XIAP/PML/UBE2Q2/FBXW11/MAP3K1/CUL4A/CUL2/TRIM37/UBE2Z/UBE2G1/UBE2H/UBE3C/ANAPC2	ko:K04706/ko:K04556/ko:K03359/ko:K10594/ko:K10587/ko:K22517/ko:K20217/ko:K20217/ko:K03363/ko:K10597/ko:K04554/ko:K05630/ko:K10583/ko:K06689/ko:K10610/ko:K02207/ko:K03364/ko:K10615/ko:K10588/ko:K10598/ko:K03869/ko:K20217/ko:K16060/ko:K16060/ko:K10612/ko:K10143/ko:K04707/ko:K10596/ko:K10614/ko:K10260/ko:K10699/ko:K03873/ko:K04678/ko:K10586/ko:K03348/ko:K10593/ko:K10592/ko:K04725/ko:K10054/ko:K10582…	50
ko04510	Focal adhesion	68/1491	184/6215	4.46418956892053e-05	0.000328066024134625	ENSSSCG00000005015/ENSSSCG00000004421/ENSSSCG00000062696/ENSSSCG00000005317/ENSSSCG00000005719/ENSSSCG00000024453/ENSSSCG00000021203/ENSSSCG00000011867/ENSSSCG00000011843/ENSSSCG00000011274/ENSSSCG00000011889/ENSSSCG00000022080/ENSSSCG00000031912/ENSSSCG00000003395/ENSSSCG00000003909/ENSSSCG00000003357/ENSSSCG00000002965/ENSSSCG00000002989/ENSSSCG00000021893/ENSSSCG00000003691/ENSSSCG00000058470/…	SOS2/FYN/BCL2/TLN1/RAPGEF1/RAF1/PIK3CB/MYLK/PAK2/CTNNB1/GSK3B/RHOA/JUN/PIK3CD/PIK3R3/ACTRT2/ACTN4/AKT2/ROCK1/MYL12A/MYL12B/VASP/ARHGAP35/CDC42/DIAPH1/LPXN/BAD/VAV1/PPP1CA/PPP1CC/PXN/VCL/DOCK1/MAPK1/ITGA4/BIRC3/BIRC2/LAMB1/LAMC1/PAK1/MAPK10/SOS1/RAC1/ACTB/PPP1CB/PRKCB/ROCK2/PTK2/RAP1A/FLNA/XIAP/EVL/ACTN1/ARHGAP5/CCND3/RAP1B/RAC2/PPP1R12A/CCND2/PARVG/PIK3R1/ITGB1/PPP1R12B/PRKCA/GRB2/ACTG1/ZYX/AKT1	ko:K03099/ko:K05703/ko:K02161/ko:K06271/ko:K06277/ko:K04366/ko:K00922/ko:K00907/ko:K04410/ko:K02105/ko:K03083/ko:K04513/ko:K04448/ko:K00922/ko:K02649/ko:K05692/ko:K05699/ko:K04456/ko:K04514/ko:K12757/ko:K12757/ko:K06274/ko:K05732/ko:K04393/ko:K05740/ko:K05760/ko:K02158/ko:K05730/ko:K06269/ko:K06269/ko:K05760/ko:K05700/ko:K13708/ko:K04371/ko:K06483/ko:K16060/ko:K16060/ko:K05636/ko:K05635/ko:K04409…	68
ko04140	Autophagy - animal	48/1491	120/6215	6.27460219971222e-05	0.000445607675820396	ENSSSCG00000062696/ENSSSCG00000005386/ENSSSCG00000005096/ENSSSCG00000046003/ENSSSCG00000011546/ENSSSCG00000011575/ENSSSCG00000024453/ENSSSCG00000021203/ENSSSCG00000011615/ENSSSCG00000023437/ENSSSCG00000011930/ENSSSCG00000040920/ENSSSCG00000003749/ENSSSCG00000003395/ENSSSCG00000003909/ENSSSCG00000002989/ENSSSCG00000014298/ENSSSCG00000013771/ENSSSCG00000013033/ENSSSCG00000013262/ENSSSCG00000027127/…	BCL2/STX17/HIF1A/TSC1/MTMR14/ATG7/RAF1/PIK3CB/RAB7A/ITPR1/ATG3/PRKACB/PIK3C3/PIK3CD/PIK3R3/AKT2/PPP2CA/PRKACA/BAD/AMBRA1/MAP2K2/CTSD/STK11/CTSB/SNAP29/DDIT4/MTMR3/MAPK1/ATG9A/IRS1/CFLAR/UVRAG/MAPK10/VAMP8/EIF2AK3/RB1CC1/LAMP2/GABARAPL1/ITPR2/PIK3R1/PRKCQ/DAPK1/VMP1/BECN1/ERN1/ULK2/RHEB/AKT1	ko:K02161/ko:K08491/ko:K08268/ko:K07206/ko:K18086/ko:K08337/ko:K04366/ko:K00922/ko:K07897/ko:K04958/ko:K08343/ko:K04345/ko:K00914/ko:K00922/ko:K02649/ko:K04456/ko:K04382/ko:K04345/ko:K02158/ko:K17985/ko:K04369/ko:K01379/ko:K07298/ko:K01363/ko:K08509/ko:K08270/ko:K18082/ko:K04371/ko:K17907/ko:K16172/ko:K04724/ko:K21249/ko:K04440/ko:K08512/ko:K08860/ko:K17589/ko:K06528/ko:K08341/ko:K04958/ko:K02649…	48
ko04370	VEGF signaling pathway	27/1491	56/6215	6.39027532786222e-05	0.000445607675820396	ENSSSCG00000024453/ENSSSCG00000021203/ENSSSCG00000002688/ENSSSCG00000003395/ENSSSCG00000003909/ENSSSCG00000002989/ENSSSCG00000003520/ENSSSCG00000021176/ENSSSCG00000013033/ENSSSCG00000027127/ENSSSCG00000040546/ENSSSCG00000010301/ENSSSCG00000010081/ENSSSCG00000023351/ENSSSCG00000015650/ENSSSCG00000009172/ENSSSCG00000039962/ENSSSCG00000035090/ENSSSCG00000033674/ENSSSCG00000036115/ENSSSCG00000038397/…	RAF1/PIK3CB/PLCG2/PIK3CD/PIK3R3/AKT2/CDC42/LPXN/BAD/MAP2K2/PXN/PPP3CB/MAPK1/PLA2G4A/MAPKAPK2/PPP3CA/HSPB1/RAC1/PRKCB/PPP3R1/PTK2/MAPK14/RAC2/PIK3R1/NFATC2/PRKCA/AKT1	ko:K04366/ko:K00922/ko:K05859/ko:K00922/ko:K02649/ko:K04456/ko:K04393/ko:K05760/ko:K02158/ko:K04369/ko:K05760/ko:K04348/ko:K04371/ko:K16342/ko:K04443/ko:K04348/ko:K04455/ko:K04392/ko:K19662/ko:K06268/ko:K05725/ko:K04441/ko:K07860/ko:K02649/ko:K17332/ko:K02677/ko:K04456	27
ko04659	Th17 cell differentiation	40/1491	95/6215	6.62553471576893e-05	0.000445607675820396	ENSSSCG00000004952/ENSSSCG00000004856/ENSSSCG00000004505/ENSSSCG00000004524/ENSSSCG00000005382/ENSSSCG00000004576/ENSSSCG00000005215/ENSSSCG00000004156/ENSSSCG00000005096/ENSSSCG00000035537/ENSSSCG00000034378/ENSSSCG00000011226/ENSSSCG00000029578/ENSSSCG00000031912/ENSSSCG00000003809/ENSSSCG00000003017/ENSSSCG00000003608/ENSSSCG00000010301/ENSSSCG00000010081/ENSSSCG00000016057/ENSSSCG00000040140/…	SMAD3/NFATC1/SMAD2/SMAD4/TGFBR1/RORA/JAK2/IFNGR1/HIF1A/RUNX1/IFNGR2/TGFBR2/NFATC3/JUN/JAK1/TGFB1/LCK/PPP3CB/MAPK1/STAT1/CD3E/MAPK10/PPP3CA/NFKB1/IL4R/PPP3R1/IL6R/CD247/NFKBIA/HSP90AB1/SLA-DQB1/HLA-DRA/MAPK14/SLA-DMB/SLA-DMA/PRKCQ/IKBKB/NFATC2/STAT3/STAT5B	ko:K04500/ko:K04446/ko:K04500/ko:K04501/ko:K04674/ko:K08532/ko:K04447/ko:K05132/ko:K08268/ko:K08367/ko:K05133/ko:K04388/ko:K17333/ko:K04448/ko:K11217/ko:K13375/ko:K05856/ko:K04348/ko:K04371/ko:K11220/ko:K06451/ko:K04440/ko:K04348/ko:K02580/ko:K05071/ko:K06268/ko:K05055/ko:K06453/ko:K04734/ko:K04079/ko:K06752/ko:K06752/ko:K04441/ko:K06752/ko:K06752/ko:K18052/ko:K07209/ko:K17332/ko:K04692/ko:K11224	40
ko04530	Tight junction	59/1491	156/6215	6.62770910239196e-05	0.000445607675820396	ENSSSCG00000004854/ENSSSCG00000004058/ENSSSCG00000026041/ENSSSCG00000026571/ENSSSCG00000011497/ENSSSCG00000035537/ENSSSCG00000011884/ENSSSCG00000011833/ENSSSCG00000022080/ENSSSCG00000040920/ENSSSCG00000031912/ENSSSCG00000003357/ENSSSCG00000039793/ENSSSCG00000002965/ENSSSCG00000021893/ENSSSCG00000003691/ENSSSCG00000058470/ENSSSCG00000036317/ENSSSCG00000003520/ENSSSCG00000014267/ENSSSCG00000014298/…	TJP1/EZR/MAP3K5/RAB8B/MAGI1/RUNX1/HCLS1/DLG1/RHOA/PRKACB/JUN/ACTRT2/PATJ/ACTN4/ROCK1/MYL12A/MYL12B/VASP/CDC42/RAPGEF6/PPP2CA/PRKACA/RAB8A/ARHGEF18/STK11/GATA4/PPP2R2A/NF2/ACTR3/RDX/JAM3/DLG2/MAPK10/RAPGEF2/RAC1/ACTB/ROCK2/ACTR2/ARHGEF2/RAB13/RAP1A/MSN/WAS/EVL/ACTN1/MYH9/TUBA1B/TUBA1A/YBX3/MYL6B/CDK4/MYL6/MAP3K1/PARD3/ITGB1/SLC9A3R1/ACTG1/PRKAG2/ARHGAP17	ko:K05701/ko:K08007/ko:K04426/ko:K07902/ko:K05631/ko:K08367/ko:K06106/ko:K12076/ko:K04513/ko:K04345/ko:K04448/ko:K05692/ko:K06092/ko:K05699/ko:K04514/ko:K12757/ko:K12757/ko:K06274/ko:K04393/ko:K08020/ko:K04382/ko:K04345/ko:K07901/ko:K21066/ko:K07298/ko:K09183/ko:K04354/ko:K16684/ko:K18584/ko:K05762/ko:K06785/ko:K12075/ko:K04440/ko:K08018/ko:K04392/ko:K05692/ko:K17388/ko:K17260/ko:K12791/ko:K06109…	59
ko05211	Renal cell carcinoma	30/1491	65/6215	7.15921676940648e-05	0.000471315103985926	ENSSSCG00000005015/ENSSSCG00000005096/ENSSSCG00000005719/ENSSSCG00000024453/ENSSSCG00000021203/ENSSSCG00000011843/ENSSSCG00000031912/ENSSSCG00000003395/ENSSSCG00000003909/ENSSSCG00000003017/ENSSSCG00000002989/ENSSSCG00000003520/ENSSSCG00000013033/ENSSSCG00000027127/ENSSSCG00000030289/ENSSSCG00000010172/ENSSSCG00000010081/ENSSSCG00000015235/ENSSSCG00000014878/ENSSSCG00000008478/ENSSSCG00000008061/…	SOS2/HIF1A/RAPGEF1/RAF1/PIK3CB/PAK2/JUN/PIK3CD/PIK3R3/TGFB1/AKT2/CDC42/BAD/MAP2K2/PTPN11/EGLN1/MAPK1/ETS1/PAK1/SOS1/ELOB/CREBBP/RAC1/RAP1A/RAP1B/EP300/PIK3R1/CUL2/GRB2/AKT1	ko:K03099/ko:K08268/ko:K06277/ko:K04366/ko:K00922/ko:K04410/ko:K04448/ko:K00922/ko:K02649/ko:K13375/ko:K04456/ko:K04393/ko:K02158/ko:K04369/ko:K07293/ko:K09592/ko:K04371/ko:K02678/ko:K04409/ko:K03099/ko:K03873/ko:K04498/ko:K04392/ko:K04353/ko:K07836/ko:K04498/ko:K02649/ko:K03870/ko:K04364/ko:K04456	30
ko05210	Colorectal cancer	35/1491	80/6215	7.32902710653487e-05	0.000472647462380616	ENSSSCG00000005015/ENSSSCG00000004952/ENSSSCG00000004505/ENSSSCG00000004524/ENSSSCG00000062696/ENSSSCG00000005382/ENSSSCG00000024453/ENSSSCG00000021203/ENSSSCG00000011226/ENSSSCG00000011274/ENSSSCG00000011889/ENSSSCG00000022080/ENSSSCG00000031912/ENSSSCG00000003395/ENSSSCG00000003909/ENSSSCG00000003017/ENSSSCG00000002989/ENSSSCG00000061946/ENSSSCG00000014207/ENSSSCG00000013033/ENSSSCG00000027127/…	SOS2/SMAD3/SMAD2/SMAD4/BCL2/TGFBR1/RAF1/PIK3CB/TGFBR2/CTNNB1/GSK3B/RHOA/JUN/PIK3CD/PIK3R3/TGFB1/AKT2/BAX/APC/BAD/MAP2K2/GADD45B/MAPK1/RALB/MAPK10/MSH6/SOS1/RAC1/BCL2L11/RAC2/PIK3R1/GRB2/TP53/BIRC5/AKT1	ko:K03099/ko:K04500/ko:K04500/ko:K04501/ko:K02161/ko:K04674/ko:K04366/ko:K00922/ko:K04388/ko:K02105/ko:K03083/ko:K04513/ko:K04448/ko:K00922/ko:K02649/ko:K13375/ko:K04456/ko:K02159/ko:K02085/ko:K02158/ko:K04369/ko:K04402/ko:K04371/ko:K07835/ko:K04440/ko:K08737/ko:K03099/ko:K04392/ko:K16341/ko:K07860/ko:K02649/ko:K04364/ko:K04451/ko:K08731/ko:K04456	35
ko05162	Measles	51/1491	131/6215	8.64399332555444e-05	0.000546300378175041	ENSSSCG00000004110/ENSSSCG00000062696/ENSSSCG00000004154/ENSSSCG00000021203/ENSSSCG00000022486/ENSSSCG00000012076/ENSSSCG00000012077/ENSSSCG00000036556/ENSSSCG00000033115/ENSSSCG00000011889/ENSSSCG00000031912/ENSSSCG00000003395/ENSSSCG00000003909/ENSSSCG00000003809/ENSSSCG00000002989/ENSSSCG00000002804/ENSSSCG00000061946/ENSSSCG00000029724/ENSSSCG00000013033/ENSSSCG00000009881/ENSSSCG00000015897/…	TAB2/BCL2/TNFAIP3/PIK3CB/CBLB/MX2/MX1/IFNAR2/IFNAR1/GSK3B/JUN/PIK3CD/PIK3R3/JAK1/AKT2/CSNK2A2/BAX/RACK1/BAD/OAS2/IFIH1/CASP8/STAT1/CDK6/HSPA8/CD3E/MAPK10/NFKB1/EIF2AK3/EIF2AK2/EIF3H/MSN/RAB9A/IRF9/NFKBIA/CCND3/CSNK2B/CDKN1B/APAF1/CCND2/BID/TBK1/STAT2/CDK4/PIK3R1/IKBKB/STAT3/STAT5B/TP53/AKT1/TRAF3	ko:K04404/ko:K02161/ko:K11859/ko:K00922/ko:K22517/ko:K14754/ko:K14754/ko:K05131/ko:K05130/ko:K03083/ko:K04448/ko:K00922/ko:K02649/ko:K11217/ko:K04456/ko:K03097/ko:K02159/ko:K14753/ko:K02158/ko:K14216/ko:K12647/ko:K04398/ko:K11220/ko:K02091/ko:K03283/ko:K06451/ko:K04440/ko:K02580/ko:K08860/ko:K16195/ko:K03247/ko:K05763/ko:K07899/ko:K04693/ko:K04734/ko:K10152/ko:K03115/ko:K06624/ko:K02084/ko:K10151…	51
ko01524	Platinum drug resistance	28/1491	60/6215	9.74031236518142e-05	0.000603517393607319	ENSSSCG00000062696/ENSSSCG00000026041/ENSSSCG00000021203/ENSSSCG00000011213/ENSSSCG00000003395/ENSSSCG00000003909/ENSSSCG00000002989/ENSSSCG00000055289/ENSSSCG00000061946/ENSSSCG00000013033/ENSSSCG00000010081/ENSSSCG00000028157/ENSSSCG00000027529/ENSSSCG00000063374/ENSSSCG00000020931/ENSSSCG00000006821/ENSSSCG00000006325/ENSSSCG00000012437/ENSSSCG00000025028/ENSSSCG00000002627/ENSSSCG00000032580/…	BCL2/MAP3K5/PIK3CB/TOP2B/PIK3CD/PIK3R3/AKT2/ERCC1/BAX/BAD/MAPK1/CASP8/BIRC3/BIRC2/MSH6/GSTM3/MGST3/ATP7A/XIAP/GSTA4/MGST1/APAF1/BID/PIK3R1/TOP2A/TP53/BIRC5/AKT1	ko:K02161/ko:K04426/ko:K00922/ko:K03164/ko:K00922/ko:K02649/ko:K04456/ko:K10849/ko:K02159/ko:K02158/ko:K04371/ko:K04398/ko:K16060/ko:K16060/ko:K08737/ko:K00799/ko:K00799/ko:K17686/ko:K04725/ko:K00799/ko:K00799/ko:K02084/ko:K04726/ko:K02649/ko:K03164/ko:K04451/ko:K08731/ko:K04456	28
ko04720	Long-term potentiation	29/1491	63/6215	9.9895650460806e-05	0.000607058183569513	ENSSSCG00000033763/ENSSSCG00000024453/ENSSSCG00000023437/ENSSSCG00000040920/ENSSSCG00000003558/ENSSSCG00000022545/ENSSSCG00000013771/ENSSSCG00000037019/ENSSSCG00000027127/ENSSSCG00000012913/ENSSSCG00000009828/ENSSSCG00000010301/ENSSSCG00000010311/ENSSSCG00000010081/ENSSSCG00000009123/ENSSSCG00000009172/ENSSSCG00000008433/ENSSSCG00000007951/ENSSSCG00000008540/ENSSSCG00000033674/ENSSSCG00000036115/…	GNAQ/RAF1/ITPR1/PRKACB/RPS6KA1/CALM3/PRKACA/CAMK4/MAP2K2/PPP1CA/PPP1CC/PPP3CB/CAMK2G/MAPK1/CAMK2D/PPP3CA/CALM2/CREBBP/PPP1CB/PRKCB/PPP3R1/RAP1A/RPS6KA3/CALM1/RAP1B/ATF4/EP300/ITPR2/PRKCA	ko:K04634/ko:K04366/ko:K04958/ko:K04345/ko:K04373/ko:K02183/ko:K04345/ko:K05869/ko:K04369/ko:K06269/ko:K06269/ko:K04348/ko:K04515/ko:K04371/ko:K04515/ko:K04348/ko:K02183/ko:K04498/ko:K06269/ko:K19662/ko:K06268/ko:K04353/ko:K04373/ko:K02183/ko:K07836/ko:K04374/ko:K04498/ko:K04958/ko:K02677	29
ko03050	Proteasome	21/1491	41/6215	0.000139993956259037	0.000834680946751997	ENSSSCG00000005038/ENSSSCG00000027257/ENSSSCG00000005072/ENSSSCG00000046387/ENSSSCG00000031781/ENSSSCG00000035914/ENSSSCG00000039235/ENSSSCG00000016272/ENSSSCG00000015424/ENSSSCG00000034984/ENSSSCG00000002433/ENSSSCG00000036924/ENSSSCG00000002004/ENSSSCG00000002006/ENSSSCG00000026951/ENSSSCG00000001463/ENSSSCG00000037170/ENSSSCG00000038718/ENSSSCG00000033332/ENSSSCG00000038854/ENSSSCG00000037606	PSMC6/PSMB1/PSMA3/PSMD2/PSMB10/PSMB2/PSMC4/PSMD1/PSMC2/PSMB4/PSMC1/PSMA4/PSME2/PSME1/PSMB8/PSMB9/POMP/ADRM1/PSMA7/PSMF1/PSMB3	ko:K03064/ko:K02732/ko:K02727/ko:K03028/ko:K02733/ko:K02734/ko:K03063/ko:K03032/ko:K03061/ko:K02736/ko:K03062/ko:K02728/ko:K06697/ko:K06696/ko:K02740/ko:K02741/ko:K11599/ko:K06691/ko:K02731/ko:K06700/ko:K02735	21
ko04612	Antigen processing and presentation	22/1491	44/6215	0.000154350476903672	0.000903236124102969	ENSSSCG00000051899/ENSSSCG00000004700/ENSSSCG00000003976/ENSSSCG00000033262/ENSSSCG00000013901/ENSSSCG00000036310/ENSSSCG00000014020/ENSSSCG00000023666/ENSSSCG00000034395/ENSSSCG00000015140/ENSSSCG00000006648/ENSSSCG00000002004/ENSSSCG00000002006/ENSSSCG00000002452/ENSSSCG00000001611/ENSSSCG00000001701/ENSSSCG00000001457/ENSSSCG00000001453/ENSSSCG00000025618/ENSSSCG00000001469/ENSSSCG00000001470/…	B2M/PDIA3/NFYC/CD74/IFI30/RFXANK/CANX/CTSB/CREB1/HSPA8/CTSS/PSME2/PSME1/LGMN/NFYA/HSP90AB1/SLA-DQB1/HLA-DRA/TAP1/SLA-DMB/SLA-DMA/TAPBP	ko:K08055/ko:K08056/ko:K08066/ko:K06505/ko:K08059/ko:K08062/ko:K08054/ko:K01363/ko:K05870/ko:K03283/ko:K01368/ko:K06697/ko:K06696/ko:K01369/ko:K08064/ko:K04079/ko:K06752/ko:K06752/ko:K05653/ko:K06752/ko:K06752/ko:K08058	22
ko04141	Protein processing in endoplasmic reticulum	58/1491	157/6215	0.000161739135490638	0.000929264851182577	ENSSSCG00000005037/ENSSSCG00000004244/ENSSSCG00000004908/ENSSSCG00000062696/ENSSSCG00000004032/ENSSSCG00000005436/ENSSSCG00000026041/ENSSSCG00000004700/ENSSSCG00000034197/ENSSSCG00000030567/ENSSSCG00000011621/ENSSSCG00000002822/ENSSSCG00000003398/ENSSSCG00000003334/ENSSSCG00000002846/ENSSSCG00000003155/ENSSSCG00000061946/ENSSSCG00000014305/ENSSSCG00000014304/ENSSSCG00000024189/ENSSSCG00000036711/…	ERO1A/MAN1A1/LMAN1/BCL2/PRKN/RAD23B/MAP3K5/PDIA3/EDEM1/SSR3/SEC61A1/AMFR/UBE4B/UBE2J2/DNAJA2/PPP1R15A/BAX/SAR1B/SEC24A/SIL1/UBE2D2/UBXN6/CANX/ERP29/NFE2L2/UGGT1/SEC61G/BCAP29/HSPA8/YOD1/MAPK10/HSPA4L/EIF2AK3/EIF2AK2/DNAJC5B/SSR2/BCAP31/SSR4/SEL1L/SEC23A/ATXN3/HSP90AB1/BAG2/HSP90B1/ATF4/MARCHF6/DNAJC3/HSPH1/BAG1/DNAJA1/DNAJC1/SEC61A2/DNAJC5/TUSC3/RRBP1/UBE2G1/ERN1/NPLOC4	ko:K10950/ko:K01230/ko:K10080/ko:K02161/ko:K04556/ko:K10839/ko:K04426/ko:K08056/ko:K10084/ko:K13251/ko:K10956/ko:K10636/ko:K10597/ko:K04554/ko:K09503/ko:K14019/ko:K02159/ko:K07953/ko:K14007/ko:K14001/ko:K06689/ko:K14011/ko:K08054/ko:K09586/ko:K05638/ko:K11718/ko:K07342/ko:K14009/ko:K03283/ko:K13719/ko:K04440/ko:K09485/ko:K08860/ko:K16195/ko:K09525/ko:K13250/ko:K14009/ko:K04571/ko:K14026/ko:K14006…	58
ko04217	Necroptosis	51/1491	136/6215	0.000259445094493207	0.00146401160464024	ENSSSCG00000004893/ENSSSCG00000062696/ENSSSCG00000004636/ENSSSCG00000004154/ENSSSCG00000005215/ENSSSCG00000004156/ENSSSCG00000020906/ENSSSCG00000036556/ENSSSCG00000033115/ENSSSCG00000034378/ENSSSCG00000040286/ENSSSCG00000029362/ENSSSCG00000003809/ENSSSCG00000025151/ENSSSCG00000061946/ENSSSCG00000003153/ENSSSCG00000014307/ENSSSCG00000014016/ENSSSCG00000010311/ENSSSCG00000010368/ENSSSCG00000016101/…	VPS4B/BCL2/TRPM7/TNFAIP3/JAK2/IFNGR1/GHSR/IFNAR2/IFNAR1/IFNGR2/CYLD/CHMP2A/JAK1/VPS4A/BAX/FTL/MACROH2A1/SQSTM1/CAMK2G/GLUD1/CFLAR/CASP8/STAT1/BIRC3/BIRC2/PLA2G4A/CAMK2D/MAPK10/PPID/CHMP3/EIF2AK2/H2AC20/SLC25A5/CYBB/XIAP/IRF9/RIPK1/HSP90AB1/H2AC6/H2AJ/BID/STAT2/DNM1L/PARP1/VDAC3/RBCK1/CHMP4B/STAT3/STAT5B/H2AZ2/SLC25A6	ko:K12196/ko:K02161/ko:K04982/ko:K11859/ko:K04447/ko:K05132/ko:K04721/ko:K05131/ko:K05130/ko:K05133/ko:K08601/ko:K12191/ko:K11217/ko:K12196/ko:K02159/ko:K13625/ko:K11251/ko:K14381/ko:K04515/ko:K00261/ko:K04724/ko:K04398/ko:K11220/ko:K16060/ko:K16060/ko:K16342/ko:K04515/ko:K04440/ko:K05864/ko:K12193/ko:K16195/ko:K11251/ko:K05863/ko:K21421/ko:K04725/ko:K04693/ko:K02861/ko:K04079/ko:K11251/ko:K11251…	51
ko04933	AGE-RAGE signaling pathway in diabetic complications	36/1491	89/6215	0.000390825745202803	0.00216668307866817	ENSSSCG00000004952/ENSSSCG00000004856/ENSSSCG00000004505/ENSSSCG00000004524/ENSSSCG00000062696/ENSSSCG00000005382/ENSSSCG00000005215/ENSSSCG00000021203/ENSSSCG00000011226/ENSSSCG00000002688/ENSSSCG00000031912/ENSSSCG00000003395/ENSSSCG00000003909/ENSSSCG00000003017/ENSSSCG00000002989/ENSSSCG00000003520/ENSSSCG00000061946/ENSSSCG00000014336/ENSSSCG00000014387/ENSSSCG00000010081/ENSSSCG00000016057/…	SMAD3/NFATC1/SMAD2/SMAD4/BCL2/TGFBR1/JAK2/PIK3CB/TGFBR2/PLCG2/JUN/PIK3CD/PIK3R3/TGFB1/AKT2/CDC42/BAX/EGR1/DIAPH1/MAPK1/STAT1/MAPK10/NFKB1/RAC1/PRKCB/CYBB/PIM1/MAPK14/CDKN1B/CDK4/PIK3R1/FOXO1/STAT3/STAT5B/PRKCA/AKT1	ko:K04500/ko:K04446/ko:K04500/ko:K04501/ko:K02161/ko:K04674/ko:K04447/ko:K00922/ko:K04388/ko:K05859/ko:K04448/ko:K00922/ko:K02649/ko:K13375/ko:K04456/ko:K04393/ko:K02159/ko:K09203/ko:K05740/ko:K04371/ko:K11220/ko:K04440/ko:K02580/ko:K04392/ko:K19662/ko:K21421/ko:K04702/ko:K04441/ko:K06624/ko:K02089/ko:K02649/ko:K07201/ko:K04692/ko:K11224/ko:K02677/ko:K04456	36
ko05418	Fluid shear stress and atherosclerosis	46/1491	124/6215	0.00067290074573521	0.00366614889055735	ENSSSCG00000004955/ENSSSCG00000062696/ENSSSCG00000026041/ENSSSCG00000028771/ENSSSCG00000021203/ENSSSCG00000031249/ENSSSCG00000011274/ENSSSCG00000022080/ENSSSCG00000031493/ENSSSCG00000031912/ENSSSCG00000003395/ENSSSCG00000003909/ENSSSCG00000003357/ENSSSCG00000002989/ENSSSCG00000022545/ENSSSCG00000014149/ENSSSCG00000014016/ENSSSCG00000010360/ENSSSCG00000015987/ENSSSCG00000035842/ENSSSCG00000016113/…	MAP2K5/BCL2/MAP3K5/MEF2A/PIK3CB/PTTG1IP/CTNNB1/RHOA/CYBA/JUN/PIK3CD/PIK3R3/ACTRT2/AKT2/CALM3/MEF2C/SQSTM1/BMPR1A/NFE2L2/SUMO1/BMPR2/MAPK10/NFKB1/CALM2/RAC1/ACTB/PTK2/ARHGEF2/GSTM3/MGST3/CALM1/GSTA4/HSP90AB1/MAPK14/HSP90B1/MGST1/RAC2/DUSP1/PIK3R1/IKBKB/MAP2K4/SUMO2/TP53/ACTG1/AKT1/HMOX1	ko:K04463/ko:K02161/ko:K04426/ko:K09260/ko:K00922/ko:K12160/ko:K02105/ko:K04513/ko:K08009/ko:K04448/ko:K00922/ko:K02649/ko:K05692/ko:K04456/ko:K02183/ko:K04454/ko:K14381/ko:K04673/ko:K05638/ko:K12160/ko:K04671/ko:K04440/ko:K02580/ko:K02183/ko:K04392/ko:K05692/ko:K05725/ko:K12791/ko:K00799/ko:K00799/ko:K02183/ko:K00799/ko:K04079/ko:K04441/ko:K09487/ko:K00799/ko:K07860/ko:K21278/ko:K02649/ko:K07209…	46
ko04658	Th1 and Th2 cell differentiation	32/1491	80/6215	0.00101303789496545	0.00542576228489968	ENSSSCG00000004856/ENSSSCG00000005215/ENSSSCG00000004156/ENSSSCG00000034378/ENSSSCG00000029578/ENSSSCG00000040607/ENSSSCG00000031912/ENSSSCG00000003809/ENSSSCG00000003608/ENSSSCG00000014019/ENSSSCG00000010301/ENSSSCG00000010081/ENSSSCG00000016057/ENSSSCG00000034879/ENSSSCG00000040140/ENSSSCG00000022155/ENSSSCG00000009228/ENSSSCG00000009172/ENSSSCG00000030957/ENSSSCG00000007817/ENSSSCG00000036115/…	NFATC1/JAK2/IFNGR1/IFNGR2/NFATC3/MAF/JUN/JAK1/LCK/MAML1/PPP3CB/MAPK1/STAT1/MAML2/CD3E/RBPJ/MAPK10/PPP3CA/NFKB1/IL4R/PPP3R1/CD247/NFKBIA/SLA-DQB1/HLA-DRA/MAPK14/SLA-DMB/SLA-DMA/PRKCQ/IKBKB/NFATC2/STAT5B	ko:K04446/ko:K04447/ko:K05132/ko:K05133/ko:K17333/ko:K09035/ko:K04448/ko:K11217/ko:K05856/ko:K06061/ko:K04348/ko:K04371/ko:K11220/ko:K06061/ko:K06451/ko:K06053/ko:K04440/ko:K04348/ko:K02580/ko:K05071/ko:K06268/ko:K06453/ko:K04734/ko:K06752/ko:K06752/ko:K04441/ko:K06752/ko:K06752/ko:K18052/ko:K07209/ko:K17332/ko:K11224	32
ko05145	Toxoplasmosis	37/1491	97/6215	0.00121755502435073	0.00641245646158049	ENSSSCG00000004110/ENSSSCG00000062696/ENSSSCG00000005215/ENSSSCG00000004156/ENSSSCG00000034378/ENSSSCG00000011399/ENSSSCG00000003809/ENSSSCG00000003017/ENSSSCG00000002989/ENSSSCG00000013033/ENSSSCG00000010081/ENSSSCG00000028157/ENSSSCG00000016057/ENSSSCG00000027529/ENSSSCG00000063374/ENSSSCG00000027272/ENSSSCG00000015444/ENSSSCG00000015555/ENSSSCG00000015140/ENSSSCG00000015085/ENSSSCG00000009228/…	TAB2/BCL2/JAK2/IFNGR1/IFNGR2/GNAI2/JAK1/TGFB1/AKT2/BAD/MAPK1/CASP8/STAT1/BIRC3/BIRC2/PIK3CG/LAMB1/LAMC1/HSPA8/IL10RA/MAPK10/NFKB1/LY96/GNAI3/XIAP/NFKBIA/SLA-DQB1/HLA-DRA/MAPK14/SLA-DMB/SLA-DMA/ITGB1/IKBKB/MAP2K3/STAT3/PIK3R5/AKT1	ko:K04404/ko:K02161/ko:K04447/ko:K05132/ko:K05133/ko:K04630/ko:K11217/ko:K13375/ko:K04456/ko:K02158/ko:K04371/ko:K04398/ko:K11220/ko:K16060/ko:K16060/ko:K21289/ko:K05636/ko:K05635/ko:K03283/ko:K05134/ko:K04440/ko:K02580/ko:K05400/ko:K04630/ko:K04725/ko:K04734/ko:K06752/ko:K06752/ko:K04441/ko:K06752/ko:K06752/ko:K05719/ko:K07209/ko:K04432/ko:K04692/ko:K21290/ko:K04456	37
ko04012	ErbB signaling pathway	32/1491	81/6215	0.00129666046010429	0.00654741063742835	ENSSSCG00000005015/ENSSSCG00000005706/ENSSSCG00000024453/ENSSSCG00000021203/ENSSSCG00000022486/ENSSSCG00000011843/ENSSSCG00000011889/ENSSSCG00000002688/ENSSSCG00000031912/ENSSSCG00000003395/ENSSSCG00000003909/ENSSSCG00000002989/ENSSSCG00000013033/ENSSSCG00000027127/ENSSSCG00000010311/ENSSSCG00000010081/ENSSSCG00000022301/ENSSSCG00000015115/ENSSSCG00000014878/ENSSSCG00000009123/ENSSSCG00000009228/…	SOS2/ABL1/RAF1/PIK3CB/CBLB/PAK2/GSK3B/PLCG2/JUN/PIK3CD/PIK3R3/AKT2/BAD/MAP2K2/CAMK2G/MAPK1/EIF4EBP1/CBL/PAK1/CAMK2D/MAPK10/SOS1/NCK2/PRKCB/PTK2/CDKN1B/PIK3R1/STAT5B/PRKCA/MAP2K4/GRB2/AKT1	ko:K03099/ko:K06619/ko:K04366/ko:K00922/ko:K22517/ko:K04410/ko:K03083/ko:K05859/ko:K04448/ko:K00922/ko:K02649/ko:K04456/ko:K02158/ko:K04369/ko:K04515/ko:K04371/ko:K07205/ko:K04707/ko:K04409/ko:K04515/ko:K04440/ko:K03099/ko:K19862/ko:K19662/ko:K05725/ko:K06624/ko:K02649/ko:K11224/ko:K02677/ko:K04430/ko:K04364/ko:K04456	32
ko04624	Toll and Imd signaling pathway	17/1491	35/6215	0.00130576023007021	0.00654741063742835	ENSSSCG00000004110/ENSSSCG00000031912/ENSSSCG00000036711/ENSSSCG00000028157/ENSSSCG00000038076/ENSSSCG00000027529/ENSSSCG00000063374/ENSSSCG00000009228/ENSSSCG00000030957/ENSSSCG00000008388/ENSSSCG00000022190/ENSSSCG00000001952/ENSSSCG00000001556/ENSSSCG00000023307/ENSSSCG00000007030/ENSSSCG00000030632/ENSSSCG00000034379	TAB2/JUN/UBE2D2/CASP8/ATF2/BIRC3/BIRC2/MAPK10/NFKB1/REL/UBE2V2/NFKBIA/MAPK14/FBXW11/IKBKB/UBE2V1/MAP2K3	ko:K04404/ko:K04448/ko:K06689/ko:K04398/ko:K04450/ko:K16060/ko:K16060/ko:K04440/ko:K02580/ko:K09254/ko:K10704/ko:K04734/ko:K04441/ko:K03362/ko:K07209/ko:K10704/ko:K04432	17
ko04071	Sphingolipid signaling pathway	42/1491	114/6215	0.0013260578506184	0.00654741063742835	ENSSSCG00000033763/ENSSSCG00000004408/ENSSSCG00000004421/ENSSSCG00000026382/ENSSSCG00000062696/ENSSSCG00000026041/ENSSSCG00000024453/ENSSSCG00000011750/ENSSSCG00000021203/ENSSSCG00000022080/ENSSSCG00000011399/ENSSSCG00000003395/ENSSSCG00000003909/ENSSSCG00000002989/ENSSSCG00000021893/ENSSSCG00000061946/ENSSSCG00000014298/ENSSSCG00000027127/ENSSSCG00000040793/ENSSSCG00000009657/ENSSSCG00000010081/…	GNAQ/SMPD2/FYN/PPP2R5E/BCL2/MAP3K5/RAF1/PLD1/PIK3CB/RHOA/GNAI2/PIK3CD/PIK3R3/AKT2/ROCK1/BAX/PPP2CA/MAP2K2/CTSD/PPP2R2A/MAPK1/PPP2R5A/GAB2/MAPK10/NFKB1/RAC1/PRKCB/ROCK2/GNAI3/ADORA3/FCER1G/PPP2R3C/SPTLC2/MAPK14/RAC2/BID/PIK3R1/ASAH1/GNA13/PRKCA/TP53/AKT1	ko:K04634/ko:K12351/ko:K05703/ko:K11584/ko:K02161/ko:K04426/ko:K04366/ko:K01115/ko:K00922/ko:K04513/ko:K04630/ko:K00922/ko:K02649/ko:K04456/ko:K04514/ko:K02159/ko:K04382/ko:K04369/ko:K01379/ko:K04354/ko:K04371/ko:K11584/ko:K08091/ko:K04440/ko:K02580/ko:K04392/ko:K19662/ko:K17388/ko:K04630/ko:K04268/ko:K07983/ko:K11583/ko:K00654/ko:K04441/ko:K07860/ko:K04726/ko:K02649/ko:K12348/ko:K04639/ko:K02677…	42
ko04142	Lysosome	42/1491	114/6215	0.0013260578506184	0.00654741063742835	ENSSSCG00000004414/ENSSSCG00000037131/ENSSSCG00000004044/ENSSSCG00000011532/ENSSSCG00000039267/ENSSSCG00000025034/ENSSSCG00000002740/ENSSSCG00000013856/ENSSSCG00000014101/ENSSSCG00000012970/ENSSSCG00000038918/ENSSSCG00000040793/ENSSSCG00000010450/ENSSSCG00000023666/ENSSSCG00000010281/ENSSSCG00000010314/ENSSSCG00000009978/ENSSSCG00000014924/ENSSSCG00000008980/ENSSSCG00000008602/ENSSSCG00000006648/…	CD164/CLTA/IGF2R/SUMF1/ATP6V0B/LAPTM5/AP1G1/AP1M1/AP3B1/CTSW/CTSF/CTSD/LIPA/CTSB/PSAP/AP3M1/AP1B1/CTSC/SCARB2/LAPTM4A/CTSS/SORT1/LAPTM4B/LAMP2/ATP6AP1/GLA/AP1S2/CTSH/NPC2/LGMN/HEXA/GNPTAB/M6PR/NAGA/CD63/GNS/GM2A/ASAH1/CTSA/CTSZ/CLTC/SLC11A2	ko:K06546/ko:K04644/ko:K06564/ko:K13444/ko:K03661/ko:K12387/ko:K12391/ko:K12393/ko:K12397/ko:K08569/ko:K01373/ko:K01379/ko:K01052/ko:K01363/ko:K12382/ko:K12398/ko:K12392/ko:K01275/ko:K12384/ko:K12387/ko:K01368/ko:K12388/ko:K12387/ko:K06528/ko:K03662/ko:K01189/ko:K12394/ko:K01366/ko:K13443/ko:K01369/ko:K12373/ko:K08239/ko:K10089/ko:K01204/ko:K06497/ko:K01137/ko:K12383/ko:K12348/ko:K13289/ko:K08568…	42
ko04137	Mitophagy - animal	25/1491	60/6215	0.00178929089136597	0.0086987064872561	ENSSSCG00000004387/ENSSSCG00000004639/ENSSSCG00000004032/ENSSSCG00000005096/ENSSSCG00000011615/ENSSSCG00000011514/ENSSSCG00000031912/ENSSSCG00000002804/ENSSSCG00000013262/ENSSSCG00000014016/ENSSSCG00000016211/ENSSSCG00000009228/ENSSSCG00000008208/ENSSSCG00000012258/ENSSSCG00000001414/ENSSSCG00000000645/ENSSSCG00000059058/ENSSSCG00000031103/ENSSSCG00000023247/ENSSSCG00000017543/ENSSSCG00000030211/…	FOXO3/USP8/PRKN/HIF1A/RAB7A/MITF/JUN/CSNK2A2/AMBRA1/SQSTM1/ATG9A/MAPK10/EIF2AK3/FUNDC1/CSNK2B/GABARAPL1/ATF4/TBK1/OPTN/CALCOCO2/NBR1/BECN1/UBB/TP53/TAX1BP1	ko:K09408/ko:K11839/ko:K04556/ko:K08268/ko:K07897/ko:K09455/ko:K04448/ko:K03097/ko:K17985/ko:K14381/ko:K17907/ko:K04440/ko:K08860/ko:K17986/ko:K03115/ko:K08341/ko:K04374/ko:K05410/ko:K19946/ko:K21348/ko:K17987/ko:K08334/ko:K04551/ko:K04451/ko:K21347	25
ko05205	Proteoglycans in cancer	63/1491	189/6215	0.00200748360282472	0.00961158815897898	ENSSSCG00000005015/ENSSSCG00000025777/ENSSSCG00000004058/ENSSSCG00000005096/ENSSSCG00000024453/ENSSSCG00000021203/ENSSSCG00000023437/ENSSSCG00000011274/ENSSSCG00000011884/ENSSSCG00000022080/ENSSSCG00000002688/ENSSSCG00000040920/ENSSSCG00000003395/ENSSSCG00000003909/ENSSSCG00000003357/ENSSSCG00000003017/ENSSSCG00000002989/ENSSSCG00000021893/ENSSSCG00000003040/ENSSSCG00000003520/ENSSSCG00000032434/…	SOS2/ESR1/EZR/HIF1A/RAF1/PIK3CB/ITPR1/CTNNB1/HCLS1/RHOA/PLCG2/PRKACB/PIK3CD/PIK3R3/ACTRT2/TGFB1/AKT2/ROCK1/ARHGEF1/CDC42/PLAUR/CD44/PRKACA/LPXN/MAP2K2/PPP1CA/PTPN11/PPP1CC/PXN/CAMK2G/MAPK1/PDCD4/RDX/ARHGEF12/CBL/PAK1/CAMK2D/SOS1/RAC1/ACTB/PPP1CB/PRKCB/ROCK2/PTK2/FLNA/MSN/MAPK14/DCN/LUM/FRS2/PPP1R12A/PTPN6/CD63/ITPR2/PIK3R1/ITGB1/PPP1R12B/STAT3/PRKCA/GRB2/TP53/ACTG1/AKT1	ko:K03099/ko:K08550/ko:K08007/ko:K08268/ko:K04366/ko:K00922/ko:K04958/ko:K02105/ko:K06106/ko:K04513/ko:K05859/ko:K04345/ko:K00922/ko:K02649/ko:K05692/ko:K13375/ko:K04456/ko:K04514/ko:K12330/ko:K04393/ko:K03985/ko:K06256/ko:K04345/ko:K05760/ko:K04369/ko:K06269/ko:K07293/ko:K06269/ko:K05760/ko:K04515/ko:K04371/ko:K16865/ko:K05762/ko:K07532/ko:K04707/ko:K04409/ko:K04515/ko:K03099/ko:K04392/ko:K05692…	63
ko05231	Choline metabolism in cancer	35/1491	93/6215	0.00213692452495981	0.0100786291027955	ENSSSCG00000005015/ENSSSCG00000005096/ENSSSCG00000046003/ENSSSCG00000024453/ENSSSCG00000011750/ENSSSCG00000021203/ENSSSCG00000031912/ENSSSCG00000003839/ENSSSCG00000003395/ENSSSCG00000003909/ENSSSCG00000002989/ENSSSCG00000003577/ENSSSCG00000013259/ENSSSCG00000027127/ENSSSCG00000010081/ENSSSCG00000009432/ENSSSCG00000022301/ENSSSCG00000023351/ENSSSCG00000009228/ENSSSCG00000008478/ENSSSCG00000035090/…	SOS2/HIF1A/TSC1/RAF1/PLD1/PIK3CB/JUN/PLPP3/PIK3CD/PIK3R3/AKT2/WASF2/DGKZ/MAP2K2/MAPK1/DGKD/EIF4EBP1/PLA2G4A/MAPK10/SOS1/RAC1/PRKCB/LYPLA1/WAS/RAC2/CHPT1/PLPP1/PIK3R1/DGKH/WASF3/GPCPD1/PRKCA/GRB2/RHEB/AKT1	ko:K03099/ko:K08268/ko:K07206/ko:K04366/ko:K01115/ko:K00922/ko:K04448/ko:K01080/ko:K00922/ko:K02649/ko:K04456/ko:K05748/ko:K00901/ko:K04369/ko:K04371/ko:K00901/ko:K07205/ko:K16342/ko:K04440/ko:K03099/ko:K04392/ko:K19662/ko:K06128/ko:K05747/ko:K07860/ko:K00994/ko:K01080/ko:K02649/ko:K00901/ko:K06083/ko:K18695/ko:K02677/ko:K04364/ko:K07208/ko:K04456	35
ko04919	Thyroid hormone signaling pathway	40/1491	110/6215	0.00226170010579977	0.0103625246819581	ENSSSCG00000025777/ENSSSCG00000005096/ENSSSCG00000005720/ENSSSCG00000024453/ENSSSCG00000021203/ENSSSCG00000011274/ENSSSCG00000011889/ENSSSCG00000002688/ENSSSCG00000040920/ENSSSCG00000003395/ENSSSCG00000003909/ENSSSCG00000003357/ENSSSCG00000002989/ENSSSCG00000003613/ENSSSCG00000013771/ENSSSCG00000013033/ENSSSCG00000027127/ENSSSCG00000022383/ENSSSCG00000009864/ENSSSCG00000010081/ENSSSCG00000016057/…	ESR1/HIF1A/MED27/RAF1/PIK3CB/CTNNB1/GSK3B/PLCG2/PRKACB/PIK3CD/PIK3R3/ACTRT2/AKT2/HDAC1/PRKACA/BAD/MAP2K2/GATA4/MED13L/MAPK1/STAT1/NCOA1/CREBBP/ACTB/PRKCB/NCOA2/ATP1A1/ATP1B1/ATP1A4/EP300/PIK3R1/TBC1D4/FOXO1/NCOA3/PRKCA/NCOR1/TP53/ACTG1/RHEB/AKT1	ko:K08550/ko:K08268/ko:K15170/ko:K04366/ko:K00922/ko:K02105/ko:K03083/ko:K05859/ko:K04345/ko:K00922/ko:K02649/ko:K05692/ko:K04456/ko:K06067/ko:K04345/ko:K02158/ko:K04369/ko:K09183/ko:K15164/ko:K04371/ko:K11220/ko:K09101/ko:K04498/ko:K05692/ko:K19662/ko:K09101/ko:K01539/ko:K01540/ko:K01539/ko:K04498/ko:K02649/ko:K17902/ko:K07201/ko:K11256/ko:K02677/ko:K04650/ko:K04451/ko:K05692/ko:K07208/ko:K04456	40
ko04145	Phagosome	45/1491	127/6215	0.00226270317422502	0.0103625246819581	ENSSSCG00000004190/ENSSSCG00000011615/ENSSSCG00000011621/ENSSSCG00000025133/ENSSSCG00000037653/ENSSSCG00000011916/ENSSSCG00000011233/ENSSSCG00000031493/ENSSSCG00000003749/ENSSSCG00000039267/ENSSSCG00000003357/ENSSSCG00000024927/ENSSSCG00000014020/ENSSSCG00000009759/ENSSSCG00000016147/ENSSSCG00000054202/ENSSSCG00000015335/ENSSSCG00000033937/ENSSSCG00000038731/ENSSSCG00000038055/ENSSSCG00000035090/…	STX7/RAB7A/SEC61A1/ITGB2/RAB5A/ATP6V1A/DYNC1LI1/CYBA/PIK3C3/ATP6V0B/ACTRT2/STX12/CANX/SCARB1/PIKFYVE/SEC61G/DYNC1I1/DYNC2H1/STX18/CORO1A/RAC1/ACTB/CTSS/ATP6V1C1/LAMP2/CYBB/ATP6AP1/ATP6V1D/SLA-DQB1/HLA-DRA/TUBB/TAP1/SLA-DMB/SLA-DMA/NCF4/TUBA1B/TUBA1A/EEA1/M6PR/SEC61A2/ITGB1/RAB5C/HGS/ACTG1/TUBB4B	ko:K08488/ko:K07897/ko:K10956/ko:K06464/ko:K07887/ko:K02145/ko:K10416/ko:K08009/ko:K00914/ko:K03661/ko:K05692/ko:K13813/ko:K08054/ko:K13885/ko:K00921/ko:K07342/ko:K10415/ko:K10414/ko:K08492/ko:K13882/ko:K04392/ko:K05692/ko:K01368/ko:K02148/ko:K06528/ko:K21421/ko:K03662/ko:K02149/ko:K06752/ko:K06752/ko:K07375/ko:K05653/ko:K06752/ko:K06752/ko:K08012/ko:K07374/ko:K07374/ko:K12478/ko:K10089/ko:K10956…	45
ko05221	Acute myeloid leukemia	25/1491	61/6215	0.00235356082555427	0.0106246460125021	ENSSSCG00000005015/ENSSSCG00000024453/ENSSSCG00000021203/ENSSSCG00000035537/ENSSSCG00000003395/ENSSSCG00000003909/ENSSSCG00000002989/ENSSSCG00000014441/ENSSSCG00000013033/ENSSSCG00000013237/ENSSSCG00000027127/ENSSSCG00000010081/ENSSSCG00000022301/ENSSSCG00000030957/ENSSSCG00000008478/ENSSSCG00000006115/ENSSSCG00000040010/ENSSSCG00000001912/ENSSSCG00000001573/ENSSSCG00000016958/ENSSSCG00000007030/…	SOS2/RAF1/PIK3CB/RUNX1/PIK3CD/PIK3R3/AKT2/CSF1R/BAD/SPI1/MAP2K2/MAPK1/EIF4EBP1/NFKB1/SOS1/RUNX1T1/BCL2A1/PML/PIM1/PIK3R1/IKBKB/STAT3/STAT5B/GRB2/AKT1	ko:K03099/ko:K04366/ko:K00922/ko:K08367/ko:K00922/ko:K02649/ko:K04456/ko:K05090/ko:K02158/ko:K09438/ko:K04369/ko:K04371/ko:K07205/ko:K02580/ko:K03099/ko:K10053/ko:K02162/ko:K10054/ko:K04702/ko:K02649/ko:K07209/ko:K04692/ko:K11224/ko:K04364/ko:K04456	25
ko04215	Apoptosis - multiple species	14/1491	28/6215	0.00245277536624989	0.010916577686408	ENSSSCG00000062696/ENSSSCG00000061946/ENSSSCG00000009799/ENSSSCG00000028157/ENSSSCG00000027529/ENSSSCG00000063374/ENSSSCG00000009228/ENSSSCG00000008513/ENSSSCG00000060053/ENSSSCG00000025028/ENSSSCG00000000884/ENSSSCG00000000769/ENSSSCG00000017386/ENSSSCG00000040486	BCL2/BAX/DIABLO/CASP8/BIRC3/BIRC2/MAPK10/BIRC6/BCL2L11/XIAP/APAF1/BID/BECN1/BIRC5	ko:K02161/ko:K02159/ko:K10522/ko:K04398/ko:K16060/ko:K16060/ko:K04440/ko:K10586/ko:K16341/ko:K04725/ko:K02084/ko:K04726/ko:K08334/ko:K08731	14
ko05214	Glioma	28/1491	71/6215	0.00261990432971758	0.0114984690026494	ENSSSCG00000005015/ENSSSCG00000024453/ENSSSCG00000021203/ENSSSCG00000002688/ENSSSCG00000003395/ENSSSCG00000003909/ENSSSCG00000002989/ENSSSCG00000022545/ENSSSCG00000061946/ENSSSCG00000037019/ENSSSCG00000027127/ENSSSCG00000022689/ENSSSCG00000010311/ENSSSCG00000010081/ENSSSCG00000040183/ENSSSCG00000009123/ENSSSCG00000008433/ENSSSCG00000008478/ENSSSCG00000033674/ENSSSCG00000025768/ENSSSCG00000025092/…	SOS2/RAF1/PIK3CB/PLCG2/PIK3CD/PIK3R3/AKT2/CALM3/BAX/CAMK4/MAP2K2/GADD45B/CAMK2G/MAPK1/CDK6/CAMK2D/CALM2/SOS1/PRKCB/CALM1/CDK4/PIK3R1/RB1/CAMK1D/PRKCA/GRB2/TP53/AKT1	ko:K03099/ko:K04366/ko:K00922/ko:K05859/ko:K00922/ko:K02649/ko:K04456/ko:K02183/ko:K02159/ko:K05869/ko:K04369/ko:K04402/ko:K04515/ko:K04371/ko:K02091/ko:K04515/ko:K02183/ko:K03099/ko:K19662/ko:K02183/ko:K02089/ko:K02649/ko:K06618/ko:K08794/ko:K02677/ko:K04364/ko:K04451/ko:K04456	28
ko05120	Epithelial cell signaling in Helicobacter pylori infection	24/1491	59/6215	0.00320977409992588	0.013706602913197	ENSSSCG00000004854/ENSSSCG00000011916/ENSSSCG00000002688/ENSSSCG00000031912/ENSSSCG00000039267/ENSSSCG00000003520/ENSSSCG00000030289/ENSSSCG00000015256/ENSSSCG00000014878/ENSSSCG00000009228/ENSSSCG00000030957/ENSSSCG00000035090/ENSSSCG00000008641/ENSSSCG00000006250/ENSSSCG00000006054/ENSSSCG00000037310/ENSSSCG00000033278/ENSSSCG00000001952/ENSSSCG00000001900/ENSSSCG00000001556/ENSSSCG00000007030/…	TJP1/ATP6V1A/PLCG2/JUN/ATP6V0B/CDC42/PTPN11/JAM3/PAK1/MAPK10/NFKB1/RAC1/ADAM17/LYN/ATP6V1C1/ATP6AP1/ATP6V1D/NFKBIA/CSK/MAPK14/IKBKB/CCL5/GIT1/MAP2K4	ko:K05701/ko:K02145/ko:K05859/ko:K04448/ko:K03661/ko:K04393/ko:K07293/ko:K06785/ko:K04409/ko:K04440/ko:K02580/ko:K04392/ko:K06059/ko:K05854/ko:K02148/ko:K03662/ko:K02149/ko:K04734/ko:K05728/ko:K04441/ko:K07209/ko:K12499/ko:K05737/ko:K04430	24
ko05140	Leishmaniasis	24/1491	59/6215	0.00320977409992588	0.013706602913197	ENSSSCG00000004110/ENSSSCG00000005215/ENSSSCG00000004156/ENSSSCG00000025133/ENSSSCG00000034378/ENSSSCG00000031493/ENSSSCG00000031912/ENSSSCG00000003809/ENSSSCG00000003017/ENSSSCG00000010081/ENSSSCG00000016009/ENSSSCG00000016057/ENSSSCG00000030957/ENSSSCG00000033674/ENSSSCG00000036246/ENSSSCG00000001952/ENSSSCG00000001457/ENSSSCG00000001453/ENSSSCG00000001556/ENSSSCG00000001469/ENSSSCG00000001470/…	TAB2/JAK2/IFNGR1/ITGB2/IFNGR2/CYBA/JUN/JAK1/TGFB1/MAPK1/ITGA4/STAT1/NFKB1/PRKCB/CYBB/NFKBIA/SLA-DQB1/HLA-DRA/MAPK14/SLA-DMB/SLA-DMA/NCF4/PTPN6/ITGB1	ko:K04404/ko:K04447/ko:K05132/ko:K06464/ko:K05133/ko:K08009/ko:K04448/ko:K11217/ko:K13375/ko:K04371/ko:K06483/ko:K11220/ko:K02580/ko:K19662/ko:K21421/ko:K04734/ko:K06752/ko:K06752/ko:K04441/ko:K06752/ko:K06752/ko:K08012/ko:K05697/ko:K05719	24
ko04066	HIF-1 signaling pathway	34/1491	92/6215	0.00346665864806287	0.0146061884371716	ENSSSCG00000062696/ENSSSCG00000004156/ENSSSCG00000005096/ENSSSCG00000021203/ENSSSCG00000034378/ENSSSCG00000002688/ENSSSCG00000003395/ENSSSCG00000003909/ENSSSCG00000002989/ENSSSCG00000027127/ENSSSCG00000010172/ENSSSCG00000010253/ENSSSCG00000010311/ENSSSCG00000010081/ENSSSCG00000022301/ENSSSCG00000009123/ENSSSCG00000028420/ENSSSCG00000030957/ENSSSCG00000008061/ENSSSCG00000007951/ENSSSCG00000033674/…	BCL2/IFNGR1/HIF1A/PIK3CB/IFNGR2/PLCG2/PIK3CD/PIK3R3/AKT2/MAP2K2/EGLN1/HK1/CAMK2G/MAPK1/EIF4EBP1/CAMK2D/EIF4E/NFKB1/ELOB/CREBBP/PRKCB/IL6R/ANGPT1/CYBB/CDKN1B/GAPDH/EP300/PIK3R1/CUL2/STAT3/PRKCA/ENO3/AKT1/HMOX1	ko:K02161/ko:K05132/ko:K08268/ko:K00922/ko:K05133/ko:K05859/ko:K00922/ko:K02649/ko:K04456/ko:K04369/ko:K09592/ko:K00844/ko:K04515/ko:K04371/ko:K07205/ko:K04515/ko:K03259/ko:K02580/ko:K03873/ko:K04498/ko:K19662/ko:K05055/ko:K05465/ko:K21421/ko:K06624/ko:K00134/ko:K04498/ko:K02649/ko:K03870/ko:K04692/ko:K02677/ko:K01689/ko:K04456/ko:K00510	34
ko03013	RNA transport	49/1491	144/6215	0.00382531265201331	0.0159052473425817	ENSSSCG00000022828/ENSSSCG00000004489/ENSSSCG00000005667/ENSSSCG00000011491/ENSSSCG00000031249/ENSSSCG00000011769/ENSSSCG00000011803/ENSSSCG00000003849/ENSSSCG00000032947/ENSSSCG00000013661/ENSSSCG00000039301/ENSSSCG00000010189/ENSSSCG00000009746/ENSSSCG00000010679/ENSSSCG00000031951/ENSSSCG00000022301/ENSSSCG00000035842/ENSSSCG00000014794/ENSSSCG00000015576/ENSSSCG00000039647/ENSSSCG00000028420/…	PNN/EEF1A1/NUP188/THOC7/PTTG1IP/FXR1/EIF4A2/MAGOH/SRRM1/EIF3G/UPF1/NUP133/RAN/EIF3A/CYFIP1/EIF4EBP1/SUMO1/NUP98/TPR/EIF3F/EIF4E/RNPS1/POP7/RANBP2/XPO1/RBM8A/DDX20/EIF3H/FMR1/THOC2/EIF2S3B/EIF1AX/NUP153/SNUPN/DDX39B/NUP107/NUP50/RANGAP1/PAIP1/NUP155/CYFIP2/UPF3A/SAP18/KPNB1/CASC3/EIF4A3/SUMO2/EIF4A1/ALYREF	ko:K13114/ko:K03231/ko:K14311/ko:K13176/ko:K12160/ko:K15516/ko:K03257/ko:K12877/ko:K13171/ko:K03248/ko:K14326/ko:K14300/ko:K07936/ko:K03254/ko:K05749/ko:K07205/ko:K12160/ko:K14297/ko:K09291/ko:K03249/ko:K03259/ko:K14325/ko:K14527/ko:K12172/ko:K14290/ko:K12876/ko:K13131/ko:K03247/ko:K15516/ko:K12879/ko:K03242/ko:K03236/ko:K14296/ko:K13151/ko:K12812/ko:K14301/ko:K14295/ko:K14319/ko:K14322/ko:K14312…	49
ko04216	Ferroptosis	18/1491	41/6215	0.00389435034641075	0.0159820092138415	ENSSSCG00000011575/ENSSSCG00000002655/ENSSSCG00000003153/ENSSSCG00000014272/ENSSSCG00000022404/ENSSSCG00000024052/ENSSSCG00000031789/ENSSSCG00000010399/ENSSSCG00000016223/ENSSSCG00000036246/ENSSSCG00000012173/ENSSSCG00000012583/ENSSSCG00000000274/ENSSSCG00000007026/ENSSSCG00000007281/ENSSSCG00000017950/ENSSSCG00000039745/ENSSSCG00000034039	ATG7/MAP1LC3B/FTL/ACSL6/SLC3A2/GPX4/ACSL5/NCOA4/ACSL3/CYBB/SAT1/ACSL4/PCBP2/VDAC3/MAP1LC3A/TP53/HMOX1/SLC11A2	ko:K08337/ko:K10435/ko:K13625/ko:K01897/ko:K06519/ko:K05361/ko:K01897/ko:K09289/ko:K01897/ko:K21421/ko:K00657/ko:K01897/ko:K13162/ko:K15040/ko:K10435/ko:K04451/ko:K00510/ko:K21398	18
ko04912	GnRH signaling pathway	32/1491	86/6215	0.00398433472202133	0.0161416637456249	ENSSSCG00000033763/ENSSSCG00000005015/ENSSSCG00000024453/ENSSSCG00000011750/ENSSSCG00000023437/ENSSSCG00000040920/ENSSSCG00000031912/ENSSSCG00000022545/ENSSSCG00000003520/ENSSSCG00000014336/ENSSSCG00000013771/ENSSSCG00000027127/ENSSSCG00000009664/ENSSSCG00000010311/ENSSSCG00000010081/ENSSSCG00000030354/ENSSSCG00000023351/ENSSSCG00000009123/ENSSSCG00000009228/ENSSSCG00000008433/ENSSSCG00000008478/…	GNAQ/SOS2/RAF1/PLD1/ITPR1/PRKACB/JUN/CALM3/CDC42/EGR1/PRKACA/MAP2K2/PTK2B/CAMK2G/MAPK1/MAP3K2/PLA2G4A/CAMK2D/MAPK10/CALM2/SOS1/PRKCB/CALM1/MAPK14/ATF4/ITPR2/MAP3K1/MAP2K3/PRKCA/MAP3K3/MAP2K4/GRB2	ko:K04634/ko:K03099/ko:K04366/ko:K01115/ko:K04958/ko:K04345/ko:K04448/ko:K02183/ko:K04393/ko:K09203/ko:K04345/ko:K04369/ko:K05871/ko:K04515/ko:K04371/ko:K04420/ko:K16342/ko:K04515/ko:K04440/ko:K02183/ko:K03099/ko:K19662/ko:K02183/ko:K04441/ko:K04374/ko:K04958/ko:K04416/ko:K04432/ko:K02677/ko:K04421/ko:K04430/ko:K04364	32
ko04668	TNF signaling pathway	37/1491	103/6215	0.0041151619573737	0.0164606478294948	ENSSSCG00000004110/ENSSSCG00000004154/ENSSSCG00000026041/ENSSSCG00000021203/ENSSSCG00000031912/ENSSSCG00000003395/ENSSSCG00000003909/ENSSSCG00000002989/ENSSSCG00000022208/ENSSSCG00000014277/ENSSSCG00000013735/ENSSSCG00000010081/ENSSSCG00000034468/ENSSSCG00000034395/ENSSSCG00000016101/ENSSSCG00000026940/ENSSSCG00000028157/ENSSSCG00000038076/ENSSSCG00000027529/ENSSSCG00000063374/ENSSSCG00000009228/…	TAB2/TNFAIP3/MAP3K5/PIK3CB/JUN/PIK3CD/PIK3R3/AKT2/TNFRSF1B/IRF1/JUNB/MAPK1/BAG4/CREB1/CFLAR/CASP10/CASP8/ATF2/BIRC3/BIRC2/MAPK10/NFKB1/RPS6KA5/NFKBIA/RIPK1/MAPK14/ATF4/DNM1L/PIK3R1/MAP3K8/IKBKB/CEBPB/CCL5/MAP2K3/MAP2K4/AKT1/TRAF3	ko:K04404/ko:K11859/ko:K04426/ko:K00922/ko:K04448/ko:K00922/ko:K02649/ko:K04456/ko:K05141/ko:K09444/ko:K09028/ko:K04371/ko:K09558/ko:K05870/ko:K04724/ko:K04400/ko:K04398/ko:K04450/ko:K16060/ko:K16060/ko:K04440/ko:K02580/ko:K04445/ko:K04734/ko:K02861/ko:K04441/ko:K04374/ko:K17065/ko:K02649/ko:K04415/ko:K07209/ko:K10048/ko:K12499/ko:K04432/ko:K04430/ko:K04456/ko:K03174	37
ko04068	FoxO signaling pathway	43/1491	124/6215	0.0044197582518567	0.0173156527949914	ENSSSCG00000005015/ENSSSCG00000004952/ENSSSCG00000004387/ENSSSCG00000004505/ENSSSCG00000004524/ENSSSCG00000005382/ENSSSCG00000040317/ENSSSCG00000021443/ENSSSCG00000024453/ENSSSCG00000020906/ENSSSCG00000021203/ENSSSCG00000011226/ENSSSCG00000003395/ENSSSCG00000003909/ENSSSCG00000032648/ENSSSCG00000003017/ENSSSCG00000002989/ENSSSCG00000027127/ENSSSCG00000022689/ENSSSCG00000013429/ENSSSCG00000010235/…	SOS2/SMAD3/FOXO3/SMAD2/SMAD4/TGFBR1/SOD2/SGK1/RAF1/GHSR/PIK3CB/TGFBR2/PIK3CD/PIK3R3/RBL2/TGFB1/AKT2/MAP2K2/GADD45B/STK11/SIRT1/MAPK1/IRS1/MAPK10/PLK4/SOS1/USP7/CREBBP/BCL2L11/PLK1/MAPK14/CDKN1B/GABARAPL1/CCND2/EP300/PIK3R1/FOXO1/IKBKB/STK4/STAT3/GRB2/PRKAG2/AKT1	ko:K03099/ko:K04500/ko:K09408/ko:K04500/ko:K04501/ko:K04674/ko:K04564/ko:K13302/ko:K04366/ko:K04721/ko:K00922/ko:K04388/ko:K00922/ko:K02649/ko:K16332/ko:K13375/ko:K04456/ko:K04369/ko:K04402/ko:K07298/ko:K11411/ko:K04371/ko:K16172/ko:K04440/ko:K08863/ko:K03099/ko:K11838/ko:K04498/ko:K16341/ko:K06631/ko:K04441/ko:K06624/ko:K08341/ko:K10151/ko:K04498/ko:K02649/ko:K07201/ko:K07209/ko:K04411/ko:K04692…	43
ko05160	Hepatitis C	51/1491	152/6215	0.00443850593795665	0.0173156527949914	ENSSSCG00000005015/ENSSSCG00000004958/ENSSSCG00000024453/ENSSSCG00000021203/ENSSSCG00000012076/ENSSSCG00000012077/ENSSSCG00000036556/ENSSSCG00000033115/ENSSSCG00000011274/ENSSSCG00000011889/ENSSSCG00000003395/ENSSSCG00000003909/ENSSSCG00000003809/ENSSSCG00000002989/ENSSSCG00000061946/ENSSSCG00000014298/ENSSSCG00000013033/ENSSSCG00000027127/ENSSSCG00000039243/ENSSSCG00000009657/ENSSSCG00000009881/…	SOS2/PIAS1/RAF1/PIK3CB/MX2/MX1/IFNAR2/IFNAR1/CTNNB1/GSK3B/PIK3CD/PIK3R3/JAK1/AKT2/BAX/PPP2CA/BAD/MAP2K2/CD81/PPP2R2A/OAS2/MAPK1/YWHAH/IFIT1/SCARB1/CFLAR/CASP8/STAT1/CDK6/NFKB1/SOS1/EIF2AK3/EIF2AK2/YWHAZ/IRF9/NFKBIA/RIPK1/APAF1/BID/TBK1/STAT2/CDK4/PIK3R1/RB1/IKBKB/YWHAB/STAT3/GRB2/TP53/AKT1/TRAF3	ko:K03099/ko:K04706/ko:K04366/ko:K00922/ko:K14754/ko:K14754/ko:K05131/ko:K05130/ko:K02105/ko:K03083/ko:K00922/ko:K02649/ko:K11217/ko:K04456/ko:K02159/ko:K04382/ko:K02158/ko:K04369/ko:K06508/ko:K04354/ko:K14216/ko:K04371/ko:K16198/ko:K14217/ko:K13885/ko:K04724/ko:K04398/ko:K11220/ko:K02091/ko:K02580/ko:K03099/ko:K08860/ko:K16195/ko:K16197/ko:K04693/ko:K04734/ko:K02861/ko:K02084/ko:K04726/ko:K05410…	51
ko04022	cGMP-PKG signaling pathway	53/1491	160/6215	0.00507793097795342	0.0195686120613815	ENSSSCG00000033763/ENSSSCG00000004856/ENSSSCG00000028771/ENSSSCG00000024453/ENSSSCG00000023437/ENSSSCG00000011867/ENSSSCG00000022080/ENSSSCG00000011399/ENSSSCG00000029578/ENSSSCG00000002989/ENSSSCG00000021893/ENSSSCG00000036317/ENSSSCG00000022545/ENSSSCG00000014149/ENSSSCG00000013388/ENSSSCG00000013033/ENSSSCG00000027127/ENSSSCG00000012913/ENSSSCG00000022383/ENSSSCG00000009828/ENSSSCG00000010301/…	GNAQ/NFATC1/MEF2A/RAF1/ITPR1/MYLK/RHOA/GNAI2/NFATC3/AKT2/ROCK1/VASP/CALM3/MEF2C/PDE3B/BAD/MAP2K2/PPP1CA/GATA4/PPP1CC/PPP3CB/KCNMA1/MAPK1/IRS1/CREB1/ATF2/PIK3CG/ATP2B4/PPP3CA/CALM2/SLC8A1/PPP1CB/ROCK2/PPP3R1/GNAI3/ADORA3/ATP1A1/ATP1B1/ATP1A4/SLC25A5/CALM1/EVL/ATP2B1/PPP1R12A/ATF4/ITPR2/RGS2/VDAC3/NFATC2/GNA13/PIK3R5/AKT1/SLC25A6	ko:K04634/ko:K04446/ko:K09260/ko:K04366/ko:K04958/ko:K00907/ko:K04513/ko:K04630/ko:K17333/ko:K04456/ko:K04514/ko:K06274/ko:K02183/ko:K04454/ko:K13296/ko:K02158/ko:K04369/ko:K06269/ko:K09183/ko:K06269/ko:K04348/ko:K04936/ko:K04371/ko:K16172/ko:K05870/ko:K04450/ko:K21289/ko:K05850/ko:K04348/ko:K02183/ko:K05849/ko:K06269/ko:K17388/ko:K06268/ko:K04630/ko:K04268/ko:K01539/ko:K01540/ko:K01539/ko:K05863…	53
[truncated: 17 more rows]
