# Supplementary material for: Single-Cell RNA Sequencing Reveals an Atlas of Meihua Pig Testis Cells
Source: Animals (Basel). 2025 Mar 5;15(5):752. doi: 10.3390/ani15050752 (PMC11899385; doi:10.3390/ani15050752)
Supplement: Supplementary file 1 [file animals-15-00752-s001.zip › Supplementary File/Table S4.xlsx]

## Sheet: GO_Spermatogonia
Category	ID	Description	GeneRatio	BgRatio	pvalue	padj	geneID	geneName	Count
BP	GO:0006412	translation	59/1129	71/4720	4.05046668068585e-26	2.51128934202523e-24	ENSSSCG00000038507/ENSSSCG00000004945/ENSSSCG00000005001/ENSSSCG00000034227/ENSSSCG00000004047/ENSSSCG00000023158/ENSSSCG00000037343/ENSSSCG00000011179/ENSSSCG00000011763/ENSSSCG00000037236/ENSSSCG00000027573/ENSSSCG00000032083/ENSSSCG00000034647/ENSSSCG00000033374/ENSSSCG00000054047/ENSSSCG00000020817/ENSSSCG00000031860/ENSSSCG00000003042/ENSSSCG00000054578/ENSSSCG00000013381/ENSSSCG00000013656/…	RPS29/RPL4/RPL10L/RPL35/MRPL18/RPS27L/MRPS11/MRPL3/MRPL47/RPSA/RPL29/MRPL37/MRPS15/MRPL20/RPL22/RPS16/MRPS12/RPS19/RPS14/RPS13/MRPL4/UBA52/MRPL11/MRPL16/RPS15/FAU/RPL6/RPL37A/MRPS14/MRPL17/RPL9/MRPS18C/MRPL19/MRPL35/MRPL33/MRPS9/MRPS5/RPS27A/MRPL13/MRPL24/METTL17/MRPS18A/RPS17/MRPS18B/RPS18/MRPL2/RPL3/RPL26L1/MRPS30/RPL37/MRPL22/RPS21/MRPS23/RPL23/RPL23A/RPL27/RPL26/MRPL12/MRPS2	59
BP	GO:0006511	ubiquitin-dependent protein catabolic process	21/1129	29/4720	4.36646651985797e-08	1.01597079699802e-06	ENSSSCG00000005072/ENSSSCG00000011438/ENSSSCG00000037263/ENSSSCG00000003717/ENSSSCG00000013391/ENSSSCG00000038628/ENSSSCG00000010121/ENSSSCG00000038222/ENSSSCG00000016234/ENSSSCG00000015455/ENSSSCG00000015095/ENSSSCG00000006176/ENSSSCG00000006830/ENSSSCG00000029478/ENSSSCG00000009556/ENSSSCG00000009466/ENSSSCG00000010802/ENSSSCG00000011104/ENSSSCG00000033332/ENSSSCG00000039582/ENSSSCG00000032828	PSMA3/BAP1/SIAH1/PSMA8/PSMA1/SKP1/UFD1/CACUL1/CUL3/CUL1/UBE4A/ELOC/PSMA5/CUL4B/CUL4A/UCHL3/UCHL5/CUL2/PSMA7/PSMA2/ANAPC2	21
BP	GO:0006886	intracellular protein transport	37/1129	68/4720	4.91598772740976e-08	1.01597079699802e-06	ENSSSCG00000042703/ENSSSCG00000004826/ENSSSCG00000005075/ENSSSCG00000011662/ENSSSCG00000011616/ENSSSCG00000012063/ENSSSCG00000002740/ENSSSCG00000003199/ENSSSCG00000022790/ENSSSCG00000013392/ENSSSCG00000012836/ENSSSCG00000010250/ENSSSCG00000010306/ENSSSCG00000010158/ENSSSCG00000009978/ENSSSCG00000032968/ENSSSCG00000015227/ENSSSCG00000015107/ENSSSCG00000009112/ENSSSCG00000009142/ENSSSCG00000024636/…	SNX1/SELENOS/TOMM20L/COPB2/COPG1/VPS26C/AP1G1/AP2A1/SNX2/COPB1/AP2A2/VPS26A/SEC24C/TOMM20/AP1B1/VTI1A/SRPRA/VPS11/SEC24D/SEC24B/TGFBRAP1/GGA2/COG7/COPA/VTI1B/IPO4/GGA1/TOMM22/XPOT/RANBP17/IPO11/SEC23B/VPS16/CLTC/AP2B1/KPNB1/VPS41	37
BP	GO:0000398	mRNA splicing, via spliceosome	10/1129	11/4720	5.12888257375456e-06	7.94976798931957e-05	ENSSSCG00000005777/ENSSSCG00000003643/ENSSSCG00000013755/ENSSSCG00000012963/ENSSSCG00000013499/ENSSSCG00000014961/ENSSSCG00000022932/ENSSSCG00000035082/ENSSSCG00000029119/ENSSSCG00000017817	TXNL4A/SF3A3/YJU2B/SART1/YJU2/CWC15/SNW1/PHF5A/PRPF6/PRPF8	10
BP	GO:0051603	proteolysis involved in protein catabolic process	13/1129	17/4720	7.02086792604109e-06	8.70587622829095e-05	ENSSSCG00000005590/ENSSSCG00000027257/ENSSSCG00000005072/ENSSSCG00000035914/ENSSSCG00000003717/ENSSSCG00000013391/ENSSSCG00000034984/ENSSSCG00000006830/ENSSSCG00000036924/ENSSSCG00000054516/ENSSSCG00000033332/ENSSSCG00000037606/ENSSSCG00000039582	PSMB7/PSMB1/PSMA3/PSMB2/PSMA8/PSMA1/PSMB4/PSMA5/PSMA4/PSMA6/PSMA7/PSMB3/PSMA2	13
BP	GO:0006351	DNA-templated transcription	22/1129	40/4720	2.14140281662133e-05	0.000221278291050871	ENSSSCG00000035259/ENSSSCG00000005347/ENSSSCG00000022507/ENSSSCG00000028097/ENSSSCG00000025454/ENSSSCG00000039196/ENSSSCG00000025571/ENSSSCG00000021472/ENSSSCG00000010327/ENSSSCG00000009592/ENSSSCG00000022955/ENSSSCG00000007970/ENSSSCG00000007840/ENSSSCG00000021180/ENSSSCG00000028007/ENSSSCG00000001245/ENSSSCG00000057209/ENSSSCG00000000116/ENSSSCG00000009310/ENSSSCG00000024694/ENSSSCG00000036804/…	PHF3/POLR1E/POLR2H/GPBP1L1/POLR2C/POLR2I/POLR2G/POLR2E/POLR3A/NFIL3/POLR2B/POLR3K/POLR3E/POLR2K/POLR1C/POLR1H/POLR3B/POLR2F/POLR1D/TAF4/TCEA2/CBFA2T2	22
BP	GO:0006413	translational initiation	10/1129	13/4720	8.21135547611844e-05	0.000727291485027633	ENSSSCG00000011270/ENSSSCG00000027334/ENSSSCG00000009788/ENSSSCG00000038466/ENSSSCG00000015648/ENSSSCG00000028420/ENSSSCG00000032223/ENSSSCG00000026617/ENSSSCG00000017430/ENSSSCG00000037509	EIF1B/EIF1AD/DENR/EIF4E2/EIF2D/EIF4E/EIF1AX/EIF2S2/EIF1/EIF1AY	10
BP	GO:0006396	RNA processing	17/1129	30/4720	0.000114282145153082	0.000885686624936384	ENSSSCG00000012089/ENSSSCG00000011529/ENSSSCG00000034385/ENSSSCG00000002854/ENSSSCG00000003412/ENSSSCG00000036970/ENSSSCG00000025839/ENSSSCG00000010136/ENSSSCG00000010002/ENSSSCG00000009744/ENSSSCG00000010599/ENSSSCG00000009089/ENSSSCG00000007672/ENSSSCG00000021130/ENSSSCG00000000158/ENSSSCG00000011160/ENSSSCG00000038587	ADARB1/TRNT1/ADAD2/POP4/EXOSC10/SUGP1/SUGP2/TRMT2A/SF3A1/SFSWAP/PDCD11/ADAD1/POP7/RPP21/RTCB/ADARB2/CRNKL1	17
BP	GO:0000413	protein peptidyl-prolyl isomerization	11/1129	16/4720	0.00018182472533791	0.00112731329709504	ENSSSCG00000004413/ENSSSCG00000028867/ENSSSCG00000034137/ENSSSCG00000003664/ENSSSCG00000003964/ENSSSCG00000010083/ENSSSCG00000016096/ENSSSCG00000031123/ENSSSCG00000008878/ENSSSCG00000040984/ENSSSCG00000016942	PPIL6/PPIL4/PPIB/PPIE/PPIH/PPIL2/PPIL3/PPIG/PPID/PPIL1/CWC27	11
BP	GO:0006457	protein folding	11/1129	16/4720	0.00018182472533791	0.00112731329709504	ENSSSCG00000038493/ENSSSCG00000014432/ENSSSCG00000013858/ENSSSCG00000013746/ENSSSCG00000016078/ENSSSCG00000026360/ENSSSCG00000007952/ENSSSCG00000055102/ENSSSCG00000001505/ENSSSCG00000000849/ENSSSCG00000007487	PFDN1/GRPEL2/CALR3/CALR/HSPE1/CLGN/TRAP1/PFDN2/PFDN6/HSP90B1/PFDN4	11
BP	GO:0007018	microtubule-based movement	24/1129	52/4720	0.000348799903467509	0.00196596309227141	ENSSSCG00000004969/ENSSSCG00000011309/ENSSSCG00000028184/ENSSSCG00000020990/ENSSSCG00000040510/ENSSSCG00000003931/ENSSSCG00000013332/ENSSSCG00000014283/ENSSSCG00000010471/ENSSSCG00000010457/ENSSSCG00000009765/ENSSSCG00000032814/ENSSSCG00000015948/ENSSSCG00000023296/ENSSSCG00000045529/ENSSSCG00000062622/ENSSSCG00000030186/ENSSSCG00000021571/ENSSSCG00000011027/ENSSSCG00000010912/ENSSSCG00000007247/…	KIF23/KIF15/DNAH1/DNAH12/KIF9/KIF2C/KIF18A/KIF3A/KIF11/KIF20B/DNAH10/DNAH7/DYNC1I2/CENPE/DNAH6/DNAH8/KIF2A/KIF27/KIF5B/KIF14/KIF3B/KIF19/DNAH2/DNAH17	24
BP	GO:0016192	vesicle-mediated transport	23/1129	50/4720	0.000489804928589534	0.00253065879771259	ENSSSCG00000004020/ENSSSCG00000011662/ENSSSCG00000011616/ENSSSCG00000002701/ENSSSCG00000002740/ENSSSCG00000003199/ENSSSCG00000013392/ENSSSCG00000012836/ENSSSCG00000013576/ENSSSCG00000057023/ENSSSCG00000009978/ENSSSCG00000015860/ENSSSCG00000037439/ENSSSCG00000015107/ENSSSCG00000024636/ENSSSCG00000010798/ENSSSCG00000006386/ENSSSCG00000001973/ENSSSCG00000024895/ENSSSCG00000035034/ENSSSCG00000022659/…	SFT2D1/COPB2/COPG1/MON1B/AP1G1/AP2A1/COPB1/AP2A2/STXBP2/RAB1B/AP1B1/SFT2D3/TRAPPC4/VPS11/TGFBRAP1/GGA2/COPA/SCFD1/GGA1/CNIH4/CLTC/AP2B1/VPS41	23
BP	GO:0006888	endoplasmic reticulum to Golgi vesicle-mediated transport	8/1129	12/4720	0.00202281041815623	0.00964724968659126	ENSSSCG00000002646/ENSSSCG00000002952/ENSSSCG00000012953/ENSSSCG00000010306/ENSSSCG00000009112/ENSSSCG00000009142/ENSSSCG00000008317/ENSSSCG00000007097	TRAPPC2L/YIF1B/YIF1A/SEC24C/SEC24D/SEC24B/TEX261/SEC23B	8
BP	GO:0006367	transcription initiation at RNA polymerase II promoter	7/1129	10/4720	0.00263842222372228	0.0116844412764844	ENSSSCG00000024019/ENSSSCG00000013539/ENSSSCG00000015845/ENSSSCG00000034153/ENSSSCG00000033106/ENSSSCG00000002411/ENSSSCG00000001533	GTF2H5/GTF2F1/GTF2E2/TAF6/GTF2A1L/GTF2A1/TAF11	7
BP	GO:0006357	regulation of transcription by RNA polymerase II	11/1129	22/4720	0.00690626999412174	0.0285459159757032	ENSSSCG00000031941/ENSSSCG00000011714/ENSSSCG00000003943/ENSSSCG00000013177/ENSSSCG00000009864/ENSSSCG00000010107/ENSSSCG00000034290/ENSSSCG00000017106/ENSSSCG00000017058/ENSSSCG00000035098/ENSSSCG00000017505	MED22/MED12L/MED8/MED19/MED13L/MED15/MED6/MED10/MED7/MED4/MED1	11
BP	GO:0006397	mRNA processing	7/1129	12/4720	0.0109997842446619	0.0426241639480649	ENSSSCG00000011491/ENSSSCG00000002865/ENSSSCG00000032947/ENSSSCG00000014414/ENSSSCG00000055502/ENSSSCG00000009479/ENSSSCG00000017477	THOC7/GPATCH1/SRRM1/RBM27/BCAS2/RBM26/CASC3	7
CC	GO:0005840	ribosome	55/617	67/2782	6.01476569668662e-26	9.62362511469859e-25	ENSSSCG00000038507/ENSSSCG00000004945/ENSSSCG00000005001/ENSSSCG00000034227/ENSSSCG00000004047/ENSSSCG00000023158/ENSSSCG00000037343/ENSSSCG00000011179/ENSSSCG00000037236/ENSSSCG00000027573/ENSSSCG00000032083/ENSSSCG00000034647/ENSSSCG00000033374/ENSSSCG00000054047/ENSSSCG00000020817/ENSSSCG00000031860/ENSSSCG00000003042/ENSSSCG00000054578/ENSSSCG00000013381/ENSSSCG00000013656/ENSSSCG00000053292/…	RPS29/RPL4/RPL10L/RPL35/MRPL18/RPS27L/MRPS11/MRPL3/RPSA/RPL29/MRPL37/MRPS15/MRPL20/RPL22/RPS16/MRPS12/RPS19/RPS14/RPS13/MRPL4/UBA52/MRPL11/MRPL16/RPS15/FAU/RPL6/RPL37A/MRPS14/MRPL17/RPL9/MRPS18C/MRPL19/MRPL35/MRPL33/MRPS9/MRPS5/RPS27A/MRPL13/MRPL24/MRPS18A/RPS17/MRPS18B/RPS18/MRPL2/RPL3/MRPS30/RPL37/MRPL22/RPS21/MRPS23/RPL23/RPL23A/RPL27/MRPL12/MRPS2	55
CC	GO:0005634	nucleus	72/617	189/2782	2.00405443847166e-07	1.60324355077733e-06	ENSSSCG00000038941/ENSSSCG00000004847/ENSSSCG00000004050/ENSSSCG00000005225/ENSSSCG00000004552/ENSSSCG00000023229/ENSSSCG00000011332/ENSSSCG00000011454/ENSSSCG00000029228/ENSSSCG00000003971/ENSSSCG00000034096/ENSSSCG00000028097/ENSSSCG00000032648/ENSSSCG00000023243/ENSSSCG00000002895/ENSSSCG00000014291/ENSSSCG00000013772/ENSSSCG00000013838/ENSSSCG00000013764/ENSSSCG00000013933/ENSSSCG00000013094/…	SNAPC5/MPHOSPH10/WTAP/RFX3/TRIP4/ETV5/SETD2/SFMBT1/ZNF276/SCMH1/DMAP1/GPBP1L1/RBL2/NFIA/KMT2B/AFF4/ASF1B/AKAP8L/RFX1/PBX4/DDB1/SF3B2/NXF1/NAP1L4/GTF2F1/RFX2/GATA4/HMBOX1/DDX54/BMS1/NFIL3/PDCD11/TNP1/HJURP/TBRG1/TAF1D/TAF10/ZNF330/NFXL1/PRM1/TNP2/SLX4/BUD31/POLR3E/RRS1/PHF20L1/ZNF326/SETDB1/CITED1/NOL7/FAM50B/TAF11/HMGN4/CBX5/RHNO1/L3MBTL2/CENPK/MEIG1/MRGBP/NELFCD/RBL1/AATF/KAT2A/MBTD1/COPRS/CBX1/…	72
CC	GO:0005839	proteasome core complex	13/617	17/2782	2.74180563526365e-06	1.46229633880728e-05	ENSSSCG00000005590/ENSSSCG00000027257/ENSSSCG00000005072/ENSSSCG00000035914/ENSSSCG00000003717/ENSSSCG00000013391/ENSSSCG00000034984/ENSSSCG00000006830/ENSSSCG00000036924/ENSSSCG00000054516/ENSSSCG00000033332/ENSSSCG00000037606/ENSSSCG00000039582	PSMB7/PSMB1/PSMA3/PSMB2/PSMA8/PSMA1/PSMB4/PSMA5/PSMA4/PSMA6/PSMA7/PSMB3/PSMA2	13
CC	GO:0016592	mediator complex	14/617	22/2782	3.23972275652528e-05	0.000129588910261011	ENSSSCG00000005720/ENSSSCG00000031941/ENSSSCG00000011714/ENSSSCG00000003943/ENSSSCG00000013177/ENSSSCG00000009864/ENSSSCG00000010107/ENSSSCG00000034290/ENSSSCG00000017106/ENSSSCG00000017058/ENSSSCG00000035098/ENSSSCG00000017505/ENSSSCG00000029102/ENSSSCG00000027100	MED27/MED22/MED12L/MED8/MED19/MED13L/MED15/MED6/MED10/MED7/MED4/MED1/MED24/MED31	14
CC	GO:0005739	mitochondrion	13/617	21/2782	9.53711375912565e-05	0.000254323033576684	ENSSSCG00000031557/ENSSSCG00000031913/ENSSSCG00000032083/ENSSSCG00000038657/ENSSSCG00000035612/ENSSSCG00000013778/ENSSSCG00000034876/ENSSSCG00000009799/ENSSSCG00000006166/ENSSSCG00000058604/ENSSSCG00000002449/ENSSSCG00000032275/ENSSSCG00000016724	CHCHD6/NDUFB4/MRPL37/ATPAF1/COX6B2/NDUFB7/PET100/DIABLO/NDUFB8/NDUFC1/NDUFB1/MRPS30/MRPS24	13
CC	GO:0005789	endoplasmic reticulum membrane	13/617	21/2782	9.53711375912565e-05	0.000254323033576684	ENSSSCG00000005060/ENSSSCG00000004826/ENSSSCG00000032481/ENSSSCG00000029608/ENSSSCG00000002952/ENSSSCG00000003505/ENSSSCG00000013721/ENSSSCG00000012953/ENSSSCG00000033402/ENSSSCG00000008440/ENSSSCG00000001022/ENSSSCG00000000365/ENSSSCG00000024692	KTN1/SELENOS/DPM2/SEC62/YIF1B/DDOST/WDR83OS/YIF1A/SARAF/PIGF/SSR1/ORMDL2/RRBP1	13
CC	GO:0030286	dynein complex	10/617	15/2782	0.000270379381152537	0.000618010014062942	ENSSSCG00000028184/ENSSSCG00000020990/ENSSSCG00000009904/ENSSSCG00000009765/ENSSSCG00000032814/ENSSSCG00000045529/ENSSSCG00000062622/ENSSSCG00000000093/ENSSSCG00000017963/ENSSSCG00000036056	DNAH1/DNAH12/DYNLL1/DNAH10/DNAH7/DNAH6/DNAH8/DNAL4/DNAH2/DNAH17	10
CC	GO:0030117	membrane coat	9/617	16/2782	0.00308252090945791	0.00616504181891581	ENSSSCG00000011662/ENSSSCG00000011616/ENSSSCG00000002740/ENSSSCG00000003199/ENSSSCG00000013392/ENSSSCG00000012836/ENSSSCG00000009978/ENSSSCG00000006386/ENSSSCG00000017712	COPB2/COPG1/AP1G1/AP2A1/COPB1/AP2A2/AP1B1/COPA/AP2B1	9
CC	GO:0005737	cytoplasm	31/617	95/2782	0.0110373376961867	0.0196219336821097	ENSSSCG00000005066/ENSSSCG00000032357/ENSSSCG00000037263/ENSSSCG00000002875/ENSSSCG00000002746/ENSSSCG00000014399/ENSSSCG00000014436/ENSSSCG00000033912/ENSSSCG00000039301/ENSSSCG00000037999/ENSSSCG00000013508/ENSSSCG00000022866/ENSSSCG00000009629/ENSSSCG00000022788/ENSSSCG00000025240/ENSSSCG00000009029/ENSSSCG00000008607/ENSSSCG00000006930/ENSSSCG00000006878/ENSSSCG00000006641/ENSSSCG00000001062/…	EXOC5/APPL1/SIAH1/PDCD2L/DHODH/ARHGAP26/ARHGEF37/ATG12/UPF1/PPP1R14B/SH3GL1/NXF1/BIN3/PPA2/DDIT4L/ARHGAP10/NT5C1B/SH3GLB1/DPYD/PRUNE1/DTNBP1/DTD2/EIF3D/BID/EIF3L/RARS1/DBNDD2/VPS16/NT5C3B/HEXIM2/BIN2	31
MF	GO:0003735	structural constituent of ribosome	61/1895	76/7824	6.95704914648045e-25	7.93103602698771e-23	ENSSSCG00000038507/ENSSSCG00000004945/ENSSSCG00000005001/ENSSSCG00000034227/ENSSSCG00000004047/ENSSSCG00000023158/ENSSSCG00000037343/ENSSSCG00000011179/ENSSSCG00000011763/ENSSSCG00000037236/ENSSSCG00000027573/ENSSSCG00000032083/ENSSSCG00000034647/ENSSSCG00000033374/ENSSSCG00000054047/ENSSSCG00000020817/ENSSSCG00000031860/ENSSSCG00000003042/ENSSSCG00000054578/ENSSSCG00000013381/ENSSSCG00000013656/…	RPS29/RPL4/RPL10L/RPL35/MRPL18/RPS27L/MRPS11/MRPL3/MRPL47/RPSA/RPL29/MRPL37/MRPS15/MRPL20/RPL22/RPS16/MRPS12/RPS19/RPS14/RPS13/MRPL4/UBA52/MRPL11/MRPL16/RPS15/FAU/RPL6/RPL37A/MRPS14/MRPL17/RPL9/MRPS18C/MRPL19/MRPL35/MRPL33/MRPS9/MRPS5/RPS27A/MRPL13/MRPL24/MRPS18A/RPS17/MRPS18B/RPS18/MRPL2/RPL3/MRPL51/RPL26L1/MRPS30/RPL37/MRPL22/MRPS31/RPS21/MRPS23/RPL23/RPL23A/RPL27/RPL26/MRPL12/MRPS2/MRPL41	61
MF	GO:0003723	RNA binding	141/1895	291/7824	5.05852193301527e-20	2.8833575018187e-18	ENSSSCG00000028867/ENSSSCG00000030089/ENSSSCG00000005130/ENSSSCG00000005366/ENSSSCG00000005355/ENSSSCG00000004294/ENSSSCG00000032781/ENSSSCG00000004592/ENSSSCG00000004661/ENSSSCG00000004762/ENSSSCG00000037517/ENSSSCG00000011542/ENSSSCG00000033653/ENSSSCG00000012089/ENSSSCG00000011529/ENSSSCG00000023041/ENSSSCG00000021023/ENSSSCG00000036381/ENSSSCG00000011769/ENSSSCG00000030255/ENSSSCG00000003748/…	PPIL4/RBM18/ELAVL2/NCBP1/EXOSC3/SYNCRIP/SRSF12/SLTM/MYEF2/DNAJC17/RBM11/THUMPD3/U2AF1/ADARB1/TRNT1/PCBP3/SCAF4/RBMS3/FXR1/EIF4G1/CELF4/MTHFSD/ADAD2/ELAVL4/PPIE/SF3A3/SFPQ/LRRC47/POP4/GPBP1L1/SNRPA/RBM42/RPS9/U2AF2/SRSF10/TARDBP/TRNAU1AP/SRSF4/RBM22/EIF4G2/RBM27/ANKHD1/EIF3G/UPF1/SUGP1/SUGP2/RAVER1/RBM4/RBM14/MEX3D/EIF1AD/NXF1/HNRNPM/ELAVL1/CIRBP/KHSRP/SAFB/SAFB2/TUT1/DAZAP1/CSTF2T/DDX54/SETD1B/HN…	141
MF	GO:0003676	nucleic acid binding	72/1895	167/7824	4.66999988598178e-08	1.77459995667308e-06	ENSSSCG00000004897/ENSSSCG00000004542/ENSSSCG00000004752/ENSSSCG00000011342/ENSSSCG00000026038/ENSSSCG00000002656/ENSSSCG00000002857/ENSSSCG00000002865/ENSSSCG00000002704/ENSSSCG00000002723/ENSSSCG00000002722/ENSSSCG00000039196/ENSSSCG00000003564/ENSSSCG00000031639/ENSSSCG00000003412/ENSSSCG00000026644/ENSSSCG00000013776/ENSSSCG00000025329/ENSSSCG00000036970/ENSSSCG00000014094/ENSSSCG00000025839/…	ZCCHC2/NARS1/EXD1/DHX30/DDX28/ZCCHC14/TDRD12/GPATCH1/KARS1/AARS1/DDX19B/POLR2I/GPATCH3/ZCCHC17/EXOSC10/DDX46/DDX39A/DDX49/SUGP1/AGGF1/SUGP2/DDB1/RBM4/POLR2G/KHSRP/DDX54/DDX50/PIWIL2/TFIP11/PIWIL1/PDCD11/R3HDM1/DDX25/DDX6/DDX1/SRSF7/GPATCH11/SNRNP200/POLR3K/RNASEH1/HFM1/POGZ/DDX20/CSDE1/DDX3X/EIF2S1/DDX24/POLR1H/DDX39B/GPANK1/DHX16/DDX23/DDX47/ZCRB1/YBX3/MTREX/DDX4/GPATCH2/RBM17/ZGPAT/TCEA2/DDX27/…	72
MF	GO:0003743	translation initiation factor activity	13/1895	17/7824	8.28764988879454e-06	0.000236198021830644	ENSSSCG00000011270/ENSSSCG00000027334/ENSSSCG00000009788/ENSSSCG00000038466/ENSSSCG00000015648/ENSSSCG00000028420/ENSSSCG00000032223/ENSSSCG00000033295/ENSSSCG00000000141/ENSSSCG00000000119/ENSSSCG00000026617/ENSSSCG00000017430/ENSSSCG00000037509	EIF1B/EIF1AD/DENR/EIF4E2/EIF2D/EIF4E/EIF1AX/EIF2S1/EIF3D/EIF3L/EIF2S2/EIF1/EIF1AY	13
MF	GO:0051082	unfolded protein binding	12/1895	16/7824	2.64705899877078e-05	0.000603529451719738	ENSSSCG00000002846/ENSSSCG00000038493/ENSSSCG00000013858/ENSSSCG00000013746/ENSSSCG00000026360/ENSSSCG00000022874/ENSSSCG00000007952/ENSSSCG00000055102/ENSSSCG00000001505/ENSSSCG00000000849/ENSSSCG00000011000/ENSSSCG00000007487	DNAJA2/PFDN1/CALR3/CALR/CLGN/DNAJA3/TRAP1/PFDN2/PFDN6/HSP90B1/DNAJA1/PFDN4	12
MF	GO:0003755	peptidyl-prolyl cis-trans isomerase activity	18/1895	31/7824	5.64055967738264e-05	0.0010717063387027	ENSSSCG00000004413/ENSSSCG00000028867/ENSSSCG00000005477/ENSSSCG00000034137/ENSSSCG00000003664/ENSSSCG00000003964/ENSSSCG00000039619/ENSSSCG00000013905/ENSSSCG00000033757/ENSSSCG00000010083/ENSSSCG00000016096/ENSSSCG00000031123/ENSSSCG00000008878/ENSSSCG00000007702/ENSSSCG00000040984/ENSSSCG00000059895/ENSSSCG00000000743/ENSSSCG00000016942	PPIL6/PPIL4/FKBP15/PPIB/PPIE/PPIH/PIN1/FKBP8/FKBP2/PPIL2/PPIL3/PPIG/PPID/FKBP6/PPIL1/FKBP11/FKBP4/CWC27	18
MF	GO:0008233	peptidase activity	11/1895	17/7824	0.000458892561613923	0.00747339314628389	ENSSSCG00000038329/ENSSSCG00000032908/ENSSSCG00000015892/ENSSSCG00000039647/ENSSSCG00000008300/ENSSSCG00000034893/ENSSSCG00000006203/ENSSSCG00000034265/ENSSSCG00000010876/ENSSSCG00000017817/ENSSSCG00000017264	PIGK/PSMD7/PSMD14/EIF3F/STAMBP/COPS6/COPS5/DESI1/DESI2/PRPF8/AMZ2	11
MF	GO:0016887	ATP hydrolysis activity	25/1895	57/7824	0.000861112844539547	0.0118899366365198	ENSSSCG00000004104/ENSSSCG00000004927/ENSSSCG00000022643/ENSSSCG00000004893/ENSSSCG00000005300/ENSSSCG00000005463/ENSSSCG00000011804/ENSSSCG00000024756/ENSSSCG00000003861/ENSSSCG00000022947/ENSSSCG00000023391/ENSSSCG00000039235/ENSSSCG00000025151/ENSSSCG00000015424/ENSSSCG00000036887/ENSSSCG00000008788/ENSSSCG00000008614/ENSSSCG00000007952/ENSSSCG00000008517/ENSSSCG00000005983/ENSSSCG00000002433/…	KATNA1/CLPX/KATNAL2/VPS4B/VCP/SHOC1/RFC4/SPG7/ORC1/AFG3L2/LONP2/PSMC4/VPS4A/PSMC2/CLPB/RFC1/SMC6/TRAP1/SPAST/ATAD2/PSMC1/WRNIP1/HSP90B1/TRIP13/PSMC5	25
MF	GO:0003899	DNA-directed 5'-3' RNA polymerase activity	8/1895	11/7824	0.0009386792081463	0.0118899366365198	ENSSSCG00000025454/ENSSSCG00000021472/ENSSSCG00000010327/ENSSSCG00000022955/ENSSSCG00000021180/ENSSSCG00000028007/ENSSSCG00000057209/ENSSSCG00000000116	POLR2C/POLR2E/POLR3A/POLR2B/POLR2K/POLR1C/POLR3B/POLR2F	8
MF	GO:0008569	minus-end-directed microtubule motor activity	8/1895	12/7824	0.00221796506168083	0.0252848017031615	ENSSSCG00000028184/ENSSSCG00000020990/ENSSSCG00000009765/ENSSSCG00000032814/ENSSSCG00000045529/ENSSSCG00000062622/ENSSSCG00000017963/ENSSSCG00000036056	DNAH1/DNAH12/DNAH10/DNAH7/DNAH6/DNAH8/DNAH2/DNAH17	8
MF	GO:0031625	ubiquitin protein ligase binding	7/1895	10/7824	0.00286376787795857	0.0296790489170252	ENSSSCG00000038222/ENSSSCG00000016234/ENSSSCG00000015455/ENSSSCG00000029478/ENSSSCG00000009556/ENSSSCG00000011104/ENSSSCG00000032828	CACUL1/CUL3/CUL1/CUL4B/CUL4A/CUL2/ANAPC2	7
MF	GO:0003712	transcription coregulator activity	12/1895	23/7824	0.00346369445648417	0.0329050973365996	ENSSSCG00000031941/ENSSSCG00000011714/ENSSSCG00000003943/ENSSSCG00000013177/ENSSSCG00000009864/ENSSSCG00000010107/ENSSSCG00000034290/ENSSSCG00000017106/ENSSSCG00000017058/ENSSSCG00000035098/ENSSSCG00000017505/ENSSSCG00000027100	MED22/MED12L/MED8/MED19/MED13L/MED15/MED6/MED10/MED7/MED4/MED1/MED31	12

## Sheet: GO_Spermatocytes
Category	ID	Description	GeneRatio	BgRatio	pvalue	padj	geneID	geneName	Count
BP	GO:0006412	translation	64/1605	71/4720	3.76854679115844e-23	2.52492635007615e-21	ENSSSCG00000038507/ENSSSCG00000004945/ENSSSCG00000005001/ENSSSCG00000034227/ENSSSCG00000004047/ENSSSCG00000037343/ENSSSCG00000035811/ENSSSCG00000011179/ENSSSCG00000026981/ENSSSCG00000037030/ENSSSCG00000011763/ENSSSCG00000037236/ENSSSCG00000040273/ENSSSCG00000027573/ENSSSCG00000032083/ENSSSCG00000034647/ENSSSCG00000033374/ENSSSCG00000054047/ENSSSCG00000020817/ENSSSCG00000031860/ENSSSCG00000003042/…	RPS29/RPL4/RPL10L/RPL35/MRPL18/MRPS11/RPL32/MRPL3/MRPS6/RPL15/MRPL47/RPSA/RPL35A/RPL29/MRPL37/MRPS15/MRPL20/RPL22/RPS16/MRPS12/RPS19/RPS11/RPS14/RPS13/MRPL4/UBA52/MRPL16/RPS15/RPL36/FAU/RPL6/RPL37A/MRPS14/MRPL17/RPS3A/RPL9/MRPS18C/MRPL19/MRPL35/MRPL33/MRPS9/MRPS5/RPS27A/RPS7/MRPL13/MRPL24/METTL17/MRPS18A/RPS17/RPS18/MRPL2/RPL3/RPL26L1/MRPS30/RPL37/MRPL22/RPS21/MRPS23/RPL23/RPL23A/RPL27/RPL26/RPL3…	64
BP	GO:0006886	intracellular protein transport	49/1605	68/4720	1.24964193158678e-10	4.18630047081571e-09	ENSSSCG00000037131/ENSSSCG00000042703/ENSSSCG00000004826/ENSSSCG00000005075/ENSSSCG00000011662/ENSSSCG00000011616/ENSSSCG00000012063/ENSSSCG00000002740/ENSSSCG00000003199/ENSSSCG00000022790/ENSSSCG00000013392/ENSSSCG00000014304/ENSSSCG00000014101/ENSSSCG00000012836/ENSSSCG00000040157/ENSSSCG00000010250/ENSSSCG00000010306/ENSSSCG00000010158/ENSSSCG00000032968/ENSSSCG00000016331/ENSSSCG00000054202/…	CLTA/SNX1/SELENOS/TOMM20L/COPB2/COPG1/VPS26C/AP1G1/AP2A1/SNX2/COPB1/SEC24A/AP3B1/AP2A2/AP3D1/VPS26A/SEC24C/TOMM20/VTI1A/RAMP1/SEC61G/SRPRA/VPS11/SEC24D/SEC24B/USO1/XPO6/TGFBRAP1/GGA2/COG7/XPO1/COPA/VIPAS39/VTI1B/IPO4/SEC23A/GGA1/TOMM22/XPOT/RANBP17/TNPO1/IPO11/IPO9/CSE1L/SEC23B/CLTC/AP2B1/KPNB1/VPS41	49
BP	GO:0006888	endoplasmic reticulum to Golgi vesicle-mediated transport	12/1605	12/4720	2.32580078032128e-06	5.19428840938418e-05	ENSSSCG00000002646/ENSSSCG00000002952/ENSSSCG00000014304/ENSSSCG00000012953/ENSSSCG00000010306/ENSSSCG00000015430/ENSSSCG00000009112/ENSSSCG00000009142/ENSSSCG00000008317/ENSSSCG00000012124/ENSSSCG00000001934/ENSSSCG00000007097	TRAPPC2L/YIF1B/SEC24A/YIF1A/SEC24C/RINT1/SEC24D/SEC24B/TEX261/TRAPPC2/SEC23A/SEC23B	12
BP	GO:0007018	microtubule-based movement	34/1605	52/4720	3.38006548484554e-06	5.66160968711628e-05	ENSSSCG00000004969/ENSSSCG00000011309/ENSSSCG00000028184/ENSSSCG00000020990/ENSSSCG00000040510/ENSSSCG00000003931/ENSSSCG00000002812/ENSSSCG00000003401/ENSSSCG00000003508/ENSSSCG00000013332/ENSSSCG00000014283/ENSSSCG00000014326/ENSSSCG00000010471/ENSSSCG00000010457/ENSSSCG00000009765/ENSSSCG00000032814/ENSSSCG00000015948/ENSSSCG00000015379/ENSSSCG00000023296/ENSSSCG00000045529/ENSSSCG00000046747/…	KIF23/KIF15/DNAH1/DNAH12/KIF9/KIF2C/KIFC3/KIF1B/KIF17/KIF18A/KIF3A/KIF20A/KIF11/KIF20B/DNAH10/DNAH7/DYNC1I2/DNAH11/CENPE/DNAH6/DNAH3/KIF4A/DNAH8/KIF2A/DNAH5/KIF27/KIF24/KIF5B/KIF14/KIF3B/KIF19/DNAH9/DNAH2/DNAH17	34
BP	GO:0006511	ubiquitin-dependent protein catabolic process	21/1605	29/4720	2.58903671938105e-05	0.00034693092039706	ENSSSCG00000005072/ENSSSCG00000011438/ENSSSCG00000037263/ENSSSCG00000003717/ENSSSCG00000013391/ENSSSCG00000038628/ENSSSCG00000010121/ENSSSCG00000038222/ENSSSCG00000016234/ENSSSCG00000015455/ENSSSCG00000015095/ENSSSCG00000006176/ENSSSCG00000006830/ENSSSCG00000029478/ENSSSCG00000009556/ENSSSCG00000009466/ENSSSCG00000010802/ENSSSCG00000011104/ENSSSCG00000007289/ENSSSCG00000039582/ENSSSCG00000032828	PSMA3/BAP1/SIAH1/PSMA8/PSMA1/SKP1/UFD1/CACUL1/CUL3/CUL1/UBE4A/ELOC/PSMA5/CUL4B/CUL4A/UCHL3/UCHL5/CUL2/TRPC4AP/PSMA2/ANAPC2	21
BP	GO:0016579	protein deubiquitination	30/1605	49/4720	8.20500186312787e-05	0.000916225208049279	ENSSSCG00000004638/ENSSSCG00000004639/ENSSSCG00000028737/ENSSSCG00000024341/ENSSSCG00000024623/ENSSSCG00000027594/ENSSSCG00000011765/ENSSSCG00000011375/ENSSSCG00000011382/ENSSSCG00000040286/ENSSSCG00000003820/ENSSSCG00000003217/ENSSSCG00000013402/ENSSSCG00000010302/ENSSSCG00000032917/ENSSSCG00000016194/ENSSSCG00000016306/ENSSSCG00000015052/ENSSSCG00000015120/ENSSSCG00000036284/ENSSSCG00000030435/…	USP50/USP8/USP3/USP20/USP25/USP16/USP13/USP19/USP4/CYLD/USP1/JOSD2/USP47/USP54/USP30/USP37/USP40/USP28/USP2/USP46/USP39/USP7/USP42/USP34/USP9X/ATXN3/USP49/USP44/USP5/USP12	30
BP	GO:0006457	protein folding	13/1605	16/4720	0.000142661175741046	0.00136547125352144	ENSSSCG00000038493/ENSSSCG00000014432/ENSSSCG00000013858/ENSSSCG00000013746/ENSSSCG00000014020/ENSSSCG00000016078/ENSSSCG00000026360/ENSSSCG00000007952/ENSSSCG00000055102/ENSSSCG00000001701/ENSSSCG00000001505/ENSSSCG00000000849/ENSSSCG00000007487	PFDN1/GRPEL2/CALR3/CALR/CANX/HSPE1/CLGN/TRAP1/PFDN2/HSP90AB1/PFDN6/HSP90B1/PFDN4	13
BP	GO:0016192	vesicle-mediated transport	29/1605	50/4720	0.000405577484704629	0.00339671143440127	ENSSSCG00000037131/ENSSSCG00000004020/ENSSSCG00000011662/ENSSSCG00000011616/ENSSSCG00000002701/ENSSSCG00000002740/ENSSSCG00000003199/ENSSSCG00000013392/ENSSSCG00000014101/ENSSSCG00000012836/ENSSSCG00000013576/ENSSSCG00000040157/ENSSSCG00000057023/ENSSSCG00000015860/ENSSSCG00000037439/ENSSSCG00000015107/ENSSSCG00000008836/ENSSSCG00000009079/ENSSSCG00000024636/ENSSSCG00000010798/ENSSSCG00000006845/…	CLTA/SFT2D1/COPB2/COPG1/MON1B/AP1G1/AP2A1/COPB1/AP3B1/AP2A2/STXBP2/AP3D1/RAB1B/SFT2D3/TRAPPC4/VPS11/SCFD2/INTU/TGFBRAP1/GGA2/STXBP3/COPA/SCFD1/GOLT1B/GGA1/CNIH4/CLTC/AP2B1/VPS41	29
BP	GO:0000398	mRNA splicing, via spliceosome	9/1605	11/4720	0.00159446381461685	0.0118698972865921	ENSSSCG00000005777/ENSSSCG00000003643/ENSSSCG00000013755/ENSSSCG00000012963/ENSSSCG00000013499/ENSSSCG00000014961/ENSSSCG00000022932/ENSSSCG00000035082/ENSSSCG00000029119	TXNL4A/SF3A3/YJU2B/SART1/YJU2/CWC15/SNW1/PHF5A/PRPF6	9
BP	GO:0006413	translational initiation	10/1605	13/4720	0.00193334436981894	0.0129534072777869	ENSSSCG00000011270/ENSSSCG00000027334/ENSSSCG00000009788/ENSSSCG00000038466/ENSSSCG00000015648/ENSSSCG00000028420/ENSSSCG00000032223/ENSSSCG00000026617/ENSSSCG00000017430/ENSSSCG00000037509	EIF1B/EIF1AD/DENR/EIF4E2/EIF2D/EIF4E/EIF1AX/EIF2S2/EIF1/EIF1AY	10
BP	GO:0006468	protein phosphorylation	180/1605	447/4720	0.00213916833950647	0.0130294798860849	ENSSSCG00000036634/ENSSSCG00000037424/ENSSSCG00000004106/ENSSSCG00000004636/ENSSSCG00000004624/ENSSSCG00000004037/ENSSSCG00000004022/ENSSSCG00000004466/ENSSSCG00000004334/ENSSSCG00000004336/ENSSSCG00000004558/ENSSSCG00000039061/ENSSSCG00000004718/ENSSSCG00000005706/ENSSSCG00000031407/ENSSSCG00000011550/ENSSSCG00000024453/ENSSSCG00000011745/ENSSSCG00000028905/ENSSSCG00000011181/ENSSSCG00000011217/…	MAP4K5/CDK19/LATS1/TRPM7/MAPK6/MAP3K4/RPS6KA2/TTK/MAP3K7/EPHA7/CSNK1G1/EIF2AK4/TTBK2/ABL1/STKLD1/CAMK1/RAF1/PRKCI/TNIK/NEK11/NEK10/DYRK1A/MYLK/PAK2/ULK4/SNRK/MAP3K13/GSK3B/NEK4/PSKH1/TNNI3K/PRKACB/EPHA10/STK40/PRKCZ/MAST2/TESK2/JAK1/DYRK1B/AKT2/CSNK2A2/ROCK1/HIPK4/YES1/PRKCG/BRSK1/TSSK3/PINK1/VRK3/WEE1/CDKL3/CSNK1A1/HIPK3/TYK2/PRKACA/FER/CAMK4/MKNK2/MARK2/MAP2K2/CSNK1G2/DAPK3/STK11/MAPK9/CLK4/PBK…	180
BP	GO:0006367	transcription initiation at RNA polymerase II promoter	8/1605	10/4720	0.0038910496844117	0.0212193189269597	ENSSSCG00000024019/ENSSSCG00000013539/ENSSSCG00000015845/ENSSSCG00000034153/ENSSSCG00000033106/ENSSSCG00000012493/ENSSSCG00000002411/ENSSSCG00000001533	GTF2H5/GTF2F1/GTF2E2/TAF6/GTF2A1L/TAF7L/GTF2A1/TAF11	8
BP	GO:0006357	regulation of transcription by RNA polymerase II	14/1605	22/4720	0.00421151690806799	0.0212193189269597	ENSSSCG00000031941/ENSSSCG00000011708/ENSSSCG00000011714/ENSSSCG00000013177/ENSSSCG00000009864/ENSSSCG00000010107/ENSSSCG00000014949/ENSSSCG00000022155/ENSSSCG00000034290/ENSSSCG00000017106/ENSSSCG00000017058/ENSSSCG00000035098/ENSSSCG00000017672/ENSSSCG00000017505	MED22/TSC22D2/MED12L/MED19/MED13L/MED15/MED17/RBPJ/MED6/MED10/MED7/MED4/MED13/MED1	14
BP	GO:0000413	protein peptidyl-prolyl isomerization	11/1605	16/4720	0.00475059378961784	0.0212193189269597	ENSSSCG00000004413/ENSSSCG00000028867/ENSSSCG00000034137/ENSSSCG00000011284/ENSSSCG00000003664/ENSSSCG00000003964/ENSSSCG00000010083/ENSSSCG00000016096/ENSSSCG00000031123/ENSSSCG00000008878/ENSSSCG00000016942	PPIL6/PPIL4/PPIB/NKTR/PPIE/PPIH/PPIL2/PPIL3/PPIG/PPID/CWC27	11
BP	GO:0015031	protein transport	11/1605	16/4720	0.00475059378961784	0.0212193189269597	ENSSSCG00000005060/ENSSSCG00000029608/ENSSSCG00000026239/ENSSSCG00000002743/ENSSSCG00000013362/ENSSSCG00000034795/ENSSSCG00000040157/ENSSSCG00000006520/ENSSSCG00000001892/ENSSSCG00000011114/ENSSSCG00000024692	KTN1/SEC62/VPS35/IST1/UEVLD/SCAMP1/AP3D1/SCAMP3/SCAMP2/SEC61A2/RRBP1	11
BP	GO:0051603	proteolysis involved in protein catabolic process	11/1605	17/4720	0.00935320733782672	0.0391665557271494	ENSSSCG00000005590/ENSSSCG00000027257/ENSSSCG00000005072/ENSSSCG00000035914/ENSSSCG00000003717/ENSSSCG00000013391/ENSSSCG00000034984/ENSSSCG00000006830/ENSSSCG00000054516/ENSSSCG00000037606/ENSSSCG00000039582	PSMB7/PSMB1/PSMA3/PSMB2/PSMA8/PSMA1/PSMB4/PSMA5/PSMA6/PSMB3/PSMA2	11
BP	GO:0036211	protein modification process	9/1605	13/4720	0.0101133871748643	0.039858643571524	ENSSSCG00000038036/ENSSSCG00000003760/ENSSSCG00000003336/ENSSSCG00000013362/ENSSSCG00000016201/ENSSSCG00000025984/ENSSSCG00000031810/ENSSSCG00000000035/ENSSSCG00000007236	TTLL11/TTLL7/TTLL10/UEVLD/TTLL4/TTLL5/TTLL13/TTLL1/TTLL9	9
BP	GO:0006351	DNA-templated transcription	21/1605	40/4720	0.0119000048368368	0.0442944624482259	ENSSSCG00000035259/ENSSSCG00000005347/ENSSSCG00000028097/ENSSSCG00000025454/ENSSSCG00000039196/ENSSSCG00000025571/ENSSSCG00000021472/ENSSSCG00000009592/ENSSSCG00000007840/ENSSSCG00000006115/ENSSSCG00000006261/ENSSSCG00000006691/ENSSSCG00000021180/ENSSSCG00000028007/ENSSSCG00000001245/ENSSSCG00000000116/ENSSSCG00000016922/ENSSSCG00000009310/ENSSSCG00000024694/ENSSSCG00000036804/ENSSSCG00000027410	PHF3/POLR1E/GPBP1L1/POLR2C/POLR2I/POLR2G/POLR2E/NFIL3/POLR3E/RUNX1T1/TCEA1/POLR3C/POLR2K/POLR1C/POLR1H/POLR2F/GPBP1/POLR1D/TAF4/TCEA2/CBFA2T2	21
CC	GO:0005840	ribosome	60/864	67/2782	6.19168277898753e-24	1.11450290021776e-22	ENSSSCG00000038507/ENSSSCG00000004945/ENSSSCG00000005001/ENSSSCG00000034227/ENSSSCG00000004047/ENSSSCG00000037343/ENSSSCG00000035811/ENSSSCG00000011179/ENSSSCG00000026981/ENSSSCG00000037030/ENSSSCG00000037236/ENSSSCG00000040273/ENSSSCG00000027573/ENSSSCG00000032083/ENSSSCG00000034647/ENSSSCG00000033374/ENSSSCG00000054047/ENSSSCG00000020817/ENSSSCG00000031860/ENSSSCG00000003042/ENSSSCG00000003165/…	RPS29/RPL4/RPL10L/RPL35/MRPL18/MRPS11/RPL32/MRPL3/MRPS6/RPL15/RPSA/RPL35A/RPL29/MRPL37/MRPS15/MRPL20/RPL22/RPS16/MRPS12/RPS19/RPS11/RPS14/RPS13/MRPL4/UBA52/MRPL16/RPS15/RPL36/FAU/RPL6/RPL37A/MRPS14/MRPL17/RPS3A/RPL9/MRPS18C/MRPL19/MRPL35/MRPL33/MRPS9/MRPS5/RPS27A/RPS7/MRPL13/MRPL24/MRPS18A/RPS17/RPS18/MRPL2/RPL3/MRPS30/RPL37/MRPL22/RPS21/MRPS23/RPL23/RPL23A/RPL27/RPL38/MRPS2	60
CC	GO:0005634	nucleus	109/864	189/2782	3.90213242607296e-15	3.51191918346567e-14	ENSSSCG00000038941/ENSSSCG00000004847/ENSSSCG00000004390/ENSSSCG00000004050/ENSSSCG00000004470/ENSSSCG00000047800/ENSSSCG00000005190/ENSSSCG00000005225/ENSSSCG00000005063/ENSSSCG00000004552/ENSSSCG00000005604/ENSSSCG00000011207/ENSSSCG00000023229/ENSSSCG00000011332/ENSSSCG00000011454/ENSSSCG00000029228/ENSSSCG00000003971/ENSSSCG00000034096/ENSSSCG00000028097/ENSSSCG00000032648/ENSSSCG00000023243/…	SNAPC5/MPHOSPH10/SESN1/WTAP/HMGN3/TSPYL4/NFIB/RFX3/OTX2/TRIP4/PBX3/SGO1/ETV5/SETD2/SFMBT1/ZNF276/SCMH1/DMAP1/GPBP1L1/RBL2/NFIA/CNOT3/SESN2/XRCC1/VCAN/AFF4/NR3C1/AKAP8L/RFX1/PBX4/SMARCA4/NSD1/DDB1/NFIC/SF3B2/NXF1/NAP1L4/GTF2F1/RFX2/GATA4/HMBOX1/DDX54/BMS1/NFIL3/SMNDC1/PDCD11/TNP1/NSD3/HJURP/ORC2/RPA3/TBRG1/MRE11/SESN3/TAF1D/C11orf54/TAF10/RBPJ/SMARCA5/AFF1/NFXL1/NCOA1/AFF3/PRM1/TNP2/CREBBP/SLX4/BU…	109
CC	GO:0030286	dynein complex	15/864	15/2782	2.21662703561197e-08	1.32997622136718e-07	ENSSSCG00000028184/ENSSSCG00000020990/ENSSSCG00000009904/ENSSSCG00000009765/ENSSSCG00000032814/ENSSSCG00000015379/ENSSSCG00000045529/ENSSSCG00000046747/ENSSSCG00000062622/ENSSSCG00000000093/ENSSSCG00000032827/ENSSSCG00000020962/ENSSSCG00000018015/ENSSSCG00000017963/ENSSSCG00000036056	DNAH1/DNAH12/DYNLL1/DNAH10/DNAH7/DNAH11/DNAH6/DNAH3/DNAH8/DNAL4/DNAH5/DYNLL2/DNAH9/DNAH2/DNAH17	15
CC	GO:0005739	mitochondrion	16/864	21/2782	2.53434842888236e-05	0.000114045679299706	ENSSSCG00000027974/ENSSSCG00000031557/ENSSSCG00000031913/ENSSSCG00000032083/ENSSSCG00000035612/ENSSSCG00000027072/ENSSSCG00000013778/ENSSSCG00000034876/ENSSSCG00000009799/ENSSSCG00000006166/ENSSSCG00000058604/ENSSSCG00000012111/ENSSSCG00000002449/ENSSSCG00000032275/ENSSSCG00000016724/ENSSSCG00000016545	MRPL50/CHCHD6/NDUFB4/MRPL37/COX6B2/ATP5IF1/NDUFB7/PET100/DIABLO/NDUFB8/NDUFC1/HCCS/NDUFB1/MRPS30/MRPS24/CHCHD3	16
CC	GO:0005789	endoplasmic reticulum membrane	15/864	21/2782	0.000158449371264935	0.000570417736553765	ENSSSCG00000004901/ENSSSCG00000005060/ENSSSCG00000004826/ENSSSCG00000032481/ENSSSCG00000029608/ENSSSCG00000002952/ENSSSCG00000003505/ENSSSCG00000013721/ENSSSCG00000012953/ENSSSCG00000033402/ENSSSCG00000008440/ENSSSCG00000037733/ENSSSCG00000001022/ENSSSCG00000000365/ENSSSCG00000024692	PIGN/KTN1/SELENOS/DPM2/SEC62/YIF1B/DDOST/WDR83OS/YIF1A/SARAF/PIGF/TRIQK/SSR1/ORMDL2/RRBP1	15
CC	GO:0016592	mediator complex	15/864	22/2782	0.000355969774766507	0.000944374522272673	ENSSSCG00000005720/ENSSSCG00000031941/ENSSSCG00000011714/ENSSSCG00000013177/ENSSSCG00000009864/ENSSSCG00000010107/ENSSSCG00000014949/ENSSSCG00000034290/ENSSSCG00000017106/ENSSSCG00000017058/ENSSSCG00000035098/ENSSSCG00000017672/ENSSSCG00000017505/ENSSSCG00000029102/ENSSSCG00000027100	MED27/MED22/MED12L/MED19/MED13L/MED15/MED17/MED6/MED10/MED7/MED4/MED13/MED1/MED24/MED31	15
CC	GO:0005783	endoplasmic reticulum	12/864	16/2782	0.000367256758661595	0.000944374522272673	ENSSSCG00000005037/ENSSSCG00000062206/ENSSSCG00000058735/ENSSSCG00000013858/ENSSSCG00000013746/ENSSSCG00000014020/ENSSSCG00000009888/ENSSSCG00000010292/ENSSSCG00000010148/ENSSSCG00000026360/ENSSSCG00000008701/ENSSSCG00000012784	ERO1A/PSMG1/SERP1/CALR3/CALR/CANX/ERP29/P4HA1/ERO1B/CLGN/LRPAP1/SSR4	12
CC	GO:0005737	cytoplasm	43/864	95/2782	0.00214752920690852	0.00483194071554417	ENSSSCG00000004370/ENSSSCG00000005066/ENSSSCG00000004691/ENSSSCG00000031147/ENSSSCG00000032357/ENSSSCG00000002637/ENSSSCG00000037263/ENSSSCG00000002875/ENSSSCG00000002746/ENSSSCG00000014399/ENSSSCG00000014436/ENSSSCG00000033912/ENSSSCG00000039301/ENSSSCG00000037999/ENSSSCG00000013508/ENSSSCG00000022866/ENSSSCG00000009629/ENSSSCG00000030507/ENSSSCG00000015589/ENSSSCG00000022788/ENSSSCG00000025240/…	ATG5/EXOC5/EIF3J/ACAP2/APPL1/DBNDD1/SIAH1/PDCD2L/DHODH/ARHGAP26/ARHGEF37/ATG12/UPF1/PPP1R14B/SH3GL1/NXF1/BIN3/SMNDC1/VASH2/PPA2/DDIT4L/ARHGAP10/USO1/NT5C1B/ASAP2/ASAP1/SH3GLB1/DPYD/PRUNE1/OPHN1/DTNBP1/VIPAS39/DTD2/SH3GL3/EIF3D/EIF3L/RARS1/CARS2/DBNDD2/DTD1/NT5C3B/HEXIM2/BIN2	43
CC	GO:0005839	proteasome core complex	11/864	17/2782	0.0042652453820991	0.0085304907641982	ENSSSCG00000005590/ENSSSCG00000027257/ENSSSCG00000005072/ENSSSCG00000035914/ENSSSCG00000003717/ENSSSCG00000013391/ENSSSCG00000034984/ENSSSCG00000006830/ENSSSCG00000054516/ENSSSCG00000037606/ENSSSCG00000039582	PSMB7/PSMB1/PSMA3/PSMB2/PSMA8/PSMA1/PSMB4/PSMA5/PSMA6/PSMB3/PSMA2	11
CC	GO:0030117	membrane coat	10/864	16/2782	0.00914435036896423	0.0164598306641356	ENSSSCG00000011662/ENSSSCG00000011616/ENSSSCG00000002740/ENSSSCG00000003199/ENSSSCG00000013392/ENSSSCG00000014101/ENSSSCG00000012836/ENSSSCG00000040157/ENSSSCG00000006386/ENSSSCG00000017712	COPB2/COPG1/AP1G1/AP2A1/COPB1/AP3B1/AP2A2/AP3D1/COPA/AP2B1	10
CC	GO:0000786	nucleosome	7/864	10/2782	0.0128612923899055	0.0210457511834818	ENSSSCG00000061599/ENSSSCG00000003511/ENSSSCG00000016179/ENSSSCG00000021337/ENSSSCG00000027300/ENSSSCG00000001137/ENSSSCG00000039348	H1-10/HP1BP3/TNP1/PRM1/TNP2/H1-3/H1-0	7
MF	GO:0003723	RNA binding	194/2847	291/7824	1.21001135463089e-26	1.43991351201076e-24	ENSSSCG00000004070/ENSSSCG00000028867/ENSSSCG00000030089/ENSSSCG00000005130/ENSSSCG00000034427/ENSSSCG00000005366/ENSSSCG00000005355/ENSSSCG00000004029/ENSSSCG00000004294/ENSSSCG00000032781/ENSSSCG00000005466/ENSSSCG00000004592/ENSSSCG00000005227/ENSSSCG00000004661/ENSSSCG00000005702/ENSSSCG00000004762/ENSSSCG00000037517/ENSSSCG00000011542/ENSSSCG00000033653/ENSSSCG00000012089/ENSSSCG00000011529/…	SCAF8/PPIL4/RBM18/ELAVL2/MEX3C/NCBP1/EXOSC3/QKI/SYNCRIP/SRSF12/PTBP3/SLTM/PUM3/MYEF2/FUBP3/DNAJC17/RBM11/THUMPD3/U2AF1/ADARB1/TRNT1/PCBP3/SCAF4/RBMS3/U2SURP/FXR1/EIF4G1/NCBP2/IGF2BP2/TRA2B/RBM5/FUBP1/CELF4/MTHFSD/ADAD2/ELAVL4/PPIE/SF3A3/SFPQ/LRRC47/GPBP1L1/RAVER2/SNRPA/ADAT1/RBM42/RPS9/PUM1/HNRNPR/SRSF10/TARDBP/TRNAU1AP/SRSF4/EIF4G3/RBM22/EIF4G2/RBM27/ANKHD1/EIF3G/DCP2/UPF1/SUGP2/RAVER1/RBM4/RBM1…	194
MF	GO:0003735	structural constituent of ribosome	66/2847	76/7824	7.9610262173065e-20	4.73681059929737e-18	ENSSSCG00000038507/ENSSSCG00000004945/ENSSSCG00000005001/ENSSSCG00000034227/ENSSSCG00000004047/ENSSSCG00000037343/ENSSSCG00000035811/ENSSSCG00000011179/ENSSSCG00000026981/ENSSSCG00000037030/ENSSSCG00000011763/ENSSSCG00000037236/ENSSSCG00000040273/ENSSSCG00000027573/ENSSSCG00000032083/ENSSSCG00000034647/ENSSSCG00000033374/ENSSSCG00000054047/ENSSSCG00000020817/ENSSSCG00000031860/ENSSSCG00000003042/…	RPS29/RPL4/RPL10L/RPL35/MRPL18/MRPS11/RPL32/MRPL3/MRPS6/RPL15/MRPL47/RPSA/RPL35A/RPL29/MRPL37/MRPS15/MRPL20/RPL22/RPS16/MRPS12/RPS19/RPS11/RPS14/RPS13/MRPL4/UBA52/MRPL16/RPS15/RPL36/FAU/RPL6/RPL37A/MRPS14/MRPL17/RPS3A/RPL9/MRPS18C/MRPL19/MRPL35/MRPL33/MRPS9/MRPS5/RPS27A/RPS7/MRPL13/MRPL24/MRPS18A/RPS17/RPS18/MRPL2/RPL3/MRPL51/RPL26L1/MRPS30/RPL37/MRPL22/MRPS31/RPS21/MRPS23/RPL23/RPL23A/RPL27/RPL2…	66
MF	GO:0003676	nucleic acid binding	94/2847	167/7824	9.74120534953655e-08	3.86401145531616e-06	ENSSSCG00000004358/ENSSSCG00000004897/ENSSSCG00000005346/ENSSSCG00000004542/ENSSSCG00000005729/ENSSSCG00000004752/ENSSSCG00000024916/ENSSSCG00000025293/ENSSSCG00000011678/ENSSSCG00000011803/ENSSSCG00000011342/ENSSSCG00000011394/ENSSSCG00000011395/ENSSSCG00000026038/ENSSSCG00000003771/ENSSSCG00000002656/ENSSSCG00000003859/ENSSSCG00000003630/ENSSSCG00000002857/ENSSSCG00000002865/ENSSSCG00000002704/…	ASCC3/ZCCHC2/ZCCHC7/NARS1/DDX31/EXD1/DHX36/HLTF/XRN1/EIF4A2/DHX30/RBM6/RBM5/DDX28/FUBP1/ZCCHC14/TUT4/AGO3/TDRD12/GPATCH1/KARS1/AARS1/DDX19B/POLR2I/GPATCH3/ZCCHC17/EXOSC10/DDX46/DDX39A/AGGF1/SUGP2/DDB1/RBM4/IGHMBP2/DDX41/POLR2G/SF1/DDX54/ZCCHC8/DDX50/TFIP11/PIWIL1/PDCD11/R3HDM1/ZRANB3/DDX25/DDX6/DHX15/TIGD4/DDX1/DHX57/SRSF7/CARHSP1/GPATCH11/SNRNP200/RNASEH1/AGO2/TCEA1/POGZ/DDX20/CSDE1/ZCCHC13/RBM1…	94
MF	GO:0016887	ATP hydrolysis activity	38/2847	57/7824	3.08862277945071e-06	9.18865276886588e-05	ENSSSCG00000005038/ENSSSCG00000040199/ENSSSCG00000004104/ENSSSCG00000004927/ENSSSCG00000022643/ENSSSCG00000004893/ENSSSCG00000005300/ENSSSCG00000005463/ENSSSCG00000011804/ENSSSCG00000024756/ENSSSCG00000003861/ENSSSCG00000022947/ENSSSCG00000023391/ENSSSCG00000039235/ENSSSCG00000025151/ENSSSCG00000014280/ENSSSCG00000062685/ENSSSCG00000016321/ENSSSCG00000015424/ENSSSCG00000036887/ENSSSCG00000008788/…	PSMC6/AFG1L/KATNA1/CLPX/KATNAL2/VPS4B/VCP/SHOC1/RFC4/SPG7/ORC1/AFG3L2/LONP2/PSMC4/VPS4A/RAD50/ATAD1/IQCA1/PSMC2/CLPB/RFC1/SPATA5/SMC6/ATAD2B/TRAP1/SPAST/ATAD2/PSMC1/WRNIP1/HSP90AB1/HSP90B1/NAV3/TRIP13/VWA8/KATNAL1/NVL/PSMC5/IQCA1L	38
MF	GO:0008569	minus-end-directed microtubule motor activity	12/2847	12/7824	5.30991171852852e-06	0.000126375898900979	ENSSSCG00000028184/ENSSSCG00000020990/ENSSSCG00000009765/ENSSSCG00000032814/ENSSSCG00000015379/ENSSSCG00000045529/ENSSSCG00000046747/ENSSSCG00000062622/ENSSSCG00000032827/ENSSSCG00000018015/ENSSSCG00000017963/ENSSSCG00000036056	DNAH1/DNAH12/DNAH10/DNAH7/DNAH11/DNAH6/DNAH3/DNAH8/DNAH5/DNAH9/DNAH2/DNAH17	12
MF	GO:0051082	unfolded protein binding	14/2847	16/7824	3.67467442684163e-05	0.000728810427990257	ENSSSCG00000002846/ENSSSCG00000038493/ENSSSCG00000013858/ENSSSCG00000013746/ENSSSCG00000014020/ENSSSCG00000026360/ENSSSCG00000007952/ENSSSCG00000055102/ENSSSCG00000037646/ENSSSCG00000001701/ENSSSCG00000001505/ENSSSCG00000000849/ENSSSCG00000011000/ENSSSCG00000007487	DNAJA2/PFDN1/CALR3/CALR/CANX/CLGN/TRAP1/PFDN2/DNAJA4/HSP90AB1/PFDN6/HSP90B1/DNAJA1/PFDN4	14
MF	GO:0004843	cysteine-type deubiquitinase activity	34/2847	55/7824	0.000105592709333587	0.00179507605867098	ENSSSCG00000004638/ENSSSCG00000004639/ENSSSCG00000028737/ENSSSCG00000024341/ENSSSCG00000024623/ENSSSCG00000027594/ENSSSCG00000011765/ENSSSCG00000011438/ENSSSCG00000011375/ENSSSCG00000011382/ENSSSCG00000040286/ENSSSCG00000003820/ENSSSCG00000003217/ENSSSCG00000013402/ENSSSCG00000010302/ENSSSCG00000032917/ENSSSCG00000016194/ENSSSCG00000016306/ENSSSCG00000015052/ENSSSCG00000015120/ENSSSCG00000036284/…	USP50/USP8/USP3/USP20/USP25/USP16/USP13/BAP1/USP19/USP4/CYLD/USP1/JOSD2/USP47/USP54/USP30/USP37/USP40/USP28/USP2/USP46/USP39/USP7/USP42/USP34/USP9X/ATXN3/USP49/USP44/USP5/USP15/UCHL3/USP12/UCHL5	34
MF	GO:0003743	translation initiation factor activity	14/2847	17/7824	0.000138047853424824	0.00205346181969426	ENSSSCG00000004691/ENSSSCG00000011270/ENSSSCG00000027334/ENSSSCG00000009788/ENSSSCG00000038466/ENSSSCG00000015648/ENSSSCG00000028420/ENSSSCG00000032223/ENSSSCG00000033295/ENSSSCG00000000141/ENSSSCG00000000119/ENSSSCG00000026617/ENSSSCG00000017430/ENSSSCG00000037509	EIF3J/EIF1B/EIF1AD/DENR/EIF4E2/EIF2D/EIF4E/EIF1AX/EIF2S1/EIF3D/EIF3L/EIF2S2/EIF1/EIF1AY	14
MF	GO:0003755	peptidyl-prolyl cis-trans isomerase activity	21/2847	31/7824	0.000376488540322189	0.00463325481448066	ENSSSCG00000021217/ENSSSCG00000004413/ENSSSCG00000028867/ENSSSCG00000034137/ENSSSCG00000011284/ENSSSCG00000003664/ENSSSCG00000003964/ENSSSCG00000039619/ENSSSCG00000013905/ENSSSCG00000033757/ENSSSCG00000010083/ENSSSCG00000015999/ENSSSCG00000016096/ENSSSCG00000031123/ENSSSCG00000008878/ENSSSCG00000045531/ENSSSCG00000007702/ENSSSCG00000001549/ENSSSCG00000059895/ENSSSCG00000000743/ENSSSCG00000016942	FKBP3/PPIL6/PPIL4/PPIB/NKTR/PPIE/PPIH/PIN1/FKBP8/FKBP2/PPIL2/FKBP7/PPIL3/PPIG/PPID/FKBP1B/FKBP6/FKBP5/FKBP11/FKBP4/CWC27	21
MF	GO:0004842	ubiquitin-protein transferase activity	25/2847	39/7824	0.000389349144074005	0.00463325481448066	ENSSSCG00000004364/ENSSSCG00000037499/ENSSSCG00000004832/ENSSSCG00000025478/ENSSSCG00000028045/ENSSSCG00000013107/ENSSSCG00000009885/ENSSSCG00000038913/ENSSSCG00000009933/ENSSSCG00000020912/ENSSSCG00000024373/ENSSSCG00000015095/ENSSSCG00000009208/ENSSSCG00000030548/ENSSSCG00000030153/ENSSSCG00000008513/ENSSSCG00000008008/ENSSSCG00000006137/ENSSSCG00000022479/ENSSSCG00000012328/ENSSSCG00000001974/…	HACE1/NEDD4/UBE3A/MIB1/MUL1/PRPF19/HECTD4/HERC4/UBE3B/HECTD2/TRIP12/UBE4A/HERC3/HERC5/SMURF1/BIRC6/STUB1/WWP1/UBR5/HUWE1/G2E3/ITCH/SMURF2/UBE3C/RBBP6	25
MF	GO:0140658	ATP-dependent chromatin remodeler activity	19/2847	29/7824	0.00133318790541515	0.0144226691585821	ENSSSCG00000025293/ENSSSCG00000003905/ENSSSCG00000003366/ENSSSCG00000033591/ENSSSCG00000014177/ENSSSCG00000013629/ENSSSCG00000010467/ENSSSCG00000028018/ENSSSCG00000010486/ENSSSCG00000035501/ENSSSCG00000015694/ENSSSCG00000009047/ENSSSCG00000006231/ENSSSCG00000021834/ENSSSCG00000012434/ENSSSCG00000012649/ENSSSCG00000002266/ENSSSCG00000000697/ENSSSCG00000007360	HLTF/RAD54L/CHD5/CHD9/CHD1/SMARCA4/BTAF1/EP400/HELLS/SMARCAL1/ZRANB3/SMARCA5/CHD7/ERCC6L/ATRX/SMARCA1/CHD2/CHD4/CHD6	19
MF	GO:0008017	microtubule binding	32/2847	59/7824	0.00375050487881788	0.0366274504174274	ENSSSCG00000004969/ENSSSCG00000004391/ENSSSCG00000011309/ENSSSCG00000040510/ENSSSCG00000003931/ENSSSCG00000002813/ENSSSCG00000002812/ENSSSCG00000003401/ENSSSCG00000003508/ENSSSCG00000031940/ENSSSCG00000013332/ENSSSCG00000014283/ENSSSCG00000014326/ENSSSCG00000010471/ENSSSCG00000010457/ENSSSCG00000023296/ENSSSCG00000029185/ENSSSCG00000012377/ENSSSCG00000002245/ENSSSCG00000001499/ENSSSCG00000000483/…	KIF23/CEP57L1/KIF15/KIF9/KIF2C/KATNB1/KIFC3/KIF1B/KIF17/GAS2/KIF18A/KIF3A/KIF20A/KIF11/KIF20B/CENPE/MAPRE3/KIF4A/KATNBL1/DST/MDM1/GAS2L3/KIF2A/KIF27/KIF24/KIF5B/CAMSAP2/KIF14/HOOK3/MAPRE1/KIF3B/KIF19	32
MF	GO:0008233	peptidase activity	12/2847	17/7824	0.0043399358105607	0.0366274504174274	ENSSSCG00000038329/ENSSSCG00000003830/ENSSSCG00000032908/ENSSSCG00000015892/ENSSSCG00000039647/ENSSSCG00000008300/ENSSSCG00000034893/ENSSSCG00000006203/ENSSSCG00000006016/ENSSSCG00000034265/ENSSSCG00000010876/ENSSSCG00000017264	PIGK/MYSM1/PSMD7/PSMD14/EIF3F/STAMBP/COPS6/COPS5/EIF3H/DESI1/DESI2/AMZ2	12
MF	GO:0031267	small GTPase binding	17/2847	27/7824	0.0044321556960309	0.0366274504174274	ENSSSCG00000005078/ENSSSCG00000021893/ENSSSCG00000014387/ENSSSCG00000015866/ENSSSCG00000007812/ENSSSCG00000008629/ENSSSCG00000028228/ENSSSCG00000012474/ENSSSCG00000002000/ENSSSCG00000000466/ENSSSCG00000017000/ENSSSCG00000027293/ENSSSCG00000016938/ENSSSCG00000009448/ENSSSCG00000039843/ENSSSCG00000025534/ENSSSCG00000017514	DAAM1/ROCK1/DIAPH1/FMNL2/XPO6/ROCK2/XPO1/DIAPH2/IPO4/XPOT/RANBP17/TNPO1/IPO11/DIAPH3/IPO9/CSE1L/KPNB1	17
MF	GO:0003712	transcription coregulator activity	15/2847	23/7824	0.00461690551480177	0.0366274504174274	ENSSSCG00000031941/ENSSSCG00000011714/ENSSSCG00000013177/ENSSSCG00000009864/ENSSSCG00000010107/ENSSSCG00000014949/ENSSSCG00000007951/ENSSSCG00000034290/ENSSSCG00000000068/ENSSSCG00000017106/ENSSSCG00000017058/ENSSSCG00000035098/ENSSSCG00000017672/ENSSSCG00000017505/ENSSSCG00000027100	MED22/MED12L/MED19/MED13L/MED15/MED17/CREBBP/MED6/EP300/MED10/MED7/MED4/MED13/MED1/MED31	15

## Sheet: GO_Spermatids
Category	ID	Description	GeneRatio	BgRatio	pvalue	padj	geneID	geneName	Count
BP	GO:0006412	translation	55/1013	71/4720	4.66581577743313e-24	2.93946393978287e-22	ENSSSCG00000038507/ENSSSCG00000004945/ENSSSCG00000005001/ENSSSCG00000034227/ENSSSCG00000004047/ENSSSCG00000023158/ENSSSCG00000035811/ENSSSCG00000011179/ENSSSCG00000026981/ENSSSCG00000037030/ENSSSCG00000011763/ENSSSCG00000037236/ENSSSCG00000040273/ENSSSCG00000027573/ENSSSCG00000032083/ENSSSCG00000033374/ENSSSCG00000054047/ENSSSCG00000020817/ENSSSCG00000003042/ENSSSCG00000003165/ENSSSCG00000054578/…	RPS29/RPL4/RPL10L/RPL35/MRPL18/RPS27L/RPL32/MRPL3/MRPS6/RPL15/MRPL47/RPSA/RPL35A/RPL29/MRPL37/MRPL20/RPL22/RPS16/RPS19/RPS11/RPS14/RPS13/UBA52/MRPL16/RPS15/RPL36/FAU/RPL6/RPL37A/MRPS14/MRPL17/RPS3A/RPL9/MRPS18C/MRPL19/MRPL35/MRPL33/MRPS9/RPS27A/RPS7/MRPL13/RPS17/RPS18/MRPL2/RPL3/RPL26L1/RPL37/MRPL22/RPS21/RPL23/RPL23A/RPL27/RPL26/RPL38/MRPS2	55
BP	GO:0006886	intracellular protein transport	37/1013	68/4720	2.14289952048777e-09	6.75013348953648e-08	ENSSSCG00000037131/ENSSSCG00000042703/ENSSSCG00000004826/ENSSSCG00000011662/ENSSSCG00000011616/ENSSSCG00000002740/ENSSSCG00000022790/ENSSSCG00000013392/ENSSSCG00000014304/ENSSSCG00000014101/ENSSSCG00000012836/ENSSSCG00000040157/ENSSSCG00000010250/ENSSSCG00000010158/ENSSSCG00000032968/ENSSSCG00000054202/ENSSSCG00000015227/ENSSSCG00000009112/ENSSSCG00000009142/ENSSSCG00000008971/ENSSSCG00000010798/…	CLTA/SNX1/SELENOS/COPB2/COPG1/AP1G1/SNX2/COPB1/SEC24A/AP3B1/AP2A2/AP3D1/VPS26A/TOMM20/VTI1A/SEC61G/SRPRA/SEC24D/SEC24B/USO1/GGA2/XPO1/COPA/VTI1B/IPO4/SEC23A/TOMM22/XPOT/RANBP17/TNPO1/IPO11/CSE1L/SEC23B/CLTC/AP2B1/KPNB1/VPS41	37
BP	GO:0006511	ubiquitin-dependent protein catabolic process	18/1013	29/4720	2.46387680484633e-06	5.17414129017729e-05	ENSSSCG00000005072/ENSSSCG00000037263/ENSSSCG00000013391/ENSSSCG00000038628/ENSSSCG00000038222/ENSSSCG00000016234/ENSSSCG00000029198/ENSSSCG00000006176/ENSSSCG00000006830/ENSSSCG00000029478/ENSSSCG00000009556/ENSSSCG00000009466/ENSSSCG00000010802/ENSSSCG00000011104/ENSSSCG00000033332/ENSSSCG00000007289/ENSSSCG00000039582/ENSSSCG00000032828	PSMA3/SIAH1/PSMA1/SKP1/CACUL1/CUL3/CUL5/ELOC/PSMA5/CUL4B/CUL4A/UCHL3/UCHL5/CUL2/PSMA7/TRPC4AP/PSMA2/ANAPC2	18
BP	GO:0016579	protein deubiquitination	23/1013	49/4720	5.91521518670437e-05	0.000931646391905938	ENSSSCG00000004638/ENSSSCG00000004639/ENSSSCG00000028737/ENSSSCG00000024623/ENSSSCG00000027594/ENSSSCG00000011765/ENSSSCG00000011382/ENSSSCG00000029633/ENSSSCG00000040286/ENSSSCG00000022559/ENSSSCG00000003217/ENSSSCG00000013402/ENSSSCG00000032917/ENSSSCG00000016194/ENSSSCG00000016306/ENSSSCG00000015052/ENSSSCG00000015120/ENSSSCG00000036284/ENSSSCG00000008382/ENSSSCG00000012251/ENSSSCG00000001629/…	USP50/USP8/USP3/USP25/USP16/USP13/USP4/USP24/CYLD/USP14/JOSD2/USP47/USP30/USP37/USP40/USP28/USP2/USP46/USP34/USP9X/USP49/USP44/USP12	23
BP	GO:0051603	proteolysis involved in protein catabolic process	11/1013	17/4720	0.000144350778004749	0.00181881980285984	ENSSSCG00000005590/ENSSSCG00000027257/ENSSSCG00000005072/ENSSSCG00000035914/ENSSSCG00000013391/ENSSSCG00000034984/ENSSSCG00000006830/ENSSSCG00000036924/ENSSSCG00000054516/ENSSSCG00000033332/ENSSSCG00000039582	PSMB7/PSMB1/PSMA3/PSMB2/PSMA1/PSMB4/PSMA5/PSMA4/PSMA6/PSMA7/PSMA2	11
BP	GO:0006457	protein folding	10/1013	16/4720	0.000443905437169867	0.0046610070902836	ENSSSCG00000038493/ENSSSCG00000013858/ENSSSCG00000013746/ENSSSCG00000014020/ENSSSCG00000016078/ENSSSCG00000007952/ENSSSCG00000055102/ENSSSCG00000001701/ENSSSCG00000000849/ENSSSCG00000007487	PFDN1/CALR3/CALR/CANX/HSPE1/TRAP1/PFDN2/HSP90AB1/HSP90B1/PFDN4	10
BP	GO:0006468	protein phosphorylation	123/1013	447/4720	0.000843887103027425	0.00759498392724682	ENSSSCG00000036634/ENSSSCG00000004955/ENSSSCG00000037424/ENSSSCG00000005587/ENSSSCG00000004636/ENSSSCG00000004624/ENSSSCG00000004037/ENSSSCG00000005215/ENSSSCG00000004558/ENSSSCG00000005095/ENSSSCG00000005706/ENSSSCG00000024453/ENSSSCG00000028905/ENSSSCG00000011642/ENSSSCG00000024492/ENSSSCG00000030480/ENSSSCG00000011867/ENSSSCG00000011843/ENSSSCG00000025408/ENSSSCG00000011295/ENSSSCG00000023503/…	MAP4K5/MAP2K5/CDK19/NEK6/TRPM7/MAPK6/MAP3K4/JAK2/CSNK1G1/PRKCH/ABL1/RAF1/TNIK/RYK/EPHB1/DYRK1A/MYLK/PAK2/ULK4/SNRK/PRKCD/GSK3B/NEK4/PRKACB/STK40/PRKCZ/TESK2/JAK1/DYRK1B/AKT2/CSNK2A2/ROCK1/HIPK4/TSSK3/VRK3/CDKL3/CSNK1A1/HIPK3/PRKACA/FER/CAMK4/TSSK6/MKNK2/CSNK1G2/DAPK3/CLK4/PTK2B/TSSK1B/TSSK2/MAPK1/MAPK8/NEK1/BMPR1A/MAP3K2/ERBB4/STK36/CLK1/STRADB/BMPR2/TLK1/STK39/CDK14/CDK6/SRPK2/RPS6KC1/SIK3/STK33…	123
BP	GO:0016192	vesicle-mediated transport	20/1013	50/4720	0.00218521903074181	0.017142249581232	ENSSSCG00000027256/ENSSSCG00000037131/ENSSSCG00000004020/ENSSSCG00000011662/ENSSSCG00000011616/ENSSSCG00000002740/ENSSSCG00000013392/ENSSSCG00000014101/ENSSSCG00000012836/ENSSSCG00000040157/ENSSSCG00000037439/ENSSSCG00000008836/ENSSSCG00000010798/ENSSSCG00000006845/ENSSSCG00000006386/ENSSSCG00000001973/ENSSSCG00000035034/ENSSSCG00000022659/ENSSSCG00000017712/ENSSSCG00000016772	CNIH1/CLTA/SFT2D1/COPB2/COPG1/AP1G1/COPB1/AP3B1/AP2A2/AP3D1/TRAPPC4/SCFD2/GGA2/STXBP3/COPA/SCFD1/CNIH4/CLTC/AP2B1/VPS41	20
BP	GO:0000413	protein peptidyl-prolyl isomerization	9/1013	16/4720	0.00244889279731886	0.017142249581232	ENSSSCG00000004413/ENSSSCG00000028867/ENSSSCG00000034137/ENSSSCG00000011284/ENSSSCG00000010083/ENSSSCG00000031123/ENSSSCG00000008878/ENSSSCG00000008136/ENSSSCG00000016942	PPIL6/PPIL4/PPIB/NKTR/PPIL2/PPIG/PPID/RANBP2/CWC27	9
BP	GO:0007018	microtubule-based movement	20/1013	52/4720	0.00376295938462991	0.0237066441231684	ENSSSCG00000004969/ENSSSCG00000011309/ENSSSCG00000040510/ENSSSCG00000003931/ENSSSCG00000002812/ENSSSCG00000003401/ENSSSCG00000003508/ENSSSCG00000014283/ENSSSCG00000010457/ENSSSCG00000009765/ENSSSCG00000022919/ENSSSCG00000032814/ENSSSCG00000015948/ENSSSCG00000021571/ENSSSCG00000011027/ENSSSCG00000021706/ENSSSCG00000010912/ENSSSCG00000007247/ENSSSCG00000017599/ENSSSCG00000018015	KIF23/KIF15/KIF9/KIF2C/KIFC3/KIF1B/KIF17/KIF3A/KIF20B/DNAH10/KIF5C/DNAH7/DYNC1I2/KIF27/KIF5B/KIF21B/KIF14/KIF3B/KIF2B/DNAH9	20
CC	GO:0005840	ribosome	52/556	67/2782	1.02454490798103e-24	1.74172634356776e-23	ENSSSCG00000038507/ENSSSCG00000004945/ENSSSCG00000005001/ENSSSCG00000034227/ENSSSCG00000004047/ENSSSCG00000023158/ENSSSCG00000035811/ENSSSCG00000011179/ENSSSCG00000026981/ENSSSCG00000037030/ENSSSCG00000037236/ENSSSCG00000040273/ENSSSCG00000027573/ENSSSCG00000032083/ENSSSCG00000033374/ENSSSCG00000054047/ENSSSCG00000020817/ENSSSCG00000003042/ENSSSCG00000003165/ENSSSCG00000054578/ENSSSCG00000013381/…	RPS29/RPL4/RPL10L/RPL35/MRPL18/RPS27L/RPL32/MRPL3/MRPS6/RPL15/RPSA/RPL35A/RPL29/MRPL37/MRPL20/RPL22/RPS16/RPS19/RPS11/RPS14/RPS13/UBA52/MRPL16/RPS15/RPL36/FAU/RPL6/RPL37A/MRPS14/MRPL17/RPS3A/RPL9/MRPS18C/MRPL19/MRPL35/MRPL33/MRPS9/RPS27A/RPS7/MRPL13/RPS17/RPS18/MRPL2/RPL3/RPL37/MRPL22/RPS21/RPL23/RPL23A/RPL27/RPL38/MRPS2	52
CC	GO:0005634	nucleus	70/556	189/2782	1.23346493611191e-08	1.04844519569513e-07	ENSSSCG00000004050/ENSSSCG00000004470/ENSSSCG00000005190/ENSSSCG00000004552/ENSSSCG00000011332/ENSSSCG00000033811/ENSSSCG00000023243/ENSSSCG00000025323/ENSSSCG00000014136/ENSSSCG00000014291/ENSSSCG00000014401/ENSSSCG00000013838/ENSSSCG00000013764/ENSSSCG00000013933/ENSSSCG00000013742/ENSSSCG00000013629/ENSSSCG00000013094/ENSSSCG00000040461/ENSSSCG00000036537/ENSSSCG00000012957/ENSSSCG00000012856/…	WTAP/HMGN3/NFIB/TRIP4/SETD2/CBFB/NFIA/SF3B3/VCAN/AFF4/NR3C1/AKAP8L/RFX1/PBX4/NFIX/SMARCA4/DDB1/CDKN1C/NFIC/SF3B2/NAP1L4/GTF2F1/GATA4/HMBOX1/DDX54/BMS1/NFIL3/PDCD11/TNP1/NSD3/HJURP/ETV1/TBRG1/SESN3/TAF1D/TAF10/RBPJ/SMARCA5/AFF1/NCOA1/AFF3/PRM1/TNP2/CREBBP/BUD31/PHF20L1/ZNF326/ASH1L/CITED1/SMARCA1/NOL7/FAM50B/TAF11/NAP1L1/HOXC9/CBX5/L3MBTL2/EP300/GPBP1/RB1/NFX1/MEIG1/NCOA3/ESF1/MBTD1/HEXIM2/NCAPG2/…	70
CC	GO:0005839	proteasome core complex	11/556	17/2782	7.07333473552727e-05	0.000400822301679879	ENSSSCG00000005590/ENSSSCG00000027257/ENSSSCG00000005072/ENSSSCG00000035914/ENSSSCG00000013391/ENSSSCG00000034984/ENSSSCG00000006830/ENSSSCG00000036924/ENSSSCG00000054516/ENSSSCG00000033332/ENSSSCG00000039582	PSMB7/PSMB1/PSMA3/PSMB2/PSMA1/PSMB4/PSMA5/PSMA4/PSMA6/PSMA7/PSMA2	11
CC	GO:0005739	mitochondrion	12/556	21/2782	0.000180802690853858	0.000768411436128895	ENSSSCG00000027974/ENSSSCG00000031557/ENSSSCG00000032083/ENSSSCG00000035612/ENSSSCG00000027072/ENSSSCG00000013778/ENSSSCG00000009799/ENSSSCG00000006166/ENSSSCG00000058604/ENSSSCG00000002449/ENSSSCG00000016724/ENSSSCG00000016545	MRPL50/CHCHD6/MRPL37/COX6B2/ATP5IF1/NDUFB7/DIABLO/NDUFB8/NDUFC1/NDUFB1/MRPS24/CHCHD3	12
CC	GO:0000786	nucleosome	7/556	10/2782	0.000839840005521258	0.00285545601877228	ENSSSCG00000061599/ENSSSCG00000003511/ENSSSCG00000016179/ENSSSCG00000021337/ENSSSCG00000027300/ENSSSCG00000001137/ENSSSCG00000039348	H1-10/HP1BP3/TNP1/PRM1/TNP2/H1-3/H1-0	7
CC	GO:0005783	endoplasmic reticulum	9/556	16/2782	0.00141898384882115	0.00344610363285137	ENSSSCG00000062206/ENSSSCG00000058735/ENSSSCG00000013858/ENSSSCG00000013746/ENSSSCG00000014020/ENSSSCG00000009888/ENSSSCG00000010292/ENSSSCG00000010148/ENSSSCG00000012784	PSMG1/SERP1/CALR3/CALR/CANX/ERP29/P4HA1/ERO1B/SSR4	9
CC	GO:0030117	membrane coat	9/556	16/2782	0.00141898384882115	0.00344610363285137	ENSSSCG00000011662/ENSSSCG00000011616/ENSSSCG00000002740/ENSSSCG00000013392/ENSSSCG00000014101/ENSSSCG00000012836/ENSSSCG00000040157/ENSSSCG00000006386/ENSSSCG00000017712	COPB2/COPG1/AP1G1/COPB1/AP3B1/AP2A2/AP3D1/COPA/AP2B1	9
CC	GO:0005737	cytoplasm	29/556	95/2782	0.00857201761733617	0.0182155374368394	ENSSSCG00000004370/ENSSSCG00000005066/ENSSSCG00000004691/ENSSSCG00000011214/ENSSSCG00000031147/ENSSSCG00000032357/ENSSSCG00000032031/ENSSSCG00000037263/ENSSSCG00000014399/ENSSSCG00000039301/ENSSSCG00000037999/ENSSSCG00000013508/ENSSSCG00000015589/ENSSSCG00000015129/ENSSSCG00000022788/ENSSSCG00000009029/ENSSSCG00000008971/ENSSSCG00000008607/ENSSSCG00000028759/ENSSSCG00000006878/ENSSSCG00000006641/…	ATG5/EXOC5/EIF3J/NGLY1/ACAP2/APPL1/QARS1/SIAH1/ARHGAP26/UPF1/PPP1R14B/SH3GL1/VASH2/ARHGEF12/PPA2/ARHGAP10/USO1/NT5C1B/ASAP1/DPYD/PRUNE1/LAMTOR5/OPHN1/SH3GL3/EIF3L/DBNDD2/DTD1/HEXIM2/PLEKHA8	29
CC	GO:0016592	mediator complex	9/556	22/2782	0.0196227548140438	0.0370652035376383	ENSSSCG00000005720/ENSSSCG00000009864/ENSSSCG00000014949/ENSSSCG00000034290/ENSSSCG00000017058/ENSSSCG00000035098/ENSSSCG00000017672/ENSSSCG00000017505/ENSSSCG00000027100	MED27/MED13L/MED17/MED6/MED7/MED4/MED13/MED1/MED31	9
MF	GO:0003723	RNA binding	149/1937	291/7824	3.91017587232384e-23	4.41849873572594e-21	ENSSSCG00000004070/ENSSSCG00000028867/ENSSSCG00000030089/ENSSSCG00000034427/ENSSSCG00000005366/ENSSSCG00000005355/ENSSSCG00000004029/ENSSSCG00000004294/ENSSSCG00000005466/ENSSSCG00000004592/ENSSSCG00000004661/ENSSSCG00000011542/ENSSSCG00000033653/ENSSSCG00000023041/ENSSSCG00000011516/ENSSSCG00000021023/ENSSSCG00000036381/ENSSSCG00000011684/ENSSSCG00000011769/ENSSSCG00000030255/ENSSSCG00000027323/…	SCAF8/PPIL4/RBM18/MEX3C/NCBP1/EXOSC3/QKI/SYNCRIP/PTBP3/SLTM/MYEF2/THUMPD3/U2AF1/PCBP3/EIF4E3/SCAF4/RBMS3/U2SURP/FXR1/EIF4G1/NCBP2/TRA2B/RBM5/CELF4/SF3A3/SFPQ/LRRC47/RBM42/RPS9/PUM1/HNRNPR/SRSF10/TARDBP/SRSF4/EIF4G3/SNRNP70/EIF4G2/RBM27/ANKHD1/EIF3G/DCP2/YTHDC2/UPF1/SUGP2/RBM4/RBM14/PTBP1/CELF1/MEX3D/HNRNPM/ELAVL1/CIRBP/SAFB/TUT1/HNRNPH1/SF1/BICC1/DDX54/TARBP1/HNRNPH3/DDX50/SF3A1/CPEB3/SRSF9/SFSWA…	149
MF	GO:0003735	structural constituent of ribosome	59/1937	76/7824	3.2557657684902e-22	1.83950765919697e-20	ENSSSCG00000038507/ENSSSCG00000004945/ENSSSCG00000005001/ENSSSCG00000034227/ENSSSCG00000004047/ENSSSCG00000023158/ENSSSCG00000035811/ENSSSCG00000011179/ENSSSCG00000026981/ENSSSCG00000037030/ENSSSCG00000011763/ENSSSCG00000037236/ENSSSCG00000040273/ENSSSCG00000027573/ENSSSCG00000032083/ENSSSCG00000033374/ENSSSCG00000054047/ENSSSCG00000020817/ENSSSCG00000003042/ENSSSCG00000003165/ENSSSCG00000054578/…	RPS29/RPL4/RPL10L/RPL35/MRPL18/RPS27L/RPL32/MRPL3/MRPS6/RPL15/MRPL47/RPSA/RPL35A/RPL29/MRPL37/MRPL20/RPL22/RPS16/RPS19/RPS11/RPS14/RPS13/UBA52/MRPL16/RPS15/RPL36/FAU/RPL6/RPL37A/MRPS14/MRPL17/RPS3A/RPL9/MRPS18C/MRPL19/MRPL35/MRPL33/MRPS9/MRPL28/RPS27A/RPS7/MRPL13/RPS17/RPS18/MRPL2/RPL3/MRPL51/RPL26L1/RPL37/MRPL22/MRPS31/RPS21/RPL23/RPL23A/RPL27/RPL26/RPL38/MRPS2/MRPL41	59
MF	GO:0003676	nucleic acid binding	69/1937	167/7824	1.48839439829676e-06	5.60628556691781e-05	ENSSSCG00000004358/ENSSSCG00000004897/ENSSSCG00000005346/ENSSSCG00000004542/ENSSSCG00000024916/ENSSSCG00000025293/ENSSSCG00000011678/ENSSSCG00000011803/ENSSSCG00000011394/ENSSSCG00000011395/ENSSSCG00000002656/ENSSSCG00000003859/ENSSSCG00000003630/ENSSSCG00000002704/ENSSSCG00000025323/ENSSSCG00000031639/ENSSSCG00000026644/ENSSSCG00000014211/ENSSSCG00000014094/ENSSSCG00000025839/ENSSSCG00000013094/…	ASCC3/ZCCHC2/ZCCHC7/NARS1/DHX36/HLTF/XRN1/EIF4A2/RBM6/RBM5/ZCCHC14/TUT4/AGO3/KARS1/SF3B3/ZCCHC17/DDX46/YTHDC2/AGGF1/SUGP2/DDB1/RBM4/POLR2G/SF1/DDX54/ZCCHC8/DDX50/DDX55/PDCD11/DDX25/DHX9/DDX6/DHX15/DDX1/SRSF7/CARHSP1/SNRNP200/RNASEH1/AGO2/TCEA1/POGZ/DDX20/CSDE1/DDX3X/ZCCHC13/EIF2S1/DDX24/EXD2/DDX39B/ZCRB1/YBX3/NABP2/NPM1/MTREX/DDX4/GPATCH2/NFX1/RBM17/ZGPAT/XRN2/DHX40/DDX5/DDX42/GPATCH8/SPAG7/EIF4A…	69
MF	GO:0051082	unfolded protein binding	12/1937	16/7824	3.35960626038016e-05	0.000801004735085962	ENSSSCG00000002846/ENSSSCG00000038493/ENSSSCG00000013858/ENSSSCG00000013746/ENSSSCG00000014020/ENSSSCG00000007952/ENSSSCG00000055102/ENSSSCG00000037646/ENSSSCG00000001701/ENSSSCG00000000849/ENSSSCG00000011000/ENSSSCG00000007487	DNAJA2/PFDN1/CALR3/CALR/CANX/TRAP1/PFDN2/DNAJA4/HSP90AB1/HSP90B1/DNAJA1/PFDN4	12
MF	GO:0140662	ATP-dependent protein folding chaperone	11/1937	14/7824	3.54426873931841e-05	0.000801004735085962	ENSSSCG00000005601/ENSSSCG00000014292/ENSSSCG00000014338/ENSSSCG00000015140/ENSSSCG00000015106/ENSSSCG00000009077/ENSSSCG00000007952/ENSSSCG00000001701/ENSSSCG00000030368/ENSSSCG00000000849/ENSSSCG00000009334	HSPA5/HSPA4/HSPA9/HSPA8/HYOU1/HSPA4L/TRAP1/HSP90AB1/HSPA1L/HSP90B1/HSPH1	11
MF	GO:0004842	ubiquitin-protein transferase activity	21/1937	39/7824	8.94471573328442e-05	0.00168458812976857	ENSSSCG00000004364/ENSSSCG00000004561/ENSSSCG00000004832/ENSSSCG00000022609/ENSSSCG00000025478/ENSSSCG00000009885/ENSSSCG00000038913/ENSSSCG00000009933/ENSSSCG00000015853/ENSSSCG00000009208/ENSSSCG00000030153/ENSSSCG00000008513/ENSSSCG00000006137/ENSSSCG00000022479/ENSSSCG00000012328/ENSSSCG00000001971/ENSSSCG00000001974/ENSSSCG00000007280/ENSSSCG00000032176/ENSSSCG00000016409/ENSSSCG00000007830	HACE1/HERC1/UBE3A/WWP2/MIB1/HECTD4/HERC4/UBE3B/HERC2/HERC3/SMURF1/BIRC6/WWP1/UBR5/HUWE1/HECTD1/G2E3/ITCH/SMURF2/UBE3C/RBBP6	21
MF	GO:0004843	cysteine-type deubiquitinase activity	26/1937	55/7824	0.000231363173992205	0.00373486266587417	ENSSSCG00000004638/ENSSSCG00000004639/ENSSSCG00000028737/ENSSSCG00000024623/ENSSSCG00000027594/ENSSSCG00000011765/ENSSSCG00000011382/ENSSSCG00000029633/ENSSSCG00000040286/ENSSSCG00000022559/ENSSSCG00000003217/ENSSSCG00000013402/ENSSSCG00000032917/ENSSSCG00000016194/ENSSSCG00000016306/ENSSSCG00000015052/ENSSSCG00000015120/ENSSSCG00000036284/ENSSSCG00000008382/ENSSSCG00000012251/ENSSSCG00000001629/…	USP50/USP8/USP3/USP25/USP16/USP13/USP4/USP24/CYLD/USP14/JOSD2/USP47/USP30/USP37/USP40/USP28/USP2/USP46/USP34/USP9X/USP49/USP44/USP15/UCHL3/USP12/UCHL5	26
MF	GO:0003755	peptidyl-prolyl cis-trans isomerase activity	17/1937	31/7824	0.00031443834784913	0.00444144166336896	ENSSSCG00000021217/ENSSSCG00000004413/ENSSSCG00000028867/ENSSSCG00000034137/ENSSSCG00000011284/ENSSSCG00000039619/ENSSSCG00000013905/ENSSSCG00000033757/ENSSSCG00000010083/ENSSSCG00000015999/ENSSSCG00000031123/ENSSSCG00000008878/ENSSSCG00000008136/ENSSSCG00000001549/ENSSSCG00000000743/ENSSSCG00000016942/ENSSSCG00000037575	FKBP3/PPIL6/PPIL4/PPIB/NKTR/PIN1/FKBP8/FKBP2/PPIL2/FKBP7/PPIG/PPID/RANBP2/FKBP5/FKBP4/CWC27/FKBP14	17
MF	GO:0031267	small GTPase binding	15/1937	27/7824	0.000590168973038708	0.00740989932815266	ENSSSCG00000005078/ENSSSCG00000021893/ENSSSCG00000015866/ENSSSCG00000008629/ENSSSCG00000028228/ENSSSCG00000012474/ENSSSCG00000002000/ENSSSCG00000001595/ENSSSCG00000000466/ENSSSCG00000017000/ENSSSCG00000027293/ENSSSCG00000016938/ENSSSCG00000009448/ENSSSCG00000025534/ENSSSCG00000017514	DAAM1/ROCK1/FMNL2/ROCK2/XPO1/DIAPH2/IPO4/DAAM2/XPOT/RANBP17/TNPO1/IPO11/DIAPH3/CSE1L/KPNB1	15
MF	GO:0016887	ATP hydrolysis activity	25/1937	57/7824	0.00121041730279622	0.0136777155215973	ENSSSCG00000005038/ENSSSCG00000004927/ENSSSCG00000004893/ENSSSCG00000005300/ENSSSCG00000023391/ENSSSCG00000039235/ENSSSCG00000025151/ENSSSCG00000014280/ENSSSCG00000062685/ENSSSCG00000015424/ENSSSCG00000036887/ENSSSCG00000008788/ENSSSCG00000009084/ENSSSCG00000008614/ENSSSCG00000008591/ENSSSCG00000007952/ENSSSCG00000008517/ENSSSCG00000005983/ENSSSCG00000002433/ENSSSCG00000001010/ENSSSCG00000001701/…	PSMC6/CLPX/VPS4B/VCP/LONP2/PSMC4/VPS4A/RAD50/ATAD1/PSMC2/CLPB/RFC1/SPATA5/SMC6/ATAD2B/TRAP1/SPAST/ATAD2/PSMC1/WRNIP1/HSP90AB1/HSP90B1/TRIP13/PSMC5/NSF	25
MF	GO:0140658	ATP-dependent chromatin remodeler activity	15/1937	29/7824	0.00157336999785171	0.0161628008870221	ENSSSCG00000004753/ENSSSCG00000025293/ENSSSCG00000003366/ENSSSCG00000033591/ENSSSCG00000014177/ENSSSCG00000013629/ENSSSCG00000010467/ENSSSCG00000028018/ENSSSCG00000009047/ENSSSCG00000012434/ENSSSCG00000012649/ENSSSCG00000002266/ENSSSCG00000000697/ENSSSCG00000010941/ENSSSCG00000007360	INO80/HLTF/CHD5/CHD9/CHD1/SMARCA4/BTAF1/EP400/SMARCA5/ATRX/SMARCA1/CHD2/CHD4/ERCC6L2/CHD6	15
MF	GO:0003779	actin binding	20/1937	44/7824	0.00217028727604617	0.0204368718494347	ENSSSCG00000005078/ENSSSCG00000011474/ENSSSCG00000003672/ENSSSCG00000003374/ENSSSCG00000003687/ENSSSCG00000003577/ENSSSCG00000058596/ENSSSCG00000012974/ENSSSCG00000015866/ENSSSCG00000008721/ENSSSCG00000008585/ENSSSCG00000007700/ENSSSCG00000012474/ENSSSCG00000001959/ENSSSCG00000001595/ENSSSCG00000009448/ENSSSCG00000009300/ENSSSCG00000011022/ENSSSCG00000007085/ENSSSCG00000016604	DAAM1/PXK/CAP1/ESPN/EPB41L3/WASF2/PFN3/CFL1/FMNL2/ABLIM2/PFN4/HIP1/DIAPH2/CFL2/DAAM2/DIAPH3/WASF3/SVIL/DSTN/WASL	20
MF	GO:0003743	translation initiation factor activity	10/1937	17/7824	0.00283815141147624	0.0246700853459088	ENSSSCG00000004691/ENSSSCG00000011516/ENSSSCG00000011270/ENSSSCG00000028420/ENSSSCG00000032223/ENSSSCG00000033295/ENSSSCG00000000119/ENSSSCG00000026617/ENSSSCG00000017430/ENSSSCG00000037509	EIF3J/EIF4E3/EIF1B/EIF4E/EIF1AX/EIF2S1/EIF3L/EIF2S2/EIF1/EIF1AY	10
MF	GO:0005198	structural molecule activity	7/1937	10/7824	0.00328081368809385	0.0247154631169737	ENSSSCG00000037131/ENSSSCG00000011662/ENSSSCG00000011616/ENSSSCG00000003687/ENSSSCG00000013392/ENSSSCG00000006386/ENSSSCG00000022659	CLTA/COPB2/COPG1/EPB41L3/COPB1/COPA/CLTC	7
MF	GO:0031625	ubiquitin protein ligase binding	7/1937	10/7824	0.00328081368809385	0.0247154631169737	ENSSSCG00000038222/ENSSSCG00000016234/ENSSSCG00000029198/ENSSSCG00000029478/ENSSSCG00000009556/ENSSSCG00000011104/ENSSSCG00000032828	CACUL1/CUL3/CUL5/CUL4B/CUL4A/CUL2/ANAPC2	7

## Sheet: KEGG_Spermatogonia
KEGGID	Description	GeneRatio	BgRatio	pvalue	padj	geneID	geneName	keggID	Count
ko03040	Spliceosome	83/1612	115/6215	1.48816893466596e-25	4.64308707615779e-23	ENSSSCG00000005786/ENSSSCG00000005366/ENSSSCG00000024648/ENSSSCG00000062397/ENSSSCG00000004661/ENSSSCG00000004802/ENSSSCG00000004799/ENSSSCG00000011601/ENSSSCG00000038900/ENSSSCG00000033653/ENSSSCG00000011329/ENSSSCG00000005777/ENSSSCG00000003849/ENSSSCG00000028288/ENSSSCG00000003664/ENSSSCG00000003643/ENSSSCG00000003964/ENSSSCG00000002998/ENSSSCG00000025653/ENSSSCG00000003701/ENSSSCG00000037481/…	SNRPA1/NCBP1/PRPF4/SF3B5/MYEF2/AQR/ZNF770/LSM3/ISY1/U2AF1/CCDC12/TXNL4A/MAGOH/PRPF38A/PPIE/SF3A3/PPIH/SNRPA/THOC1/SNRPD1/SYF2/PRPF31/SNRNP40/U2AF2/SRSF10/RBM22/DDX46/ZMAT2/LSM4/PRPF19/SART1/LSM7/SF3B2/HNRNPUL2/HNRNPM/TCERG1L/SF3A1/PRPF40A/CWC15/SRSF7/SF3B6/USP39/BUD31/SNRNP200/PCBP1/PUF60/RBM8A/SF3B4/PRPF3/BCAS2/RBMXL1/THOC2/SRSF5/SNW1/RBM25/CDC5L/PPIL1/LSM2/DDX39B/DHX16/SRSF3/DDX23/HNRNPA1L3/PRP…	ko:K11092/ko:K12882/ko:K12662/ko:K12832/ko:K12887/ko:K12874/ko:K12874/ko:K12622/ko:K12870/ko:K12836/ko:K12871/ko:K12859/ko:K12877/ko:K12849/ko:K09564/ko:K12827/ko:K09567/ko:K11091/ko:K12878/ko:K11087/ko:K12868/ko:K12844/ko:K12857/ko:K12837/ko:K12900/ko:K12872/ko:K12811/ko:K12848/ko:K12623/ko:K10599/ko:K11984/ko:K12626/ko:K12829/ko:K12888/ko:K12887/ko:K12824/ko:K12825/ko:K12821/ko:K12863/ko:K12896…	83
ko03010	Ribosome	66/1612	86/6215	4.69640487228295e-23	7.3263916007614e-21	ENSSSCG00000038507/ENSSSCG00000004945/ENSSSCG00000005001/ENSSSCG00000034227/ENSSSCG00000004047/ENSSSCG00000004177/ENSSSCG00000023158/ENSSSCG00000037343/ENSSSCG00000011179/ENSSSCG00000037236/ENSSSCG00000027573/ENSSSCG00000034647/ENSSSCG00000033374/ENSSSCG00000003930/ENSSSCG00000054047/ENSSSCG00000004002/ENSSSCG00000020817/ENSSSCG00000031860/ENSSSCG00000003042/ENSSSCG00000039460/ENSSSCG00000029785/…	RPS29/RPL4/RPL10L/RPL35/MRPL18/RPS12/RPS27L/MRPS11/MRPL3/RPSA/RPL29/MRPS15/MRPL20/RPS8/RPL22/RPS5/RPS16/MRPS12/RPS19/RPL28/RPS9/RPS14/RPS13/MRPL4/UBA52/MRPL11/MRPL16/RPS15/FAU/RPL6/RPLP0/RPL37A/MRPS14/RPS3/RPL27A/MRPL17/RPL9/MRPS18C/MRPL19/MRPL30/MRPL35/MRPL33/MRPS9/MRPS5/RPS27A/MRPL13/MRPL24/MRPL9/RPS4X/MRPS18A/RPS17/MRPS10/RPS18/MRPL2/RPL3/RPL26L1/RPL37/MRPL22/RPS21/RPL23/MRPL10/RPL23A/RPL27/RP…	ko:K02980/ko:K02930/ko:K02866/ko:K02918/ko:K02881/ko:K02951/ko:K02978/ko:K02948/ko:K02906/ko:K02998/ko:K02905/ko:K02956/ko:K02887/ko:K02995/ko:K02891/ko:K02989/ko:K02960/ko:K02950/ko:K02966/ko:K02903/ko:K02997/ko:K02955/ko:K02953/ko:K02926/ko:K02927/ko:K02867/ko:K02878/ko:K02958/ko:K02983/ko:K02934/ko:K02941/ko:K02921/ko:K02954/ko:K02985/ko:K02900/ko:K02879/ko:K02940/ko:K02963/ko:K02884/ko:K02907…	66
ko05016	Huntington disease	102/1612	171/6215	3.9240575320628e-21	4.08101983334532e-19	ENSSSCG00000033763/ENSSSCG00000004432/ENSSSCG00000004499/ENSSSCG00000005318/ENSSSCG00000022387/ENSSSCG00000021355/ENSSSCG00000012042/ENSSSCG00000024437/ENSSSCG00000011941/ENSSSCG00000011764/ENSSSCG00000022507/ENSSSCG00000028184/ENSSSCG00000031913/ENSSSCG00000020990/ENSSSCG00000011356/ENSSSCG00000058884/ENSSSCG00000003653/ENSSSCG00000038826/ENSSSCG00000025454/ENSSSCG00000035612/ENSSSCG00000039196/…	GNAQ/HDAC2/ATP5F1A/CREB3/TBPL1/SOD1/ATP5PO/AP2M1/IFT57/NDUFB5/POLR2H/DNAH1/NDUFB4/DNAH12/UQCRC1/DNALI1/NDUFS5/NDUFV2/POLR2C/COX6B2/POLR2I/SDHB/HDAC1/AP2S1/AP2A1/COX7C/DCTN4/UQCRQ/NDUFA2/NDUFB7/AP2A2/NDUFS3/COX8A/POLR2G/NDUFA7/ATP5F1D/POLR2E/NDUFV1/NDUFA11/VDAC2/UQCR10/COX6A1/NDUFB8/DNAH10/NDUFA10/POLR2D/DNAH7/ATP5MC3/NDUFA4/GRM5/RCOR3/NDUFC1/POLR2B/COX7B2/SLC25A31/DCTN1/COX7A2L/DNAH6/COX5B/HIP1/N…	ko:K04634/ko:K06067/ko:K02132/ko:K09048/ko:K03120/ko:K04565/ko:K02137/ko:K11826/ko:K04638/ko:K03961/ko:K03016/ko:K10408/ko:K03960/ko:K10408/ko:K00414/ko:K10410/ko:K03938/ko:K03943/ko:K03011/ko:K02267/ko:K03017/ko:K00235/ko:K06067/ko:K11827/ko:K11824/ko:K02272/ko:K10426/ko:K00418/ko:K03946/ko:K03963/ko:K11824/ko:K03936/ko:K02273/ko:K03015/ko:K03951/ko:K02134/ko:K03013/ko:K03942/ko:K03956/ko:K15040…	102
ko05012	Parkinson disease	74/1612	124/6215	1.19301179326503e-15	9.30549198746725e-14	ENSSSCG00000004499/ENSSSCG00000004032/ENSSSCG00000012042/ENSSSCG00000011764/ENSSSCG00000031913/ENSSSCG00000011356/ENSSSCG00000040920/ENSSSCG00000022163/ENSSSCG00000003653/ENSSSCG00000038826/ENSSSCG00000003334/ENSSSCG00000003385/ENSSSCG00000035612/ENSSSCG00000020926/ENSSSCG00000003506/ENSSSCG00000040325/ENSSSCG00000014289/ENSSSCG00000014371/ENSSSCG00000013771/ENSSSCG00000013778/ENSSSCG00000032081/…	ATP5F1A/PRKN/ATP5PO/NDUFB5/NDUFB4/UQCRC1/PRKACB/GNAL/NDUFS5/NDUFV2/UBE2J2/PARK7/COX6B2/SDHB/PINK1/COX7C/UQCRQ/NDUFA2/PRKACA/NDUFB7/NDUFS3/COX8A/NDUFA7/ATP5F1D/NDUFV1/NDUFA11/SEPTIN5/VDAC2/UQCR10/COX6A1/NDUFB8/NDUFA10/ATP5MC3/NDUFA4/NDUFC1/COX7B2/SLC25A31/COX7A2L/COX5B/NDUFB10/NDUFAB1/UQCRC2/UQCRB/NDUFB9/CYC1/GNAI3/ATP5PB/NDUFS2/COX7B/NDUFB1/COX5A/NDUFA9/NDUFA6/NDUFS4/SDHA/NDUFS6/NDUFB6/ATP5F1C/VD…	ko:K02132/ko:K04556/ko:K02137/ko:K03961/ko:K03960/ko:K00414/ko:K04345/ko:K04633/ko:K03938/ko:K03943/ko:K04554/ko:K05687/ko:K02267/ko:K00235/ko:K05688/ko:K02272/ko:K00418/ko:K03946/ko:K04345/ko:K03963/ko:K03936/ko:K02273/ko:K03951/ko:K02134/ko:K03942/ko:K03956/ko:K04557/ko:K15040/ko:K00419/ko:K02266/ko:K03964/ko:K03954/ko:K02128/ko:K03948/ko:K03967/ko:K02271/ko:K05863/ko:K02270/ko:K02265/ko:K03966…	74
ko03013	RNA transport	82/1612	144/6215	1.5364703405331e-15	9.58757492492653e-14	ENSSSCG00000022828/ENSSSCG00000004489/ENSSSCG00000005366/ENSSSCG00000005711/ENSSSCG00000005667/ENSSSCG00000011491/ENSSSCG00000011572/ENSSSCG00000022952/ENSSSCG00000011529/ENSSSCG00000011769/ENSSSCG00000030255/ENSSSCG00000011783/ENSSSCG00000011270/ENSSSCG00000011794/ENSSSCG00000028748/ENSSSCG00000003849/ENSSSCG00000003673/ENSSSCG00000002854/ENSSSCG00000025653/ENSSSCG00000032947/ENSSSCG00000056442/…	PNN/EEF1A1/NCBP1/NUP214/NUP188/THOC7/SEC13/NMD3/TRNT1/FXR1/EIF4G1/EIF2B5/EIF1B/SENP2/NDC1/MAGOH/SEH1L/POP4/THOC1/SRRM1/TMEM167A/EIF4G2/EIF4EBP3/EIF3G/UPF1/NXF1/NUP133/RAN/EIF3A/NUP35/EIF4E2/NUP42/NUP98/TPR/EIF3F/EIF4E/GEMIN6/RNPS1/EIF3B/POP7/NUP210L/RBM8A/DDX20/EIF3E/PABPC1/THOC2/EIF1AX/EIF2B2/EIF2S1/PRMT5/RPP40/SNUPN/XPO5/DDX39B/RPP21/STRAP/EIF3D/NUP37/NUP50/XPOT/PYM1/PAIP1/NUP155/UPF3A/NUP58/SA…	ko:K13114/ko:K03231/ko:K12882/ko:K14317/ko:K14311/ko:K13176/ko:K14004/ko:K07562/ko:K00974/ko:K15516/ko:K03260/ko:K03240/ko:K03113/ko:K03345/ko:K14315/ko:K12877/ko:K14299/ko:K03538/ko:K12878/ko:K13171/ko:K14527/ko:K03260/ko:K18645/ko:K03248/ko:K14326/ko:K14284/ko:K14300/ko:K07936/ko:K03254/ko:K14313/ko:K03259/ko:K14321/ko:K14297/ko:K09291/ko:K03249/ko:K03259/ko:K13134/ko:K14325/ko:K03253/ko:K14527…	82
ko00190	Oxidative phosphorylation	69/1612	113/6215	2.14110837229356e-15	1.11337635359265e-13	ENSSSCG00000004499/ENSSSCG00000053522/ENSSSCG00000012042/ENSSSCG00000011764/ENSSSCG00000011916/ENSSSCG00000031913/ENSSSCG00000011356/ENSSSCG00000003653/ENSSSCG00000038826/ENSSSCG00000039267/ENSSSCG00000035612/ENSSSCG00000020926/ENSSSCG00000040325/ENSSSCG00000014289/ENSSSCG00000014371/ENSSSCG00000013778/ENSSSCG00000032081/ENSSSCG00000013046/ENSSSCG00000041220/ENSSSCG00000035532/ENSSSCG00000012896/…	ATP5F1A/ATP6V1G1/ATP5PO/NDUFB5/ATP6V1A/NDUFB4/UQCRC1/NDUFS5/NDUFV2/ATP6V0B/COX6B2/SDHB/COX7C/UQCRQ/NDUFA2/NDUFB7/NDUFS3/COX8A/NDUFA7/ATP5F1D/NDUFV1/NDUFA11/ATP6V1B2/UQCR10/COX6A1/NDUFB8/NDUFA10/ATP5MC3/NDUFA4/NDUFC1/PPA2/COX7B2/ATP5ME/COX7A2L/COX5B/NDUFB10/NDUFAB1/UQCRC2/UQCRB/NDUFB9/CYC1/ATP6V1H/ATP5PB/ATP6V1C1/NDUFS2/COX7B/ATP6V1D/NDUFB1/COX5A/NDUFA9/NDUFA6/NDUFS4/SDHA/NDUFS6/NDUFB6/ATP5F1C/ATP…	ko:K02132/ko:K02152/ko:K02137/ko:K03961/ko:K02145/ko:K03960/ko:K00414/ko:K03938/ko:K03943/ko:K03661/ko:K02267/ko:K00235/ko:K02272/ko:K00418/ko:K03946/ko:K03963/ko:K03936/ko:K02273/ko:K03951/ko:K02134/ko:K03942/ko:K03956/ko:K02147/ko:K00419/ko:K02266/ko:K03964/ko:K03954/ko:K02128/ko:K03948/ko:K03967/ko:K01507/ko:K02271/ko:K02129/ko:K02270/ko:K02265/ko:K03966/ko:K03955/ko:K00415/ko:K00417/ko:K03965…	69
ko04141	Protein processing in endoplasmic reticulum	81/1612	157/6215	3.26537208570964e-12	1.45542298677344e-10	ENSSSCG00000004382/ENSSSCG00000004908/ENSSSCG00000038914/ENSSSCG00000005300/ENSSSCG00000004032/ENSSSCG00000005436/ENSSSCG00000004826/ENSSSCG00000005601/ENSSSCG00000004700/ENSSSCG00000011572/ENSSSCG00000029608/ENSSSCG00000030567/ENSSSCG00000011612/ENSSSCG00000011229/ENSSSCG00000011798/ENSSSCG00000003334/ENSSSCG00000002846/ENSSSCG00000040663/ENSSSCG00000003288/ENSSSCG00000003505/ENSSSCG00000063079/…	SEC63/LMAN1/SEC61B/VCP/PRKN/RAD23B/SELENOS/HSPA5/PDIA3/SEC13/SEC62/SSR3/RPN1/STT3B/DNAJB11/UBE2J2/DNAJA2/HERPUD1/HSPBP1/DDOST/SVIP/SKP1/SAR1B/UBE2D2/DNAJB1/RAD23A/CALR/PRKCSH/LMAN2/MAP2K7/UBXN6/SYVN1/UFD1/DNAJB12/SEC24C/ERO1B/DERL3/DNAJB2/STT3A/CUL1/BCAP29/HYOU1/SEC24D/SEC24B/HSPA4L/DNAJC5G/PREB/STUB1/ERLEC1/TRAM1/UBXN2B/ATF6/SEL1L/EIF2S1/DAD1/ATXN3/SSR1/ATF6B/BAG2/HSP90B1/RBX1/DDIT3/OS9/MARCHF6/…	ko:K09540/ko:K10080/ko:K09481/ko:K13525/ko:K04556/ko:K10839/ko:K14025/ko:K09490/ko:K08056/ko:K14004/ko:K12275/ko:K13251/ko:K12666/ko:K07151/ko:K09517/ko:K04554/ko:K09503/ko:K14027/ko:K09562/ko:K12670/ko:K14014/ko:K03094/ko:K07953/ko:K06689/ko:K09507/ko:K10839/ko:K08057/ko:K08288/ko:K10082/ko:K04431/ko:K14011/ko:K10601/ko:K14016/ko:K09518/ko:K14007/ko:K10976/ko:K13989/ko:K09508/ko:K07151/ko:K03347…	81
ko03050	Proteasome	32/1612	41/6215	3.78549149794922e-12	1.47634168420019e-10	ENSSSCG00000005590/ENSSSCG00000027257/ENSSSCG00000005072/ENSSSCG00000011494/ENSSSCG00000046387/ENSSSCG00000035914/ENSSSCG00000039235/ENSSSCG00000003717/ENSSSCG00000032908/ENSSSCG00000036658/ENSSSCG00000013391/ENSSSCG00000014559/ENSSSCG00000015892/ENSSSCG00000016272/ENSSSCG00000015424/ENSSSCG00000034984/ENSSSCG00000006628/ENSSSCG00000006830/ENSSSCG00000002433/ENSSSCG00000036924/ENSSSCG00000054516/…	PSMB7/PSMB1/PSMA3/PSMD6/PSMD2/PSMB2/PSMC4/PSMA8/PSMD7/PSMD8/PSMA1/PSMD13/PSMD14/PSMD1/PSMC2/PSMB4/PSMD4/PSMA5/PSMC1/PSMA4/PSMA6/PSME1/POMP/ADRM1/PSMA7/PSMD3/PSMB3/PSMD11/PSME3/PSMD12/PSMC5/PSMA2	ko:K02739/ko:K02732/ko:K02727/ko:K03037/ko:K03028/ko:K02734/ko:K03063/ko:K02731/ko:K03038/ko:K03031/ko:K02725/ko:K03039/ko:K03030/ko:K03032/ko:K03061/ko:K02736/ko:K03029/ko:K02729/ko:K03062/ko:K02728/ko:K02730/ko:K06696/ko:K11599/ko:K06691/ko:K02731/ko:K03033/ko:K02735/ko:K03036/ko:K06698/ko:K03035/ko:K03066/ko:K02726	32
ko05010	Alzheimer disease	76/1612	149/6215	3.21545678394469e-11	1.11469168510083e-09	ENSSSCG00000033763/ENSSSCG00000004499/ENSSSCG00000032949/ENSSSCG00000012022/ENSSSCG00000012042/ENSSSCG00000011764/ENSSSCG00000031913/ENSSSCG00000011356/ENSSSCG00000003653/ENSSSCG00000038826/ENSSSCG00000035612/ENSSSCG00000032059/ENSSSCG00000020926/ENSSSCG00000022545/ENSSSCG00000003088/ENSSSCG00000040325/ENSSSCG00000014289/ENSSSCG00000014371/ENSSSCG00000013778/ENSSSCG00000013033/ENSSSCG00000032081/…	GNAQ/ATP5F1A/APH1B/APP/ATP5PO/NDUFB5/NDUFB4/UQCRC1/NDUFS5/NDUFV2/COX6B2/PSENEN/SDHB/CALM3/APOE/COX7C/UQCRQ/NDUFA2/NDUFB7/BAD/NDUFS3/COX8A/NDUFA7/ATP5F1D/NDUFV1/NDUFA11/ATP2A2/PPP3CC/UQCR10/COX6A1/MAPK1/NDUFB8/NDUFA10/ATP5MC3/NDUFA4/NDUFC1/PPP3CA/COX7B2/COX7A2L/CALM2/COX5B/NDUFB10/RTN4/NDUFAB1/UQCRC2/PPP3R1/UQCRB/NDUFB9/CYC1/ATP5PB/ATF6/NDUFS2/NCSTN/COX7B/CALM1/PSEN1/NDUFB1/COX5A/NDUFA9/GAPDH/BID/…	ko:K04634/ko:K02132/ko:K06172/ko:K04520/ko:K02137/ko:K03961/ko:K03960/ko:K00414/ko:K03938/ko:K03943/ko:K02267/ko:K06170/ko:K00235/ko:K02183/ko:K04524/ko:K02272/ko:K00418/ko:K03946/ko:K03963/ko:K02158/ko:K03936/ko:K02273/ko:K03951/ko:K02134/ko:K03942/ko:K03956/ko:K05853/ko:K04348/ko:K00419/ko:K02266/ko:K04371/ko:K03964/ko:K03954/ko:K02128/ko:K03948/ko:K03967/ko:K04348/ko:K02271/ko:K02270/ko:K02183…	76
ko04714	Thermogenesis	95/1612	203/6215	6.20020691747001e-11	1.93446455825064e-09	ENSSSCG00000004499/ENSSSCG00000005318/ENSSSCG00000004064/ENSSSCG00000012042/ENSSSCG00000011762/ENSSSCG00000011764/ENSSSCG00000031913/ENSSSCG00000011356/ENSSSCG00000011371/ENSSSCG00000040920/ENSSSCG00000036145/ENSSSCG00000003653/ENSSSCG00000038826/ENSSSCG00000035612/ENSSSCG00000020926/ENSSSCG00000003531/ENSSSCG00000003413/ENSSSCG00000003194/ENSSSCG00000040325/ENSSSCG00000014289/ENSSSCG00000014272/…	ATP5F1A/CREB3/ARID1B/ATP5PO/ACTL6A/NDUFB5/NDUFB4/UQCRC1/NDUFAF3/PRKACB/PRKAA2/NDUFS5/NDUFV2/COX6B2/SDHB/KDM1A/MTOR/AKT1S1/COX7C/UQCRQ/ACSL6/KDM3B/NDUFA2/PRKACA/NDUFB7/NDUFS3/PNPLA2/COX8A/NDUFA7/ATP5F1D/NDUFV1/NDUFA11/SMARCB1/UQCR10/COX6A1/NDUFB8/ACSL3/NDUFA10/ATF2/ATP5MC3/NDUFA4/NDUFC1/COX7B2/ATP5ME/COX18/COX7A2L/SOS1/ADCY3/COX5B/COA5/TSC2/NDUFB10/COX19/ACTB/NDUFAB1/UQCRC2/UQCRB/NDUFAF6/NDUFB9/CY…	ko:K02132/ko:K09048/ko:K11653/ko:K02137/ko:K11340/ko:K03961/ko:K03960/ko:K00414/ko:K09008/ko:K04345/ko:K07198/ko:K03938/ko:K03943/ko:K02267/ko:K00235/ko:K11450/ko:K07203/ko:K16184/ko:K02272/ko:K00418/ko:K01897/ko:K15601/ko:K03946/ko:K04345/ko:K03963/ko:K03936/ko:K16816/ko:K02273/ko:K03951/ko:K02134/ko:K03942/ko:K03956/ko:K11648/ko:K00419/ko:K02266/ko:K03964/ko:K01897/ko:K03954/ko:K04450/ko:K02128…	95
ko03015	mRNA surveillance pathway	43/1612	75/6215	6.97956584623264e-09	1.97965867638598e-07	ENSSSCG00000022828/ENSSSCG00000026382/ENSSSCG00000005366/ENSSSCG00000004311/ENSSSCG00000011433/ENSSSCG00000034521/ENSSSCG00000003849/ENSSSCG00000025855/ENSSSCG00000032947/ENSSSCG00000014298/ENSSSCG00000014337/ENSSSCG00000039301/ENSSSCG00000031442/ENSSSCG00000022866/ENSSSCG00000013427/ENSSSCG00000010430/ENSSSCG00000009828/ENSSSCG00000015861/ENSSSCG00000029538/ENSSSCG00000015599/ENSSSCG00000021118/…	PNN/PPP2R5E/NCBP1/RNGTT/WDR82/NUDT21/MAGOH/RNMT/SRRM1/PPP2CA/ETF1/UPF1/CLP1/NXF1/DAZAP1/CSTF2T/PPP1CC/WDR33/PPP2R1B/PPP2R5A/GSPT1/RNPS1/PAPOLG/CPSF3/RBM8A/PABPC1/PPP2R3C/PAPOLA/PABPN1/CPSF2/DDX39B/PYM1/PELO/UPF3A/SAP18/UPF2/NXT1/CSTF1/MSI2/CASC3/EIF4A3/ALYREF/PPP2R5C	ko:K13114/ko:K11584/ko:K12882/ko:K13917/ko:K14962/ko:K14397/ko:K12877/ko:K00565/ko:K13171/ko:K04382/ko:K03265/ko:K14326/ko:K14399/ko:K14284/ko:K14411/ko:K14407/ko:K06269/ko:K15542/ko:K03456/ko:K11584/ko:K03267/ko:K14325/ko:K14376/ko:K14403/ko:K12876/ko:K13126/ko:K11583/ko:K14376/ko:K14396/ko:K14402/ko:K12812/ko:K14294/ko:K06965/ko:K14328/ko:K14324/ko:K14327/ko:K14285/ko:K14406/ko:K14411/ko:K14323…	43
ko04120	Ubiquitin mediated proteolysis	61/1612	125/6215	2.56691411989793e-08	6.67397671173462e-07	ENSSSCG00000004958/ENSSSCG00000005501/ENSSSCG00000034730/ENSSSCG00000004032/ENSSSCG00000033177/ENSSSCG00000005103/ENSSSCG00000011506/ENSSSCG00000022486/ENSSSCG00000029774/ENSSSCG00000031392/ENSSSCG00000026488/ENSSSCG00000003949/ENSSSCG00000003334/ENSSSCG00000037263/ENSSSCG00000037734/ENSSSCG00000035344/ENSSSCG00000003111/ENSSSCG00000038628/ENSSSCG00000038953/ENSSSCG00000036711/ENSSSCG00000023667/…	PIAS1/TRIM32/PIAS2/PRKN/CDC26/DET1/UBA3/CBLB/RNF7/UBE2E2/UBE2E1/CDC20/UBE2J2/SIAH1/UBE2M/UBE2S/SAE1/SKP1/UBE2B/UBE2D2/KEAP1/PRPF19/DDB1/CDC34/DDB2/PIAS4/FZR1/SYVN1/ANAPC7/FBXW8/PPIL2/BTRC/CUL3/TRIP12/BIRC3/BIRC2/CUL1/UBE4A/ANAPC10/HERC3/ELOB/STUB1/ELOC/UBE2W/WWP1/UBE2Q1/UBR5/CUL4B/HUWE1/UBE2Q2/RBX1/CDC16/CUL4A/UBE2R2/CUL2/ITCH/TRIM37/CDC27/UBE2D4/UBE2H/ANAPC2	ko:K04706/ko:K10607/ko:K16063/ko:K04556/ko:K03359/ko:K10571/ko:K10686/ko:K22517/ko:K10611/ko:K20217/ko:K20217/ko:K03363/ko:K04554/ko:K04506/ko:K10579/ko:K10583/ko:K10684/ko:K03094/ko:K10574/ko:K06689/ko:K10456/ko:K10599/ko:K10610/ko:K02207/ko:K10140/ko:K16065/ko:K03364/ko:K10601/ko:K03354/ko:K10264/ko:K10598/ko:K03362/ko:K03869/ko:K10590/ko:K16060/ko:K16060/ko:K03347/ko:K10596/ko:K03357/ko:K10614…	61
ko04932	Non-alcoholic fatty liver disease (NAFLD)	65/1612	137/6215	3.60162427811647e-08	8.64389826747952e-07	ENSSSCG00000011764/ENSSSCG00000031913/ENSSSCG00000011356/ENSSSCG00000031912/ENSSSCG00000036145/ENSSSCG00000003653/ENSSSCG00000038826/ENSSSCG00000003909/ENSSSCG00000002989/ENSSSCG00000035612/ENSSSCG00000020926/ENSSSCG00000003520/ENSSSCG00000040325/ENSSSCG00000014289/ENSSSCG00000014371/ENSSSCG00000013778/ENSSSCG00000032081/ENSSSCG00000012981/ENSSSCG00000013046/ENSSSCG00000041220/ENSSSCG00000012896/…	NDUFB5/NDUFB4/UQCRC1/JUN/PRKAA2/NDUFS5/NDUFV2/PIK3R3/AKT2/COX6B2/SDHB/CDC42/COX7C/UQCRQ/NDUFA2/NDUFB7/NDUFS3/RELA/COX8A/NDUFA7/NDUFV1/NDUFA11/CYP2E1/UQCR10/COX6A1/NDUFB8/IRS1/NDUFA10/NDUFA4/NDUFC1/COX7B2/COX7A2L/COX5B/NDUFB10/RAC1/NDUFAB1/UQCRC2/UQCRB/NDUFB9/CYC1/NDUFS2/COX7B/EIF2S1/NDUFB1/COX5A/PRKAG1/NDUFA9/BID/ADIPOR2/NDUFA6/DDIT3/NDUFS4/PRKAA1/SDHA/NDUFS6/NDUFB6/ITCH/CYCS/LEP/NDUFA5/NDUFB2/CO…	ko:K03961/ko:K03960/ko:K00414/ko:K04448/ko:K07198/ko:K03938/ko:K03943/ko:K02649/ko:K04456/ko:K02267/ko:K00235/ko:K04393/ko:K02272/ko:K00418/ko:K03946/ko:K03963/ko:K03936/ko:K04735/ko:K02273/ko:K03951/ko:K03942/ko:K03956/ko:K07415/ko:K00419/ko:K02266/ko:K03964/ko:K16172/ko:K03954/ko:K03948/ko:K03967/ko:K02271/ko:K02270/ko:K02265/ko:K03966/ko:K04392/ko:K03955/ko:K00415/ko:K00417/ko:K03965/ko:K00413…	65
ko04114	Oocyte meiosis	49/1612	102/6215	1.10105804878307e-06	2.45378650871656e-05	ENSSSCG00000026382/ENSSSCG00000033177/ENSSSCG00000004588/ENSSSCG00000040920/ENSSSCG00000003949/ENSSSCG00000003419/ENSSSCG00000022545/ENSSSCG00000038628/ENSSSCG00000014298/ENSSSCG00000051455/ENSSSCG00000013771/ENSSSCG00000030222/ENSSSCG00000010214/ENSSSCG00000009828/ENSSSCG00000057024/ENSSSCG00000010081/ENSSSCG00000010625/ENSSSCG00000010563/ENSSSCG00000029538/ENSSSCG00000015455/ENSSSCG00000015599/…	PPP2R5E/CDC26/CCNB2/PRKACB/CDC20/MAD2L2/CALM3/SKP1/PPP2CA/CDC25C/PRKACA/ANAPC7/CDK1/PPP1CC/PPP3CC/MAPK1/SMC3/BTRC/PPP2R1B/CUL1/PPP2R5A/CPEB2/CAMK2D/ANAPC10/MAD2L1/PPP3CA/CALM2/ADCY3/PKMYT1/MAD1L1/SPDYA/STAG3/BUB1/PLK1/YWHAQ/PPP3R1/FBXO43/YWHAZ/CALM1/ESPL1/SMC1B/RBX1/CDK2/CCNB1/CDC16/YWHAE/CDC27/PPP2R5C/ANAPC2	ko:K11584/ko:K03359/ko:K21770/ko:K04345/ko:K03363/ko:K13728/ko:K02183/ko:K03094/ko:K04382/ko:K05867/ko:K04345/ko:K03354/ko:K02087/ko:K06269/ko:K04348/ko:K04371/ko:K06669/ko:K03362/ko:K03456/ko:K03347/ko:K11584/ko:K02602/ko:K04515/ko:K03357/ko:K02537/ko:K04348/ko:K02183/ko:K08043/ko:K06633/ko:K06679/ko:K08694/ko:K13055/ko:K02178/ko:K06631/ko:K16197/ko:K06268/ko:K10318/ko:K16197/ko:K02183/ko:K02365…	49
ko03020	RNA polymerase	18/1612	26/6215	4.43077183029989e-06	9.21600540702377e-05	ENSSSCG00000005347/ENSSSCG00000022507/ENSSSCG00000025454/ENSSSCG00000039196/ENSSSCG00000025571/ENSSSCG00000021472/ENSSSCG00000010327/ENSSSCG00000039230/ENSSSCG00000025298/ENSSSCG00000022955/ENSSSCG00000007970/ENSSSCG00000007840/ENSSSCG00000021180/ENSSSCG00000028007/ENSSSCG00000001245/ENSSSCG00000057209/ENSSSCG00000000116/ENSSSCG00000009310	POLR1E/POLR2H/POLR2C/POLR2I/POLR2G/POLR2E/POLR3A/POLR2D/POLR1F/POLR2B/POLR3K/POLR3E/POLR2K/POLR1C/POLR1H/POLR3B/POLR2F/POLR1D	ko:K03005/ko:K03016/ko:K03011/ko:K03017/ko:K03015/ko:K03013/ko:K03018/ko:K03012/ko:K03004/ko:K03010/ko:K03019/ko:K14721/ko:K03009/ko:K03027/ko:K03000/ko:K03021/ko:K03014/ko:K03020	18
ko04110	Cell cycle	51/1612	114/6215	9.11991740129632e-06	0.000177838389325278	ENSSSCG00000004432/ENSSSCG00000005134/ENSSSCG00000004524/ENSSSCG00000004466/ENSSSCG00000033177/ENSSSCG00000004588/ENSSSCG00000004782/ENSSSCG00000011652/ENSSSCG00000002787/ENSSSCG00000003876/ENSSSCG00000003861/ENSSSCG00000003949/ENSSSCG00000024443/ENSSSCG00000032648/ENSSSCG00000003419/ENSSSCG00000003613/ENSSSCG00000013411/ENSSSCG00000038628/ENSSSCG00000051455/ENSSSCG00000013643/ENSSSCG00000013481/…	HDAC2/CDKN2A/SMAD4/TTK/CDC26/CCNB2/BUB1B/STAG1/E2F4/CDKN2C/ORC1/CDC20/ORC6/RBL2/MAD2L2/HDAC1/WEE1/SKP1/CDC25C/CDKN2D/FZR1/ANAPC7/CDK1/BUB3/SMC3/CUL1/ANAPC10/MAD2L1/PKMYT1/MAD1L1/MCM7/BUB1/PLK1/YWHAQ/CDC14A/MCM4/YWHAZ/STAG2/ESPL1/SMC1B/RBX1/CDK2/CCNB1/CDC16/TFDP1/CCNA1/RBL1/YWHAE/CDC27/MCM5/ANAPC2	ko:K06067/ko:K06621/ko:K04501/ko:K08866/ko:K03359/ko:K21770/ko:K06637/ko:K06671/ko:K04682/ko:K06622/ko:K02603/ko:K03363/ko:K02608/ko:K16332/ko:K13728/ko:K06067/ko:K06632/ko:K03094/ko:K05867/ko:K06623/ko:K03364/ko:K03354/ko:K02087/ko:K02180/ko:K06669/ko:K03347/ko:K03357/ko:K02537/ko:K06633/ko:K06679/ko:K02210/ko:K02178/ko:K06631/ko:K16197/ko:K06639/ko:K02212/ko:K16197/ko:K06671/ko:K02365/ko:K06636…	51
ko03060	Protein export	15/1612	21/6215	1.60152304530258e-05	0.000287798266008857	ENSSSCG00000004382/ENSSSCG00000038914/ENSSSCG00000004785/ENSSSCG00000005601/ENSSSCG00000029608/ENSSSCG00000013322/ENSSSCG00000015769/ENSSSCG00000015227/ENSSSCG00000014850/ENSSSCG00000008900/ENSSSCG00000002042/ENSSSCG00000029183/ENSSSCG00000031664/ENSSSCG00000011114/ENSSSCG00000017191	SEC63/SEC61B/SRP14/HSPA5/SEC62/IMMP1L/SPCS3/SRPRA/SPCS2/SRP72/OXA1L/SEC11A/SRP9/SEC61A2/SRP68	ko:K09540/ko:K09481/ko:K03104/ko:K09490/ko:K12275/ko:K09647/ko:K12948/ko:K13431/ko:K12947/ko:K03108/ko:K03217/ko:K13280/ko:K03109/ko:K10956/ko:K03107	15
ko03008	Ribosome biogenesis in eukaryotes	34/1612	68/6215	1.66037461158956e-05	0.000287798266008857	ENSSSCG00000004847/ENSSSCG00000022952/ENSSSCG00000011827/ENSSSCG00000011449/ENSSSCG00000031631/ENSSSCG00000002854/ENSSSCG00000002804/ENSSSCG00000056442/ENSSSCG00000014450/ENSSSCG00000013304/ENSSSCG00000022866/ENSSSCG00000010198/ENSSSCG00000009746/ENSSSCG00000015734/ENSSSCG00000015056/ENSSSCG00000009137/ENSSSCG00000037686/ENSSSCG00000007732/ENSSSCG00000007672/ENSSSCG00000007855/ENSSSCG00000039202/…	MPHOSPH10/NMD3/LSG1/GNL3/GNL2/POP4/CSNK2A2/TMEM167A/TCOF1/NAT10/NXF1/BMS1/RAN/IMP4/REXO2/GAR1/TBL3/SBDS/POP7/REXO5/FCF1/RPP40/RIOK1/CSNK2B/EMG1/SNU13/AK6/RPP38/GTPBP4/NXT1/NOP56/EIF6/UTP18/RBM28	ko:K14559/ko:K07562/ko:K14539/ko:K14538/ko:K14537/ko:K03538/ko:K03097/ko:K14527/ko:K14562/ko:K14521/ko:K14284/ko:K14569/ko:K07936/ko:K14561/ko:K13288/ko:K11128/ko:K14555/ko:K14574/ko:K14527/ko:K14570/ko:K14566/ko:K14530/ko:K07178/ko:K03115/ko:K14568/ko:K12845/ko:K18532/ko:K14523/ko:K06943/ko:K14285/ko:K14564/ko:K03264/ko:K14553/ko:K14573	34
ko03420	Nucleotide excision repair	22/1612	38/6215	2.87199771040265e-05	0.000471612255602961	ENSSSCG00000005368/ENSSSCG00000024019/ENSSSCG00000005436/ENSSSCG00000005478/ENSSSCG00000005090/ENSSSCG00000011804/ENSSSCG00000003583/ENSSSCG00000055289/ENSSSCG00000003216/ENSSSCG00000013367/ENSSSCG00000013747/ENSSSCG00000013094/ENSSSCG00000013243/ENSSSCG00000015721/ENSSSCG00000008788/ENSSSCG00000038307/ENSSSCG00000028504/ENSSSCG00000007881/ENSSSCG00000029478/ENSSSCG00000034230/ENSSSCG00000009556/…	XPA/GTF2H5/RAD23B/POLE3/MNAT1/RFC4/RPA2/ERCC1/POLD1/GTF2H1/RAD23A/DDB1/DDB2/ERCC3/RFC1/POLE4/RFC2/ERCC4/CUL4B/RBX1/CUL4A/RFC3	ko:K10847/ko:K10845/ko:K10839/ko:K02326/ko:K10842/ko:K10755/ko:K10739/ko:K10849/ko:K02327/ko:K03141/ko:K10839/ko:K10610/ko:K10140/ko:K10843/ko:K10754/ko:K03506/ko:K10755/ko:K10848/ko:K10609/ko:K03868/ko:K10609/ko:K10756	22
ko03022	Basal transcription factors	20/1612	37/6215	0.000241480346714769	0.0037670934087504	ENSSSCG00000024019/ENSSSCG00000022387/ENSSSCG00000005090/ENSSSCG00000063377/ENSSSCG00000027530/ENSSSCG00000013367/ENSSSCG00000013539/ENSSSCG00000010597/ENSSSCG00000015721/ENSSSCG00000015845/ENSSSCG00000029630/ENSSSCG00000007721/ENSSSCG00000034153/ENSSSCG00000033106/ENSSSCG00000006926/ENSSSCG00000002411/ENSSSCG00000001533/ENSSSCG00000038615/ENSSSCG00000034156/ENSSSCG00000024694	GTF2H5/TBPL1/MNAT1/GTF2E1/TAF12/GTF2H1/GTF2F1/TAF5/ERCC3/GTF2E2/TAF10/GTF2I/TAF6/GTF2A1L/GTF2B/GTF2A1/TAF11/TAF9/GTF2F2/TAF4	ko:K10845/ko:K03120/ko:K10842/ko:K03136/ko:K03126/ko:K03141/ko:K03138/ko:K03130/ko:K10843/ko:K03137/ko:K03134/ko:K03121/ko:K03131/ko:K03122/ko:K03124/ko:K03122/ko:K03135/ko:K14535/ko:K03139/ko:K03129	20
ko04144	Endocytosis	81/1612	223/6215	0.000315786880165304	0.00469169079102737	ENSSSCG00000032312/ENSSSCG00000005012/ENSSSCG00000004385/ENSSSCG00000005596/ENSSSCG00000004893/ENSSSCG00000004276/ENSSSCG00000004140/ENSSSCG00000042703/ENSSSCG00000036926/ENSSSCG00000005641/ENSSSCG00000036643/ENSSSCG00000011997/ENSSSCG00000022486/ENSSSCG00000024437/ENSSSCG00000022080/ENSSSCG00000023677/ENSSSCG00000003983/ENSSSCG00000030361/ENSSSCG00000029362/ENSSSCG00000026239/ENSSSCG00000025151/…	RAB11A/ARF6/SNX3/ARPC5L/VPS4B/SMAP1/VTA1/SNX1/MVB12B/DNM1/RBSN/CHMP2B/CBLB/AP2M1/RHOA/CHMP1A/SMAP2/PRKCZ/CHMP2A/VPS35/VPS4A/IST1/CYTH2/AP2S1/AP2A1/CDC42/SNX2/RAB8A/MVB12A/ARF1/DNM2/AP2A2/PIP5K1C/VPS37C/SH3GL1/EHD1/ARPC3/VPS29/RAB4A/VPS26A/ZFYVE27/GRK3/GIT2/RAB11FIP2/GBF1/ARPC2/STAM2/DNM3/GRK4/STAMBP/RAB11FIP5/CHMP3/CYTH3/ARPC1A/WWP1/SH3GLB1/CAPZA1/SNX6/ARF3/WASHC3/EEA1/ARFGAP3/KIF5B/PARD3/ARFGAP1…	ko:K07904/ko:K07941/ko:K17918/ko:K05754/ko:K12196/ko:K12486/ko:K12199/ko:K17917/ko:K12186/ko:K01528/ko:K12481/ko:K12192/ko:K22517/ko:K11826/ko:K04513/ko:K12197/ko:K12486/ko:K18952/ko:K12191/ko:K18468/ko:K12196/ko:K19476/ko:K18441/ko:K11827/ko:K11824/ko:K04393/ko:K17917/ko:K07901/ko:K12186/ko:K07937/ko:K01528/ko:K11824/ko:K00889/ko:K12185/ko:K11247/ko:K12483/ko:K05756/ko:K18467/ko:K07879/ko:K18466…	81
ko03018	RNA degradation	32/1612	71/6215	0.000353285420431212	0.00501022959884264	ENSSSCG00000005355/ENSSSCG00000004046/ENSSSCG00000011601/ENSSSCG00000032220/ENSSSCG00000002799/ENSSSCG00000002771/ENSSSCG00000022343/ENSSSCG00000002719/ENSSSCG00000003412/ENSSSCG00000034314/ENSSSCG00000013124/ENSSSCG00000013463/ENSSSCG00000010518/ENSSSCG00000010664/ENSSSCG00000016193/ENSSSCG00000057499/ENSSSCG00000016077/ENSSSCG00000015097/ENSSSCG00000009096/ENSSSCG00000006063/ENSSSCG00000039021/…	EXOSC3/PNLDC1/LSM3/CNOT10/CNOT1/EDC4/ENO1/EXOSC6/EXOSC10/LSM4/PATL1/LSM7/EXOSC1/ENO4/CNOT9/LSM1/HSPD1/DDX6/EXOSC9/PABPC1/LSM2/PFKM/BTG1/DCP1B/TOB2/MTREX/EXOSC8/CNOT7/ENO3/LSM5/LSM8/CNOT4	ko:K03681/ko:K01148/ko:K12622/ko:K12607/ko:K12604/ko:K12616/ko:K01689/ko:K12587/ko:K12591/ko:K12623/ko:K12617/ko:K12626/ko:K07573/ko:K01689/ko:K12606/ko:K12620/ko:K04077/ko:K12614/ko:K03678/ko:K13126/ko:K12621/ko:K00850/ko:K14443/ko:K12611/ko:K14443/ko:K12598/ko:K12586/ko:K12581/ko:K01689/ko:K12624/ko:K12627/ko:K10643	32
ko04130	SNARE interactions in vesicular transport	17/1612	33/6215	0.00144004684022288	0.0195345484412843	ENSSSCG00000038735/ENSSSCG00000013875/ENSSSCG00000026293/ENSSSCG00000010094/ENSSSCG00000009747/ENSSSCG00000032968/ENSSSCG00000015482/ENSSSCG00000036385/ENSSSCG00000038731/ENSSSCG00000062938/ENSSSCG00000020964/ENSSSCG00000002295/ENSSSCG00000016985/ENSSSCG00000029262/ENSSSCG00000030183/ENSSSCG00000034964/ENSSSCG00000016750	SNAP23/USE1/STX5/SNAP29/STX2/VTI1A/VAMP4/BET1/STX18/VAMP8/SEC22B/VTI1B/BNIP1/GOSR1/GOSR2/STX8/YKT6	ko:K08508/ko:K08507/ko:K08490/ko:K08509/ko:K08486/ko:K08493/ko:K08513/ko:K08504/ko:K08492/ko:K08512/ko:K08517/ko:K08493/ko:K08497/ko:K08495/ko:K08496/ko:K08501/ko:K08516	17

## Sheet: KEGG_Spermatocytes
KEGGID	Description	GeneRatio	BgRatio	pvalue	padj	geneID	geneName	keggID	Count
ko03010	Ribosome	76/2280	86/6215	1.58820299209852e-23	5.00283942511034e-21	ENSSSCG00000038507/ENSSSCG00000004945/ENSSSCG00000004970/ENSSSCG00000005001/ENSSSCG00000034227/ENSSSCG00000004047/ENSSSCG00000004177/ENSSSCG00000037343/ENSSSCG00000035904/ENSSSCG00000035811/ENSSSCG00000011179/ENSSSCG00000026981/ENSSSCG00000037030/ENSSSCG00000037236/ENSSSCG00000040273/ENSSSCG00000027573/ENSSSCG00000034647/ENSSSCG00000033374/ENSSSCG00000003930/ENSSSCG00000054047/ENSSSCG00000004002/…	RPS29/RPL4/RPLP1/RPL10L/RPL35/MRPL18/RPS12/MRPS11/RPL7A/RPL32/MRPL3/MRPS6/RPL15/RPSA/RPL35A/RPL29/MRPS15/MRPL20/RPS8/RPL22/RPS5/RPS16/MRPS12/RPS19/RPL28/RPS9/RPS11/RPL18/RPS14/RPS13/MRPL4/UBA52/MRPL16/RPS15/RPL36/FAU/RPL6/RPL37A/MRPS14/RPS3/RPL27A/MRPL17/RPS3A/RPL9/MRPS18C/MRPL19/MRPL30/MRPL35/MRPL33/MRPS9/MRPS5/RPS27A/RPS7/MRPL13/MRPL24/MRPL15/MRPL9/RPS4X/MRPS18A/RPS17/MRPS10/RPS18/MRPL2/RPS10/R…	ko:K02980/ko:K02930/ko:K02942/ko:K02866/ko:K02918/ko:K02881/ko:K02951/ko:K02948/ko:K02936/ko:K02912/ko:K02906/ko:K02990/ko:K02877/ko:K02998/ko:K02917/ko:K02905/ko:K02956/ko:K02887/ko:K02995/ko:K02891/ko:K02989/ko:K02960/ko:K02950/ko:K02966/ko:K02903/ko:K02997/ko:K02949/ko:K02883/ko:K02955/ko:K02953/ko:K02926/ko:K02927/ko:K02878/ko:K02958/ko:K02920/ko:K02983/ko:K02934/ko:K02921/ko:K02954/ko:K02985…	76
ko04141	Protein processing in endoplasmic reticulum	116/2280	157/6215	8.51260409476064e-22	1.3407351449248e-19	ENSSSCG00000005037/ENSSSCG00000004382/ENSSSCG00000005126/ENSSSCG00000004908/ENSSSCG00000038914/ENSSSCG00000005300/ENSSSCG00000004032/ENSSSCG00000005436/ENSSSCG00000004826/ENSSSCG00000039061/ENSSSCG00000005601/ENSSSCG00000004700/ENSSSCG00000034197/ENSSSCG00000011572/ENSSSCG00000029608/ENSSSCG00000030567/ENSSSCG00000011612/ENSSSCG00000027165/ENSSSCG00000011229/ENSSSCG00000011798/ENSSSCG00000002822/…	ERO1A/SEC63/PLAA/LMAN1/SEC61B/VCP/PRKN/RAD23B/SELENOS/EIF2AK4/HSPA5/PDIA3/EDEM1/SEC13/SEC62/SSR3/RPN1/UBE2G2/STT3B/DNAJB11/AMFR/UBE2J2/DNAJA2/HERPUD1/HSPBP1/DDOST/SVIP/SKP1/SAR1B/SEC24A/SIL1/UBE2D2/DNAJB1/RAD23A/CALR/PRKCSH/LMAN2/UBXN6/MAPK9/CANX/SYVN1/ERP29/UFD1/DNAJB12/SEC24C/ERO1B/DERL3/XBP1/MAPK8/DNAJB2/DNAJC10/NFE2L2/UGGT1/SEC61G/STT3A/PDIA4/CUL1/BCAP29/UBQLN3/EDEM3/HYOU1/YOD1/SEC24D/MAPK10/…	ko:K10950/ko:K09540/ko:K14018/ko:K10080/ko:K09481/ko:K13525/ko:K04556/ko:K10839/ko:K14025/ko:K16196/ko:K09490/ko:K08056/ko:K10084/ko:K14004/ko:K12275/ko:K13251/ko:K12666/ko:K04555/ko:K07151/ko:K09517/ko:K10636/ko:K04554/ko:K09503/ko:K14027/ko:K09562/ko:K12670/ko:K14014/ko:K03094/ko:K07953/ko:K14007/ko:K14001/ko:K06689/ko:K09507/ko:K10839/ko:K08057/ko:K08288/ko:K10082/ko:K14011/ko:K04440/ko:K08054…	116
ko05016	Huntington disease	121/2280	171/6215	4.72086443136068e-20	4.95690765292871e-18	ENSSSCG00000033763/ENSSSCG00000004432/ENSSSCG00000004499/ENSSSCG00000005318/ENSSSCG00000037131/ENSSSCG00000022387/ENSSSCG00000023437/ENSSSCG00000012042/ENSSSCG00000024437/ENSSSCG00000011941/ENSSSCG00000011764/ENSSSCG00000028184/ENSSSCG00000031913/ENSSSCG00000020990/ENSSSCG00000011356/ENSSSCG00000029034/ENSSSCG00000058884/ENSSSCG00000038826/ENSSSCG00000027085/ENSSSCG00000025454/ENSSSCG00000035612/…	GNAQ/HDAC2/ATP5F1A/CREB3/CLTA/TBPL1/ITPR1/ATP5PO/AP2M1/IFT57/NDUFB5/DNAH1/NDUFB4/DNAH12/UQCRC1/COX4I1/DNALI1/NDUFV2/UQCRFS1/POLR2C/COX6B2/POLR2I/SDHB/HDAC1/AP2S1/AP2A1/DCTN4/UQCRQ/NDUFA2/NDUFB7/NDUFA13/AP2A2/CREB3L1/NDUFS3/UQCR11/POLR2G/NDUFA7/NDUFS8/POLR2E/NDUFV1/NDUFA11/TFAM/VDAC2/UQCR10/COX6A1/NDUFB8/DNAH10/CREB1/NDUFA10/POLR2D/DNAH7/ATP5MC3/DNAH11/NDUFA4/GRM5/RCOR3/NDUFC2/NDUFC1/COX7B2/SLC25A…	ko:K04634/ko:K06067/ko:K02132/ko:K09048/ko:K04644/ko:K03120/ko:K04958/ko:K02137/ko:K11826/ko:K04638/ko:K03961/ko:K10408/ko:K03960/ko:K10408/ko:K00414/ko:K02263/ko:K10410/ko:K03943/ko:K00411/ko:K03011/ko:K02267/ko:K03017/ko:K00235/ko:K06067/ko:K11827/ko:K11824/ko:K10426/ko:K00418/ko:K03946/ko:K03963/ko:K11353/ko:K11824/ko:K09048/ko:K03936/ko:K00420/ko:K03015/ko:K03951/ko:K03941/ko:K03013/ko:K03942…	121
ko03040	Spliceosome	86/2280	115/6215	5.31181366352117e-17	4.18305326002292e-15	ENSSSCG00000005786/ENSSSCG00000004403/ENSSSCG00000005366/ENSSSCG00000024648/ENSSSCG00000004661/ENSSSCG00000004799/ENSSSCG00000011601/ENSSSCG00000038900/ENSSSCG00000033653/ENSSSCG00000011684/ENSSSCG00000027323/ENSSSCG00000030225/ENSSSCG00000011329/ENSSSCG00000005777/ENSSSCG00000003849/ENSSSCG00000028288/ENSSSCG00000003664/ENSSSCG00000003643/ENSSSCG00000003964/ENSSSCG00000002998/ENSSSCG00000025653/…	SNRPA1/CDC40/NCBP1/PRPF4/MYEF2/ZNF770/LSM3/ISY1/U2AF1/U2SURP/NCBP2/TRA2B/CCDC12/TXNL4A/MAGOH/PRPF38A/PPIE/SF3A3/PPIH/SNRPA/THOC1/SNRPD1/SYF2/PRPF31/SNRNP40/SNRPD2/SRSF10/RBM22/DDX46/TCERG1/ZMAT2/LSM4/PRPF19/SART1/LSM7/SF3B2/HNRNPM/TCERG1L/SF3A1/SRSF9/SMNDC1/PRPF40A/SF3B1/CWC15/TRA2A/SNRPE/DHX15/SRSF7/SF3B6/USP39/BUD31/SNRNP200/SNRPG/PUF60/SF3B4/PRPF3/BCAS2/THOC2/PQBP1/NCBP2L/SRSF5/SNW1/RBM25/CDC5…	ko:K11092/ko:K12816/ko:K12882/ko:K12662/ko:K12887/ko:K12874/ko:K12622/ko:K12870/ko:K12836/ko:K12842/ko:K12883/ko:K12897/ko:K12871/ko:K12859/ko:K12877/ko:K12849/ko:K09564/ko:K12827/ko:K09567/ko:K11091/ko:K12878/ko:K11087/ko:K12868/ko:K12844/ko:K12857/ko:K11096/ko:K12900/ko:K12872/ko:K12811/ko:K12824/ko:K12848/ko:K12623/ko:K10599/ko:K11984/ko:K12626/ko:K12829/ko:K12887/ko:K12824/ko:K12825/ko:K21123…	86
ko04120	Ubiquitin mediated proteolysis	83/2280	125/6215	9.60378306422778e-12	6.0503833304635e-10	ENSSSCG00000004958/ENSSSCG00000005501/ENSSSCG00000034730/ENSSSCG00000037499/ENSSSCG00000004032/ENSSSCG00000033177/ENSSSCG00000005103/ENSSSCG00000004832/ENSSSCG00000011506/ENSSSCG00000033057/ENSSSCG00000022486/ENSSSCG00000027165/ENSSSCG00000029774/ENSSSCG00000026488/ENSSSCG00000003949/ENSSSCG00000003334/ENSSSCG00000037263/ENSSSCG00000037734/ENSSSCG00000035344/ENSSSCG00000003111/ENSSSCG00000038628/…	PIAS1/TRIM32/PIAS2/NEDD4/PRKN/CDC26/DET1/UBE3A/UBA3/ANAPC13/CBLB/UBE2G2/RNF7/UBE2E1/CDC20/UBE2J2/SIAH1/UBE2M/UBE2S/SAE1/SKP1/UBE2B/UBE2D2/KEAP1/PRPF19/DDB1/CDC34/DDB2/PIAS4/FZR1/SYVN1/ANAPC7/FBXW8/ANAPC5/HERC4/UBE3B/PPIL2/BTRC/CUL3/UBE2E3/TRIP12/BIRC3/BIRC2/COP1/CUL1/CBL/UBE4A/ANAPC10/HERC3/FBXW7/UBE2K/RCHY1/ELOB/SMURF1/BIRC6/STUB1/ELOC/UBE2W/WWP1/UBE2Q1/UBR5/CUL4B/UBE2A/HUWE1/UBA1/UBE2Q2/RBX1/FB…	ko:K04706/ko:K10607/ko:K16063/ko:K10591/ko:K04556/ko:K03359/ko:K10571/ko:K10587/ko:K10686/ko:K12456/ko:K22517/ko:K04555/ko:K10611/ko:K20217/ko:K03363/ko:K04554/ko:K04506/ko:K10579/ko:K10583/ko:K10684/ko:K03094/ko:K10574/ko:K06689/ko:K10456/ko:K10599/ko:K10610/ko:K02207/ko:K10140/ko:K16065/ko:K03364/ko:K10601/ko:K03354/ko:K10264/ko:K03352/ko:K10615/ko:K10588/ko:K10598/ko:K03362/ko:K03869/ko:K20217…	83
ko03013	RNA transport	92/2280	144/6215	1.93199720660231e-11	1.01429853346621e-09	ENSSSCG00000022828/ENSSSCG00000004489/ENSSSCG00000005366/ENSSSCG00000005711/ENSSSCG00000005667/ENSSSCG00000004691/ENSSSCG00000011491/ENSSSCG00000011572/ENSSSCG00000011529/ENSSSCG00000011769/ENSSSCG00000030255/ENSSSCG00000027323/ENSSSCG00000011270/ENSSSCG00000011803/ENSSSCG00000011794/ENSSSCG00000028748/ENSSSCG00000003849/ENSSSCG00000059665/ENSSSCG00000003673/ENSSSCG00000025653/ENSSSCG00000032947/…	PNN/EEF1A1/NCBP1/NUP214/NUP188/EIF3J/THOC7/SEC13/TRNT1/FXR1/EIF4G1/NCBP2/EIF1B/EIF4A2/SENP2/NDC1/MAGOH/CEP192/SEH1L/THOC1/SRRM1/EIF4G3/EIF4G2/EIF4EBP3/EIF3G/UPF1/NXF1/NUP133/THOC5/RAN/EIF3A/NUP35/EIF4E2/SUMO1/NUP42/NUP98/TPR/EIF3F/CLNS1A/EIF4E/GEMIN6/EIF5B/EIF3B/XPO1/NUP210L/DDX20/EIF3E/EIF3H/POP1/PABPC1/FMR1/UPF3B/THOC2/NCBP2L/EIF1AX/NUP153/EIF2B2/EIF2S1/PRMT5/RPP40/SNUPN/XPO5/DDX39B/RPP21/STRAP…	ko:K13114/ko:K03231/ko:K12882/ko:K14317/ko:K14311/ko:K03245/ko:K13176/ko:K14004/ko:K00974/ko:K15516/ko:K03260/ko:K12883/ko:K03113/ko:K03257/ko:K03345/ko:K14315/ko:K12877/ko:K14299/ko:K14299/ko:K12878/ko:K13171/ko:K03260/ko:K03260/ko:K18645/ko:K03248/ko:K14326/ko:K14284/ko:K14300/ko:K13174/ko:K07936/ko:K03254/ko:K14313/ko:K03259/ko:K12160/ko:K14321/ko:K14297/ko:K09291/ko:K03249/ko:K05019/ko:K03259…	92
ko00190	Oxidative phosphorylation	76/2280	113/6215	2.8122626602355e-11	1.26551819710598e-09	ENSSSCG00000004499/ENSSSCG00000053522/ENSSSCG00000012042/ENSSSCG00000011764/ENSSSCG00000011916/ENSSSCG00000031913/ENSSSCG00000011356/ENSSSCG00000029034/ENSSSCG00000038826/ENSSSCG00000039267/ENSSSCG00000027085/ENSSSCG00000035612/ENSSSCG00000020926/ENSSSCG00000014289/ENSSSCG00000014371/ENSSSCG00000013778/ENSSSCG00000056961/ENSSSCG00000032081/ENSSSCG00000013436/ENSSSCG00000041220/ENSSSCG00000037455/…	ATP5F1A/ATP6V1G1/ATP5PO/NDUFB5/ATP6V1A/NDUFB4/UQCRC1/COX4I1/NDUFV2/ATP6V0B/UQCRFS1/COX6B2/SDHB/UQCRQ/NDUFA2/NDUFB7/NDUFA13/NDUFS3/UQCR11/NDUFA7/NDUFS8/NDUFV1/NDUFA11/ATP6V1B2/UQCR10/COX6A1/NDUFB8/ATP6V0A2/NDUFA10/ATP5MC3/NDUFA4/NDUFC2/NDUFC1/PPA2/COX7B2/ATP5ME/COX7A2L/ATP6V1E2/NDUFB10/NDUFAB1/UQCRC2/UQCRB/NDUFB9/ATP6V1H/ATP5PB/COX6C/ATP6V1C1/NDUFS2/COX7B/ATP6V1D/NDUFB1/COX5A/ATP5MC2/NDUFA9/NDUFA6…	ko:K02132/ko:K02152/ko:K02137/ko:K03961/ko:K02145/ko:K03960/ko:K00414/ko:K02263/ko:K03943/ko:K03661/ko:K00411/ko:K02267/ko:K00235/ko:K00418/ko:K03946/ko:K03963/ko:K11353/ko:K03936/ko:K00420/ko:K03951/ko:K03941/ko:K03942/ko:K03956/ko:K02147/ko:K00419/ko:K02266/ko:K03964/ko:K02154/ko:K03954/ko:K02128/ko:K03948/ko:K03968/ko:K03967/ko:K01507/ko:K02271/ko:K02129/ko:K02270/ko:K02150/ko:K03966/ko:K03955…	76
ko04714	Thermogenesis	120/2280	203/6215	3.53836913966627e-11	1.39323284874359e-09	ENSSSCG00000005015/ENSSSCG00000004499/ENSSSCG00000005318/ENSSSCG00000004022/ENSSSCG00000004064/ENSSSCG00000046003/ENSSSCG00000012042/ENSSSCG00000011762/ENSSSCG00000011764/ENSSSCG00000031913/ENSSSCG00000011340/ENSSSCG00000011356/ENSSSCG00000011371/ENSSSCG00000029034/ENSSSCG00000040920/ENSSSCG00000003851/ENSSSCG00000038826/ENSSSCG00000021490/ENSSSCG00000027085/ENSSSCG00000003357/ENSSSCG00000035612/…	SOS2/ATP5F1A/CREB3/RPS6KA2/ARID1B/TSC1/ATP5PO/ACTL6A/NDUFB5/NDUFB4/SMARCC1/UQCRC1/NDUFAF3/COX4I1/PRKACB/CPT2/NDUFV2/PRDM16/UQCRFS1/ACTRT2/COX6B2/ARID1A/SDHB/KDM1A/MTOR/AKT1S1/UQCRQ/ACSL6/NDUFA2/PRKACA/NDUFB7/NDUFA13/SMARCA4/CREB3L1/HRAS/NDUFS3/PNPLA2/UQCR11/NDUFA7/NDUFS8/NDUFV1/NDUFA11/SMARCB1/UQCR10/COX6A1/ACSL5/NDUFB8/ACSL3/CREB1/NDUFA10/ATF2/ATP5MC3/NDUFA4/NDUFC2/NDUFC1/COX7B2/ATP5ME/COX7A2L/S…	ko:K03099/ko:K02132/ko:K09048/ko:K04373/ko:K11653/ko:K07206/ko:K02137/ko:K11340/ko:K03961/ko:K03960/ko:K11649/ko:K00414/ko:K09008/ko:K02263/ko:K04345/ko:K08766/ko:K03943/ko:K22410/ko:K00411/ko:K05692/ko:K02267/ko:K11653/ko:K00235/ko:K11450/ko:K07203/ko:K16184/ko:K00418/ko:K01897/ko:K03946/ko:K04345/ko:K03963/ko:K11353/ko:K11647/ko:K09048/ko:K02833/ko:K03936/ko:K16816/ko:K00420/ko:K03951/ko:K03941…	120
ko05012	Parkinson disease	81/2280	124/6215	6.0811624550653e-11	2.12840685927286e-09	ENSSSCG00000004499/ENSSSCG00000004032/ENSSSCG00000027165/ENSSSCG00000012042/ENSSSCG00000011764/ENSSSCG00000031913/ENSSSCG00000011356/ENSSSCG00000029034/ENSSSCG00000040920/ENSSSCG00000022163/ENSSSCG00000038826/ENSSSCG00000003334/ENSSSCG00000027085/ENSSSCG00000035612/ENSSSCG00000020926/ENSSSCG00000003506/ENSSSCG00000014289/ENSSSCG00000014371/ENSSSCG00000013771/ENSSSCG00000013778/ENSSSCG00000056961/…	ATP5F1A/PRKN/UBE2G2/ATP5PO/NDUFB5/NDUFB4/UQCRC1/COX4I1/PRKACB/GNAL/NDUFV2/UBE2J2/UQCRFS1/COX6B2/SDHB/PINK1/UQCRQ/NDUFA2/PRKACA/NDUFB7/NDUFA13/NDUFS3/UQCR11/NDUFA7/NDUFS8/NDUFV1/NDUFA11/SEPTIN5/VDAC2/UQCR10/COX6A1/NDUFB8/NDUFA10/ATP5MC3/NDUFA4/NDUFC2/NDUFC1/COX7B2/SLC25A31/COX7A2L/NDUFB10/NDUFAB1/UQCRC2/UQCRB/NDUFB9/GNAI3/ATP5PB/COX6C/NDUFS2/SLC25A5/UBA1/COX7B/NDUFB1/COX5A/ATP5MC2/NDUFA9/NDUFA6/ND…	ko:K02132/ko:K04556/ko:K04555/ko:K02137/ko:K03961/ko:K03960/ko:K00414/ko:K02263/ko:K04345/ko:K04633/ko:K03943/ko:K04554/ko:K00411/ko:K02267/ko:K00235/ko:K05688/ko:K00418/ko:K03946/ko:K04345/ko:K03963/ko:K11353/ko:K03936/ko:K00420/ko:K03951/ko:K03941/ko:K03942/ko:K03956/ko:K04557/ko:K15040/ko:K00419/ko:K02266/ko:K03964/ko:K03954/ko:K02128/ko:K03948/ko:K03968/ko:K03967/ko:K02271/ko:K05863/ko:K02270…	81
ko04144	Endocytosis	126/2280	223/6215	7.15253801847387e-10	2.25304947581927e-08	ENSSSCG00000032312/ENSSSCG00000005012/ENSSSCG00000004385/ENSSSCG00000005596/ENSSSCG00000004505/ENSSSCG00000004893/ENSSSCG00000004639/ENSSSCG00000037499/ENSSSCG00000037131/ENSSSCG00000004044/ENSSSCG00000004276/ENSSSCG00000027161/ENSSSCG00000042703/ENSSSCG00000020666/ENSSSCG00000011552/ENSSSCG00000036643/ENSSSCG00000027812/ENSSSCG00000011745/ENSSSCG00000011997/ENSSSCG00000011615/ENSSSCG00000022486/…	RAB11A/ARF6/SNX3/ARPC5L/SMAD2/VPS4B/USP8/NEDD4/CLTA/IGF2R/SMAP1/PIP5K1B/SNX1/EHD4/TTLL3/RBSN/IQSEC1/PRKCI/CHMP2B/RAB7A/CBLB/RAB5A/AP2M1/PDCD6IP/ACAP2/RHOA/CHMP1A/SMAP2/PRKCZ/CHMP2A/VPS35/VPS4A/IST1/CYTH2/EPN1/AP2S1/CAPZB/AP2A1/CDC42/SNX2/RAB8A/MVB12A/ARF1/DNM2/AP2A2/ZFYVE16/PIP5K1C/VPS37C/HRAS/SH3GL1/RUFY1/EHD1/ARPC3/VPS29/RAB4A/RUFY2/VPS26A/ZFYVE27/GRK3/GIT2/RAB11FIP2/GBF1/VPS37B/ARPC2/STAM2/AGA…	ko:K07904/ko:K07941/ko:K17918/ko:K05754/ko:K04500/ko:K12196/ko:K11839/ko:K10591/ko:K04644/ko:K06564/ko:K12486/ko:K00889/ko:K17917/ko:K12477/ko:K05755/ko:K12481/ko:K12495/ko:K06069/ko:K12192/ko:K07897/ko:K22517/ko:K07887/ko:K11826/ko:K12200/ko:K12489/ko:K04513/ko:K12197/ko:K12486/ko:K18952/ko:K12191/ko:K18468/ko:K12196/ko:K19476/ko:K18441/ko:K12471/ko:K11827/ko:K10365/ko:K11824/ko:K04393/ko:K17917…	126
ko03018	RNA degradation	50/2280	71/6215	6.66929529263023e-09	1.90984365198048e-07	ENSSSCG00000005346/ENSSSCG00000005355/ENSSSCG00000011601/ENSSSCG00000024916/ENSSSCG00000011678/ENSSSCG00000032220/ENSSSCG00000011300/ENSSSCG00000022616/ENSSSCG00000002799/ENSSSCG00000002771/ENSSSCG00000022343/ENSSSCG00000062607/ENSSSCG00000002719/ENSSSCG00000003264/ENSSSCG00000003412/ENSSSCG00000014338/ENSSSCG00000014204/ENSSSCG00000034314/ENSSSCG00000013124/ENSSSCG00000013463/ENSSSCG00000014009/…	ZCCHC7/EXOSC3/LSM3/DHX36/XRN1/CNOT10/EXOSC7/DCP1A/CNOT1/EDC4/ENO1/TENT4B/EXOSC6/CNOT3/EXOSC10/HSPA9/DCP2/LSM4/PATL1/LSM7/CNOT6/EXOSC1/ENO4/CNOT9/LSM1/HSPD1/BTG4/DDX6/CNOT6L/EXOSC9/PNPT1/PABPC1/EDC3/LSM2/CNOT2/PFKM/BTG1/ENO2/DCP1B/TOB2/MTREX/CNOT8/DIS3/EXOSC8/PAN3/CNOT7/XRN2/ENO3/LSM8/CNOT4	ko:K12597/ko:K03681/ko:K12622/ko:K14442/ko:K12618/ko:K12607/ko:K12589/ko:K12610/ko:K12604/ko:K12616/ko:K01689/ko:K03514/ko:K12587/ko:K12580/ko:K12591/ko:K04043/ko:K12613/ko:K12623/ko:K12617/ko:K12626/ko:K12603/ko:K07573/ko:K01689/ko:K12606/ko:K12620/ko:K04077/ko:K14443/ko:K12614/ko:K12603/ko:K03678/ko:K00962/ko:K13126/ko:K12615/ko:K12621/ko:K12605/ko:K00850/ko:K14443/ko:K01689/ko:K12611/ko:K14443…	50
ko03015	mRNA surveillance pathway	52/2280	75/6215	7.87922307401275e-09	2.06829605692835e-07	ENSSSCG00000022828/ENSSSCG00000026382/ENSSSCG00000005366/ENSSSCG00000004311/ENSSSCG00000004169/ENSSSCG00000027323/ENSSSCG00000011433/ENSSSCG00000034521/ENSSSCG00000003849/ENSSSCG00000025855/ENSSSCG00000003093/ENSSSCG00000032947/ENSSSCG00000014298/ENSSSCG00000028976/ENSSSCG00000014337/ENSSSCG00000039301/ENSSSCG00000031442/ENSSSCG00000022866/ENSSSCG00000013427/ENSSSCG00000010430/ENSSSCG00000009828/…	PNN/PPP2R5E/NCBP1/RNGTT/HBS1L/NCBP2/WDR82/NUDT21/MAGOH/RNMT/SYMPK/SRRM1/PPP2CA/PPP2R2B/ETF1/UPF1/CLP1/NXF1/DAZAP1/CSTF2T/PPP1CC/MSI1/WDR33/PPP2R1B/PPP2R5A/SMG7/PCF11/GSPT1/PPP1CB/PAPOLG/PABPC1/UPF3B/GSPT2/NCBP2L/PPP2R3C/PAPOLA/PABPN1/CPSF2/DDX39B/CPSF6/PYM1/PELO/UPF3A/SAP18/UPF2/NXT1/CSTF1/MSI2/SMG6/EIF4A3/ALYREF/PPP2R5C	ko:K13114/ko:K11584/ko:K12882/ko:K13917/ko:K14416/ko:K12883/ko:K14962/ko:K14397/ko:K12877/ko:K00565/ko:K06100/ko:K13171/ko:K04382/ko:K04354/ko:K03265/ko:K14326/ko:K14399/ko:K14284/ko:K14411/ko:K14407/ko:K06269/ko:K14411/ko:K15542/ko:K03456/ko:K11584/ko:K14409/ko:K14400/ko:K03267/ko:K06269/ko:K14376/ko:K13126/ko:K14328/ko:K03267/ko:K12883/ko:K11583/ko:K14376/ko:K14396/ko:K14402/ko:K12812/ko:K14398…	52
ko03050	Proteasome	33/2280	41/6215	1.08421101327994e-08	2.62712668602447e-07	ENSSSCG00000005038/ENSSSCG00000005590/ENSSSCG00000027257/ENSSSCG00000005072/ENSSSCG00000011494/ENSSSCG00000046387/ENSSSCG00000035914/ENSSSCG00000039235/ENSSSCG00000003717/ENSSSCG00000032908/ENSSSCG00000036658/ENSSSCG00000013391/ENSSSCG00000014559/ENSSSCG00000015892/ENSSSCG00000016272/ENSSSCG00000015424/ENSSSCG00000008412/ENSSSCG00000034984/ENSSSCG00000006628/ENSSSCG00000006830/ENSSSCG00000002433/…	PSMC6/PSMB7/PSMB1/PSMA3/PSMD6/PSMD2/PSMB2/PSMC4/PSMA8/PSMD7/PSMD8/PSMA1/PSMD13/PSMD14/PSMD1/PSMC2/PSME4/PSMB4/PSMD4/PSMA5/PSMC1/PSMA6/PSME1/POMP/ADRM1/PSMF1/PSMD3/PSMB3/PSMD11/PSME3/PSMD12/PSMC5/PSMA2	ko:K03064/ko:K02739/ko:K02732/ko:K02727/ko:K03037/ko:K03028/ko:K02734/ko:K03063/ko:K02731/ko:K03038/ko:K03031/ko:K02725/ko:K03039/ko:K03030/ko:K03032/ko:K03061/ko:K06699/ko:K02736/ko:K03029/ko:K02729/ko:K03062/ko:K02730/ko:K06696/ko:K11599/ko:K06691/ko:K06700/ko:K03033/ko:K02735/ko:K03036/ko:K06698/ko:K03035/ko:K03066/ko:K02726	33
ko04932	Non-alcoholic fatty liver disease (NAFLD)	77/2280	137/6215	2.05388653579781e-06	4.62124470554507e-05	ENSSSCG00000011764/ENSSSCG00000030413/ENSSSCG00000031913/ENSSSCG00000011889/ENSSSCG00000011356/ENSSSCG00000029034/ENSSSCG00000031912/ENSSSCG00000038826/ENSSSCG00000003395/ENSSSCG00000003909/ENSSSCG00000027085/ENSSSCG00000002989/ENSSSCG00000035612/ENSSSCG00000020926/ENSSSCG00000003520/ENSSSCG00000014289/ENSSSCG00000014371/ENSSSCG00000013778/ENSSSCG00000056961/ENSSSCG00000032081/ENSSSCG00000012981/…	NDUFB5/PIK3CA/NDUFB4/GSK3B/UQCRC1/COX4I1/JUN/NDUFV2/PIK3CD/PIK3R3/UQCRFS1/AKT2/COX6B2/SDHB/CDC42/UQCRQ/NDUFA2/NDUFB7/NDUFA13/NDUFS3/RELA/UQCR11/NDUFA7/NDUFS8/NDUFV1/NDUFA11/MAPK9/CYP2E1/UQCR10/COX6A1/XBP1/NDUFB8/MAPK8/IRS1/NDUFA10/NDUFA4/NDUFC2/NDUFC1/MAPK10/COX7B2/COX7A2L/NDUFB10/RAC1/NDUFAB1/UQCRC2/UQCRB/NDUFB9/IL6R/COX6C/NDUFS2/COX7B/EIF2S1/NDUFB1/COX5A/PRKAG1/NDUFA9/ADIPOR2/NDUFA6/NDUFA4L2/DD…	ko:K03961/ko:K00922/ko:K03960/ko:K03083/ko:K00414/ko:K02263/ko:K04448/ko:K03943/ko:K00922/ko:K02649/ko:K00411/ko:K04456/ko:K02267/ko:K00235/ko:K04393/ko:K00418/ko:K03946/ko:K03963/ko:K11353/ko:K03936/ko:K04735/ko:K00420/ko:K03951/ko:K03941/ko:K03942/ko:K03956/ko:K04440/ko:K07415/ko:K00419/ko:K02266/ko:K09027/ko:K03964/ko:K04440/ko:K16172/ko:K03954/ko:K03948/ko:K03968/ko:K03967/ko:K04440/ko:K02271…	77
ko03060	Protein export	18/2280	21/6215	5.17927966716005e-06	0.000108764873010361	ENSSSCG00000004382/ENSSSCG00000004912/ENSSSCG00000038914/ENSSSCG00000004785/ENSSSCG00000005601/ENSSSCG00000029608/ENSSSCG00000013322/ENSSSCG00000015769/ENSSSCG00000054202/ENSSSCG00000015227/ENSSSCG00000014850/ENSSSCG00000008900/ENSSSCG00000001955/ENSSSCG00000002042/ENSSSCG00000029183/ENSSSCG00000031664/ENSSSCG00000011114/ENSSSCG00000061899	SEC63/SEC11C/SEC61B/SRP14/HSPA5/SEC62/IMMP1L/SPCS3/SEC61G/SRPRA/SPCS2/SRP72/SRP54/OXA1L/SEC11A/SRP9/SEC61A2/IMMP2L	ko:K09540/ko:K13280/ko:K09481/ko:K03104/ko:K09490/ko:K12275/ko:K09647/ko:K12948/ko:K07342/ko:K13431/ko:K12947/ko:K03108/ko:K03106/ko:K03217/ko:K13280/ko:K03109/ko:K10956/ko:K09648	18
ko05010	Alzheimer disease	81/2280	149/6215	6.56293440421324e-06	0.000129207771082948	ENSSSCG00000033763/ENSSSCG00000004499/ENSSSCG00000032949/ENSSSCG00000012022/ENSSSCG00000023437/ENSSSCG00000012042/ENSSSCG00000011764/ENSSSCG00000031913/ENSSSCG00000011889/ENSSSCG00000011356/ENSSSCG00000029034/ENSSSCG00000038826/ENSSSCG00000027085/ENSSSCG00000035612/ENSSSCG00000032059/ENSSSCG00000020926/ENSSSCG00000022545/ENSSSCG00000003088/ENSSSCG00000014289/ENSSSCG00000014371/ENSSSCG00000013778/…	GNAQ/ATP5F1A/APH1B/APP/ITPR1/ATP5PO/NDUFB5/NDUFB4/GSK3B/UQCRC1/COX4I1/NDUFV2/UQCRFS1/COX6B2/PSENEN/SDHB/CALM3/APOE/UQCRQ/NDUFA2/NDUFB7/NDUFA13/BAD/NDUFS3/UQCR11/NDUFA7/NDUFS8/NDUFV1/NDUFA11/ATP2A2/PPP3CC/UQCR10/IDE/COX6A1/NDUFB8/NDUFA10/ATP5MC3/NDUFA4/NDUFC2/NDUFC1/COX7B2/COX7A2L/CALM2/NDUFB10/RTN4/NDUFAB1/UQCRC2/ADAM17/PPP3R1/UQCRB/NDUFB9/ATP5PB/COX6C/ATF6/NDUFS2/NCSTN/COX7B/CALM1/PSEN1/NDUFB1/C…	ko:K04634/ko:K02132/ko:K06172/ko:K04520/ko:K04958/ko:K02137/ko:K03961/ko:K03960/ko:K03083/ko:K00414/ko:K02263/ko:K03943/ko:K00411/ko:K02267/ko:K06170/ko:K00235/ko:K02183/ko:K04524/ko:K00418/ko:K03946/ko:K03963/ko:K11353/ko:K02158/ko:K03936/ko:K00420/ko:K03951/ko:K03941/ko:K03942/ko:K03956/ko:K05853/ko:K04348/ko:K00419/ko:K01408/ko:K02266/ko:K03964/ko:K03954/ko:K02128/ko:K03948/ko:K03968/ko:K03967…	81
ko03008	Ribosome biogenesis in eukaryotes	43/2280	68/6215	7.11275790365495e-06	0.000131795219979489	ENSSSCG00000004847/ENSSSCG00000011678/ENSSSCG00000011827/ENSSSCG00000011449/ENSSSCG00000031631/ENSSSCG00000002804/ENSSSCG00000014450/ENSSSCG00000013304/ENSSSCG00000014199/ENSSSCG00000040624/ENSSSCG00000022866/ENSSSCG00000010198/ENSSSCG00000010145/ENSSSCG00000009746/ENSSSCG00000015734/ENSSSCG00000016036/ENSSSCG00000015056/ENSSSCG00000009137/ENSSSCG00000009084/ENSSSCG00000037686/ENSSSCG00000007732/…	MPHOSPH10/XRN1/LSG1/GNL3/GNL2/CSNK2A2/TCOF1/NAT10/WDR36/REXO1/NXF1/BMS1/HEATR1/RAN/IMP4/WDR75/REXO2/GAR1/SPATA5/TBL3/SBDS/WDR43/REXO5/XPO1/POP1/EFL1/NOP10/FCF1/RPP40/RIOK1/CSNK2B/SNU13/FBLL1/AK6/RPP38/NVL/XRN2/NXT1/NOP56/EIF6/UTP18/UTP6/RBM28	ko:K14559/ko:K12618/ko:K14539/ko:K14538/ko:K14537/ko:K03097/ko:K14562/ko:K14521/ko:K14554/ko:K14570/ko:K14284/ko:K14569/ko:K14550/ko:K07936/ko:K14561/ko:K14552/ko:K13288/ko:K11128/ko:K14575/ko:K14555/ko:K14574/ko:K14546/ko:K14570/ko:K14290/ko:K01164/ko:K14536/ko:K11130/ko:K14566/ko:K14530/ko:K07178/ko:K03115/ko:K12845/ko:K14563/ko:K18532/ko:K14523/ko:K14571/ko:K12619/ko:K14285/ko:K14564/ko:K03264…	43
ko04110	Cell cycle	63/2280	114/6215	3.52682293503809e-05	0.000617194013631666	ENSSSCG00000004432/ENSSSCG00000005134/ENSSSCG00000004505/ENSSSCG00000004466/ENSSSCG00000033177/ENSSSCG00000004588/ENSSSCG00000005706/ENSSSCG00000011652/ENSSSCG00000033057/ENSSSCG00000011679/ENSSSCG00000011889/ENSSSCG00000002787/ENSSSCG00000003876/ENSSSCG00000003861/ENSSSCG00000003949/ENSSSCG00000024443/ENSSSCG00000032648/ENSSSCG00000003419/ENSSSCG00000003613/ENSSSCG00000013411/ENSSSCG00000038628/…	HDAC2/CDKN2A/SMAD2/TTK/CDC26/CCNB2/ABL1/STAG1/ANAPC13/ATR/GSK3B/E2F4/CDKN2C/ORC1/CDC20/ORC6/RBL2/MAD2L2/HDAC1/WEE1/SKP1/CDC25C/CDKN2D/FZR1/ANAPC7/CDK1/ANAPC5/BUB3/CHEK2/SMC3/YWHAH/ORC2/ATM/CDK6/CUL1/ANAPC10/MAD2L1/CREBBP/MAD1L1/MCM7/BUB1/PLK1/YWHAQ/E2F5/CDC14A/PRKDC/RAD21/YWHAZ/STAG2/SMC1B/CCND2/EP300/RBX1/CCNB1/CCNA1/RB1/YWHAB/RBL1/YWHAE/CDC27/WEE2/ANAPC2/CDC25A	ko:K06067/ko:K06621/ko:K04500/ko:K08866/ko:K03359/ko:K21770/ko:K06619/ko:K06671/ko:K12456/ko:K06640/ko:K03083/ko:K04682/ko:K06622/ko:K02603/ko:K03363/ko:K02608/ko:K16332/ko:K13728/ko:K06067/ko:K06632/ko:K03094/ko:K05867/ko:K06623/ko:K03364/ko:K03354/ko:K02087/ko:K03352/ko:K02180/ko:K06641/ko:K06669/ko:K16198/ko:K02604/ko:K04728/ko:K02091/ko:K03347/ko:K03357/ko:K02537/ko:K04498/ko:K06679/ko:K02210…	63
ko05131	Shigellosis	38/2280	61/6215	3.96045614049887e-05	0.000656601939082708	ENSSSCG00000004370/ENSSSCG00000005596/ENSSSCG00000005706/ENSSSCG00000011552/ENSSSCG00000033653/ENSSSCG00000003357/ENSSSCG00000021893/ENSSSCG00000003419/ENSSSCG00000003520/ENSSSCG00000014387/ENSSSCG00000031769/ENSSSCG00000058596/ENSSSCG00000012981/ENSSSCG00000014010/ENSSSCG00000009821/ENSSSCG00000010095/ENSSSCG00000010313/ENSSSCG00000035045/ENSSSCG00000010563/ENSSSCG00000010548/ENSSSCG00000010380/…	ATG5/ARPC5L/ABL1/TTLL3/U2AF1/ACTRT2/ROCK1/MAD2L2/CDC42/DIAPH1/CTTN/PFN3/RELA/MAPK9/ARPC3/CRKL/VCL/DOCK1/BTRC/CHUK/MAPK8/ARPC2/ARPC5/MAPK10/PFN4/RAC1/ACTB/ARPC1B/ARPC1A/ROCK2/MAPK14/FBXW11/ITGB1/IKBKB/CRK/ACTG1/WASL/ELMO1	ko:K08339/ko:K05754/ko:K06619/ko:K05755/ko:K12836/ko:K05692/ko:K04514/ko:K13728/ko:K04393/ko:K05740/ko:K06106/ko:K05759/ko:K04735/ko:K04440/ko:K05756/ko:K04438/ko:K05700/ko:K13708/ko:K03362/ko:K04467/ko:K04440/ko:K05758/ko:K05754/ko:K04440/ko:K05759/ko:K04392/ko:K05692/ko:K05757/ko:K05757/ko:K17388/ko:K04441/ko:K03362/ko:K05719/ko:K07209/ko:K04438/ko:K05692/ko:K05747/ko:K12366	38
ko04140	Autophagy - animal	65/2280	120/6215	6.13110515962487e-05	0.000965649062640917	ENSSSCG00000004370/ENSSSCG00000005174/ENSSSCG00000004318/ENSSSCG00000004334/ENSSSCG00000005058/ENSSSCG00000039061/ENSSSCG00000046003/ENSSSCG00000011546/ENSSSCG00000024453/ENSSSCG00000011615/ENSSSCG00000023437/ENSSSCG00000011930/ENSSSCG00000030413/ENSSSCG00000040920/ENSSSCG00000003749/ENSSSCG00000003395/ENSSSCG00000003909/ENSSSCG00000002989/ENSSSCG00000003413/ENSSSCG00000003194/ENSSSCG00000014298/…	ATG5/RRAGA/RRAGD/MAP3K7/ATG14/EIF2AK4/TSC1/MTMR14/RAF1/RAB7A/ITPR1/ATG3/PIK3CA/PRKACB/PIK3C3/PIK3CD/PIK3R3/AKT2/MTOR/AKT1S1/PPP2CA/PRKACA/ATG12/BAD/ATG10/HRAS/ATG13/MAP2K2/DAPK3/STK11/MAPK9/SNAP29/MTMR3/MAPK8/ATG9A/IRS1/ATG4B/UVRAG/MAPK10/VAMP8/TSC2/PDPK1/WIPI2/DEPTOR/SH3GLB1/RB1CC1/NRAS/LAMP2/EIF2S1/ZFYVE1/GABARAPL1/PRKAA1/LAMP1/SUPT20H/AKT3/PRKCQ/DAPK1/BCL2L1/TP53INP2/VMP1/BECN1/ULK2/RPTOR/GABA…	ko:K08339/ko:K16185/ko:K16186/ko:K04427/ko:K17889/ko:K16196/ko:K07206/ko:K18086/ko:K04366/ko:K07897/ko:K04958/ko:K08343/ko:K00922/ko:K04345/ko:K00914/ko:K00922/ko:K02649/ko:K04456/ko:K07203/ko:K16184/ko:K04382/ko:K04345/ko:K08336/ko:K02158/ko:K17888/ko:K02833/ko:K08331/ko:K04369/ko:K08803/ko:K07298/ko:K04440/ko:K08509/ko:K18082/ko:K04440/ko:K17907/ko:K16172/ko:K08342/ko:K21249/ko:K04440/ko:K08512…	65
ko04114	Oocyte meiosis	56/2280	102/6215	0.000120405736574061	0.00180608604861092	ENSSSCG00000026382/ENSSSCG00000004022/ENSSSCG00000033177/ENSSSCG00000004588/ENSSSCG00000033057/ENSSSCG00000023437/ENSSSCG00000011207/ENSSSCG00000040920/ENSSSCG00000003949/ENSSSCG00000003419/ENSSSCG00000022545/ENSSSCG00000038628/ENSSSCG00000014298/ENSSSCG00000051455/ENSSSCG00000013771/ENSSSCG00000030222/ENSSSCG00000010214/ENSSSCG00000009828/ENSSSCG00000009814/ENSSSCG00000057024/ENSSSCG00000010468/…	PPP2R5E/RPS6KA2/CDC26/CCNB2/ANAPC13/ITPR1/SGO1/PRKACB/CDC20/MAD2L2/CALM3/SKP1/PPP2CA/CDC25C/PRKACA/ANAPC7/CDK1/PPP1CC/ANAPC5/PPP3CC/CPEB3/SMC3/YWHAH/BTRC/PPP2R1B/CUL1/PPP2R5A/CPEB2/CAMK2D/ANAPC10/MAD2L1/CALM2/ADCY3/MAD1L1/SPDYA/PPP1CB/STAG3/BUB1/PLK1/YWHAQ/PPP3R1/FBXO43/YWHAZ/CALM1/REC8/PLCZ1/SMC1B/RBX1/FBXW11/CPEB4/CCNB1/YWHAB/YWHAE/CDC27/PPP2R5C/ANAPC2	ko:K11584/ko:K04373/ko:K03359/ko:K21770/ko:K12456/ko:K04958/ko:K11580/ko:K04345/ko:K03363/ko:K13728/ko:K02183/ko:K03094/ko:K04382/ko:K05867/ko:K04345/ko:K03354/ko:K02087/ko:K06269/ko:K03352/ko:K04348/ko:K02602/ko:K06669/ko:K16198/ko:K03362/ko:K03456/ko:K03347/ko:K11584/ko:K02602/ko:K04515/ko:K03357/ko:K02537/ko:K02183/ko:K08043/ko:K06679/ko:K08694/ko:K06269/ko:K13055/ko:K02178/ko:K06631/ko:K16197…	56
ko04137	Mitophagy - animal	36/2280	60/6215	0.000190930151865505	0.00273377262898337	ENSSSCG00000004387/ENSSSCG00000004370/ENSSSCG00000004639/ENSSSCG00000004032/ENSSSCG00000011615/ENSSSCG00000039285/ENSSSCG00000031912/ENSSSCG00000002804/ENSSSCG00000003506/ENSSSCG00000031513/ENSSSCG00000012981/ENSSSCG00000014010/ENSSSCG00000014016/ENSSSCG00000009658/ENSSSCG00000032917/ENSSSCG00000010380/ENSSSCG00000016211/ENSSSCG00000015384/ENSSSCG00000009228/ENSSSCG00000038938/ENSSSCG00000032477/…	FOXO3/ATG5/USP8/PRKN/RAB7A/MFN1/JUN/CSNK2A2/PINK1/HRAS/RELA/MAPK9/SQSTM1/BNIP3L/USP30/MAPK8/ATG9A/TOMM7/MAPK10/FIS1/NRAS/FUNDC1/FUNDC2/CSNK2B/TBC1D15/SP1/GABARAPL1/BCL2L13/OPTN/BCL2L1/CALCOCO2/NBR1/BECN1/UBB/GABARAP/TAX1BP1	ko:K09408/ko:K08339/ko:K11839/ko:K04556/ko:K07897/ko:K21356/ko:K04448/ko:K03097/ko:K05688/ko:K02833/ko:K04735/ko:K04440/ko:K14381/ko:K15465/ko:K11851/ko:K04440/ko:K17907/ko:K17771/ko:K04440/ko:K17969/ko:K07828/ko:K17986/ko:K17986/ko:K03115/ko:K20168/ko:K04684/ko:K08341/ko:K15485/ko:K19946/ko:K04570/ko:K21348/ko:K17987/ko:K08334/ko:K04551/ko:K08341/ko:K21347	36
ko03022	Basal transcription factors	24/2280	37/6215	0.000447713486640676	0.00613172818660056	ENSSSCG00000024019/ENSSSCG00000022387/ENSSSCG00000005090/ENSSSCG00000063377/ENSSSCG00000027530/ENSSSCG00000013367/ENSSSCG00000013539/ENSSSCG00000010597/ENSSSCG00000015721/ENSSSCG00000015845/ENSSSCG00000029630/ENSSSCG00000007721/ENSSSCG00000034153/ENSSSCG00000033106/ENSSSCG00000006926/ENSSSCG00000020842/ENSSSCG00000012493/ENSSSCG00000002411/ENSSSCG00000001533/ENSSSCG00000038615/ENSSSCG00000034156/…	GTF2H5/TBPL1/MNAT1/GTF2E1/TAF12/GTF2H1/GTF2F1/TAF5/ERCC3/GTF2E2/TAF10/GTF2I/TAF6/GTF2A1L/GTF2B/TAF13/TAF7L/GTF2A1/TAF11/TAF9/GTF2F2/TAF3/TAF4/TAF15	ko:K10845/ko:K03120/ko:K10842/ko:K03136/ko:K03126/ko:K03141/ko:K03138/ko:K03130/ko:K10843/ko:K03137/ko:K03134/ko:K03121/ko:K03131/ko:K03122/ko:K03124/ko:K03127/ko:K03132/ko:K03122/ko:K03135/ko:K14535/ko:K03139/ko:K14650/ko:K03129/ko:K14651	24
ko04218	Cellular senescence	71/2280	143/6215	0.000911282277611924	0.0118090944489837	ENSSSCG00000004387/ENSSSCG00000005134/ENSSSCG00000004505/ENSSSCG00000004636/ENSSSCG00000004588/ENSSSCG00000046003/ENSSSCG00000024453/ENSSSCG00000023437/ENSSSCG00000011679/ENSSSCG00000030413/ENSSSCG00000002787/ENSSSCG00000029578/ENSSSCG00000003395/ENSSSCG00000003909/ENSSSCG00000032648/ENSSSCG00000002989/ENSSSCG00000021917/ENSSSCG00000002898/ENSSSCG00000003413/ENSSSCG00000022545/ENSSSCG00000014280/…	FOXO3/CDKN2A/SMAD2/TRPM7/CCNB2/TSC1/RAF1/ITPR1/ATR/PIK3CA/E2F4/NFATC3/PIK3CD/PIK3R3/RBL2/AKT2/HIPK4/LIN37/MTOR/CALM3/RAD50/HIPK3/HRAS/RELA/MAP2K2/SQSTM1/GATA4/CDK1/PPP1CC/SIRT1/MCU/PPP3CC/VDAC2/CHEK2/BTRC/ATM/CDK6/MRE11/SLC25A31/LIN54/PPID/ZFP36L2/CALM2/TSC2/PPP1CB/PPP3R1/NBN/E2F5/NRAS/HIPK1/SLC25A5/CALM1/LIN52/MAPK14/CCND2/FOXM1/FBXW11/RAD1/CCNB1/CCNA1/FOXO1/RB1/AKT3/LIN9/VDAC3/RBL1/HUS1/RHEB/HI…	ko:K09408/ko:K06621/ko:K04500/ko:K04982/ko:K21770/ko:K07206/ko:K04366/ko:K04958/ko:K06640/ko:K00922/ko:K04682/ko:K17333/ko:K00922/ko:K02649/ko:K16332/ko:K04456/ko:K08826/ko:K21774/ko:K07203/ko:K02183/ko:K10866/ko:K08826/ko:K02833/ko:K04735/ko:K04369/ko:K14381/ko:K09183/ko:K02087/ko:K06269/ko:K11411/ko:K20858/ko:K04348/ko:K15040/ko:K06641/ko:K03362/ko:K04728/ko:K02091/ko:K10865/ko:K05863/ko:K21776…	71
ko04211	Longevity regulating pathway	47/2280	88/6215	0.000937229718173309	0.0118090944489837	ENSSSCG00000004390/ENSSSCG00000004387/ENSSSCG00000004370/ENSSSCG00000005318/ENSSSCG00000046003/ENSSSCG00000030413/ENSSSCG00000032357/ENSSSCG00000040920/ENSSSCG00000003395/ENSSSCG00000003909/ENSSSCG00000002989/ENSSSCG00000003413/ENSSSCG00000027894/ENSSSCG00000029438/ENSSSCG00000003194/ENSSSCG00000013302/ENSSSCG00000013771/ENSSSCG00000037019/ENSSSCG00000013263/ENSSSCG00000031513/ENSSSCG00000013257/…	SESN1/FOXO3/ATG5/CREB3/TSC1/PIK3CA/APPL1/PRKACB/PIK3CD/PIK3R3/AKT2/MTOR/FAM76A/SESN2/AKT1S1/CAT/PRKACA/CAMK4/CREB3L1/HRAS/ATG13/RELA/STK11/SIRT1/IRS1/EIF4E2/CREB1/ATF2/SESN3/FAM76B/EIF4E/ADCY3/TSC2/RB1CC1/NRAS/EHMT2/ATF6B/PRKAG1/ADIPOR2/PRKAA1/FOXO1/AKT3/ADIPOR1/RPTOR/CREB5/PRKAG2/RHEB	ko:K10141/ko:K09408/ko:K08339/ko:K09048/ko:K07206/ko:K00922/ko:K08733/ko:K04345/ko:K00922/ko:K02649/ko:K04456/ko:K07203/ko:K20394/ko:K20394/ko:K16184/ko:K03781/ko:K04345/ko:K05869/ko:K09048/ko:K02833/ko:K08331/ko:K04735/ko:K07298/ko:K11411/ko:K16172/ko:K03259/ko:K05870/ko:K04450/ko:K10141/ko:K20394/ko:K03259/ko:K08043/ko:K07207/ko:K17589/ko:K07828/ko:K11420/ko:K09049/ko:K07200/ko:K07297/ko:K07198…	47
ko05130	Pathogenic Escherichia coli infection	29/2280	49/6215	0.00108137388159543	0.01310126048856	ENSSSCG00000005596/ENSSSCG00000004058/ENSSSCG00000005706/ENSSSCG00000011552/ENSSSCG00000025701/ENSSSCG00000022080/ENSSSCG00000003357/ENSSSCG00000021893/ENSSSCG00000003520/ENSSSCG00000031769/ENSSSCG00000009821/ENSSSCG00000016185/ENSSSCG00000016275/ENSSSCG00000015560/ENSSSCG00000007585/ENSSSCG00000007625/ENSSSCG00000007609/ENSSSCG00000008144/ENSSSCG00000008629/ENSSSCG00000006502/ENSSSCG00000033655/…	ARPC5L/EZR/ABL1/TTLL3/NCK1/RHOA/ACTRT2/ROCK1/CDC42/CTTN/ARPC3/ARPC2/NCL/ARPC5/ACTB/ARPC1B/ARPC1A/NCK2/ROCK2/ARHGEF2/TUBB2B/TUBB/TUBA1B/TUBA1A/TUBA8/ITGB1/ACTG1/WASL/TUBB4B	ko:K05754/ko:K08007/ko:K06619/ko:K05755/ko:K07365/ko:K04513/ko:K05692/ko:K04514/ko:K04393/ko:K06106/ko:K05756/ko:K05758/ko:K11294/ko:K05754/ko:K05692/ko:K05757/ko:K05757/ko:K19862/ko:K17388/ko:K12791/ko:K07375/ko:K07375/ko:K07374/ko:K07374/ko:K07374/ko:K05719/ko:K05692/ko:K05747/ko:K07375	29
ko00562	Inositol phosphate metabolism	39/2280	72/6215	0.00175988581711705	0.0200918756157744	ENSSSCG00000004405/ENSSSCG00000027161/ENSSSCG00000011546/ENSSSCG00000026718/ENSSSCG00000012035/ENSSSCG00000030413/ENSSSCG00000027176/ENSSSCG00000002688/ENSSSCG00000003749/ENSSSCG00000003395/ENSSSCG00000003000/ENSSSCG00000025406/ENSSSCG00000040524/ENSSSCG00000013490/ENSSSCG00000040863/ENSSSCG00000010435/ENSSSCG00000010092/ENSSSCG00000010765/ENSSSCG00000009994/ENSSSCG00000010525/ENSSSCG00000016192/…	FIG4/PIP5K1B/MTMR14/PLCH1/SYNJ1/PIK3CA/SACM1L/PLCG2/PIK3C3/PIK3CD/ITPKC/PIK3C2A/ISYNA1/PIP5K1C/IPMK/MINPP1/PI4KA/INPP5A/MTMR3/PI4K2A/PLCD4/MTMR2/PI4K2B/INPP4A/IMPA1/PI4KB/BPNT2/PIP5K1A/ALDH6A1/PLCZ1/PIK3C2G/TPI1/PIP4K2C/MTMR6/PIP4K2A/MTMR7/PLCB4/INPP5K/INPP5E	ko:K22913/ko:K00889/ko:K18086/ko:K19006/ko:K20279/ko:K00922/ko:K21797/ko:K05859/ko:K00914/ko:K00922/ko:K00911/ko:K00923/ko:K01858/ko:K00889/ko:K00915/ko:K03103/ko:K00888/ko:K01106/ko:K18082/ko:K13711/ko:K05857/ko:K18081/ko:K13711/ko:K01109/ko:K01092/ko:K19801/ko:K15759/ko:K00889/ko:K00140/ko:K05861/ko:K00923/ko:K01803/ko:K00920/ko:K18083/ko:K00920/ko:K18083/ko:K05858/ko:K01106/ko:K20278	39
ko05110	Vibrio cholerae infection	28/2280	48/6215	0.00178594449917995	0.0200918756157744	ENSSSCG00000005037/ENSSSCG00000004854/ENSSSCG00000038914/ENSSSCG00000053522/ENSSSCG00000011916/ENSSSCG00000002688/ENSSSCG00000040920/ENSSSCG00000039267/ENSSSCG00000003357/ENSSSCG00000003132/ENSSSCG00000014255/ENSSSCG00000013771/ENSSSCG00000013992/ENSSSCG00000028694/ENSSSCG00000009766/ENSSSCG00000054202/ENSSSCG00000015453/ENSSSCG00000008441/ENSSSCG00000008578/ENSSSCG00000031432/ENSSSCG00000007585/…	ERO1A/TJP1/SEC61B/ATP6V1G1/ATP6V1A/PLCG2/PRKACB/ATP6V0B/ACTRT2/KDELR1/SLC12A2/PRKACA/ARF1/ATP6V1B2/ATP6V0A2/SEC61G/PDIA4/ATP6V1E2/ADCY3/KDELR2/ACTB/ATP6V1H/ATP6V1C1/ATP6V1D/SEC61A2/ATP6V0A1/ACTG1/ATP6V1F	ko:K10950/ko:K05701/ko:K09481/ko:K02152/ko:K02145/ko:K05859/ko:K04345/ko:K03661/ko:K05692/ko:K10949/ko:K10951/ko:K04345/ko:K07937/ko:K02147/ko:K02154/ko:K07342/ko:K09582/ko:K02150/ko:K08043/ko:K10949/ko:K05692/ko:K02144/ko:K02148/ko:K02149/ko:K10956/ko:K02154/ko:K05692/ko:K02151	28
ko03420	Nucleotide excision repair	23/2280	38/6215	0.00232541967439478	0.0252588688770467	ENSSSCG00000005368/ENSSSCG00000024019/ENSSSCG00000005436/ENSSSCG00000005478/ENSSSCG00000005090/ENSSSCG00000011804/ENSSSCG00000055289/ENSSSCG00000003216/ENSSSCG00000013367/ENSSSCG00000013747/ENSSSCG00000013094/ENSSSCG00000013243/ENSSSCG00000015721/ENSSSCG00000023886/ENSSSCG00000008788/ENSSSCG00000028504/ENSSSCG00000007881/ENSSSCG00000029478/ENSSSCG00000012757/ENSSSCG00000034230/ENSSSCG00000016934/…	XPA/GTF2H5/RAD23B/POLE3/MNAT1/RFC4/ERCC1/POLD1/GTF2H1/RAD23A/DDB1/DDB2/ERCC3/RPA3/RFC1/RFC2/ERCC4/CUL4B/CETN2/RBX1/ERCC8/CUL4A/RFC3	ko:K10847/ko:K10845/ko:K10839/ko:K02326/ko:K10842/ko:K10755/ko:K10849/ko:K02327/ko:K03141/ko:K10839/ko:K10610/ko:K10140/ko:K10843/ko:K10740/ko:K10754/ko:K10755/ko:K10848/ko:K10609/ko:K10840/ko:K03868/ko:K10570/ko:K10609/ko:K10756	23
ko04919	Thyroid hormone signaling pathway	55/2280	110/6215	0.00271439242408978	0.0285011204529426	ENSSSCG00000025777/ENSSSCG00000004432/ENSSSCG00000004419/ENSSSCG00000005720/ENSSSCG00000024453/ENSSSCG00000012050/ENSSSCG00000011714/ENSSSCG00000030413/ENSSSCG00000011889/ENSSSCG00000002688/ENSSSCG00000040920/ENSSSCG00000003395/ENSSSCG00000003909/ENSSSCG00000003357/ENSSSCG00000002989/ENSSSCG00000003256/ENSSSCG00000003413/ENSSSCG00000003613/ENSSSCG00000014388/ENSSSCG00000013771/ENSSSCG00000013033/…	ESR1/HDAC2/SLC16A10/MED27/RAF1/RCAN1/MED12L/PIK3CA/GSK3B/PLCG2/PRKACB/PIK3CD/PIK3R3/ACTRT2/AKT2/PRKCG/MTOR/HDAC1/HDAC3/PRKACA/BAD/HRAS/MAP2K2/GATA4/MED13L/PLCD4/STAT1/MED17/NCOA1/CREBBP/TSC2/PDPK1/ACTB/NCOA2/ATP1A1/NRAS/ATP1A4/DIO2/SIN3A/NOTCH4/PLCZ1/EP300/TBC1D4/FOXO1/MED4/AKT3/PLCB4/NCOA3/MED13/KAT2A/MED1/MED24/NCOR1/ACTG1/RHEB	ko:K08550/ko:K06067/ko:K08187/ko:K15170/ko:K04366/ko:K17901/ko:K15162/ko:K00922/ko:K03083/ko:K05859/ko:K04345/ko:K00922/ko:K02649/ko:K05692/ko:K04456/ko:K19663/ko:K07203/ko:K06067/ko:K11404/ko:K04345/ko:K02158/ko:K02833/ko:K04369/ko:K09183/ko:K15164/ko:K05857/ko:K11220/ko:K15133/ko:K09101/ko:K04498/ko:K07207/ko:K06276/ko:K05692/ko:K09101/ko:K01539/ko:K07828/ko:K01539/ko:K17904/ko:K11644/ko:K20996…	55
ko04910	Insulin signaling pathway	64/2280	132/6215	0.00332875911475861	0.0338244877789988	ENSSSCG00000005015/ENSSSCG00000005024/ENSSSCG00000032332/ENSSSCG00000005719/ENSSSCG00000046003/ENSSSCG00000024453/ENSSSCG00000011745/ENSSSCG00000022486/ENSSSCG00000030413/ENSSSCG00000011889/ENSSSCG00000011363/ENSSSCG00000040920/ENSSSCG00000030361/ENSSSCG00000003395/ENSSSCG00000003909/ENSSSCG00000002844/ENSSSCG00000002989/ENSSSCG00000003413/ENSSSCG00000022545/ENSSSCG00000013388/ENSSSCG00000013771/…	SOS2/PYGL/SOCS4/RAPGEF1/TSC1/RAF1/PRKCI/CBLB/PIK3CA/GSK3B/PRKAR2A/PRKACB/PRKCZ/PIK3CD/PIK3R3/PHKB/AKT2/MTOR/CALM3/PDE3B/PRKACA/MKNK2/BAD/HRAS/MAP2K2/MAPK9/PPP1CC/CRKL/HK1/ACACB/MAPK8/IRS1/EIF4E2/PPP1R3B/CBL/MAPK10/EIF4E/CALM2/SOS1/PHKG2/TSC2/PDPK1/PRKAR1B/PPP1CB/NRAS/CALM1/PPP1R3E/PRKAG1/PRKAA1/FOXO1/AKT3/IKBKB/PTPN1/PYGB/G6PC3/CRK/PRKAR1A/FASN/GRB2/RPTOR/EXOC7/PRKAG2/RHEB/BRAF	ko:K03099/ko:K00688/ko:K04697/ko:K06277/ko:K07206/ko:K04366/ko:K06069/ko:K22517/ko:K00922/ko:K03083/ko:K04739/ko:K04345/ko:K18952/ko:K00922/ko:K02649/ko:K07190/ko:K04456/ko:K07203/ko:K02183/ko:K13296/ko:K04345/ko:K04372/ko:K02158/ko:K02833/ko:K04369/ko:K04440/ko:K06269/ko:K04438/ko:K00844/ko:K01946/ko:K04440/ko:K16172/ko:K03259/ko:K07189/ko:K04707/ko:K04440/ko:K03259/ko:K02183/ko:K03099/ko:K00871…	64
ko05203	Viral carcinogenesis	74/2280	157/6215	0.00422103439902172	0.0415508073653701	ENSSSCG00000004432/ENSSSCG00000005134/ENSSSCG00000005318/ENSSSCG00000022387/ENSSSCG00000004832/ENSSSCG00000028031/ENSSSCG00000030413/ENSSSCG00000011833/ENSSSCG00000063377/ENSSSCG00000022080/ENSSSCG00000040920/ENSSSCG00000031912/ENSSSCG00000003949/ENSSSCG00000003395/ENSSSCG00000003909/ENSSSCG00000032648/ENSSSCG00000003809/ENSSSCG00000002965/ENSSSCG00000003613/ENSSSCG00000003488/ENSSSCG00000003520/…	HDAC2/CDKN2A/CREB3/TBPL1/UBE3A/HDAC11/PIK3CA/DLG1/GTF2E1/RHOA/PRKACB/JUN/CDC20/PIK3CD/PIK3R3/RBL2/JAK1/ACTN4/HDAC1/UBR4/CDC42/GTF2H1/HDAC3/PRKACA/DDB1/CREB3L1/BAD/HRAS/RELA/IRF7/CDK1/RANBP1/YWHAH/CREB1/HDAC4/GTF2E2/ATF2/HDAC9/CDK6/RBPJ/USP7/CREBBP/RAC1/MAD1L1/EIF2AK2/GTF2A1L/YWHAQ/GTF2B/H2BC18/NRAS/YWHAZ/PSMC1/GTF2A1/SNW1/ATF6B/HIST1H2BD/SRF/PYROXD1/CCND2/CHD4/EP300/IL6ST/CCNA1/RB1/POLB/YWHAB/RBL…	ko:K06067/ko:K06621/ko:K09048/ko:K03120/ko:K10587/ko:K11418/ko:K00922/ko:K12076/ko:K03136/ko:K04513/ko:K04345/ko:K04448/ko:K03363/ko:K00922/ko:K02649/ko:K16332/ko:K11217/ko:K05699/ko:K06067/ko:K10691/ko:K04393/ko:K03141/ko:K11404/ko:K04345/ko:K10610/ko:K09048/ko:K02158/ko:K02833/ko:K04735/ko:K09447/ko:K02087/ko:K15306/ko:K16198/ko:K05870/ko:K11406/ko:K03137/ko:K04450/ko:K11409/ko:K02091/ko:K06053…	74
ko05100	Bacterial invasion of epithelial cells	39/2280	75/6215	0.0045971174120361	0.0438815752967082	ENSSSCG00000005596/ENSSSCG00000037131/ENSSSCG00000011552/ENSSSCG00000030413/ENSSSCG00000022080/ENSSSCG00000003395/ENSSSCG00000003909/ENSSSCG00000003357/ENSSSCG00000003419/ENSSSCG00000003520/ENSSSCG00000014339/ENSSSCG00000013630/ENSSSCG00000031769/ENSSSCG00000009821/ENSSSCG00000036480/ENSSSCG00000010095/ENSSSCG00000010313/ENSSSCG00000035045/ENSSSCG00000016185/ENSSSCG00000016370/ENSSSCG00000038958/…	ARPC5L/CLTA/TTLL3/PIK3CA/RHOA/PIK3CD/PIK3R3/ACTRT2/MAD2L2/CDC42/CTNNA1/DNM2/CTTN/ARPC3/CTNNA3/CRKL/VCL/DOCK1/ARPC2/SEPTIN2/DNM3/ARPC5/CBL/ILK/ARHGAP10/CTNNA2/SEPTIN12/RAC1/ACTB/ARPC1B/ARPC1A/PTK2/CD2AP/ITGB1/CLTC/CRK/ACTG1/WASL/ELMO1	ko:K05754/ko:K04644/ko:K05755/ko:K00922/ko:K04513/ko:K00922/ko:K02649/ko:K05692/ko:K13728/ko:K04393/ko:K05691/ko:K01528/ko:K06106/ko:K05756/ko:K05691/ko:K04438/ko:K05700/ko:K13708/ko:K05758/ko:K16942/ko:K01528/ko:K05754/ko:K04707/ko:K06272/ko:K13736/ko:K05691/ko:K16938/ko:K04392/ko:K05692/ko:K05757/ko:K05757/ko:K05725/ko:K13738/ko:K05719/ko:K04646/ko:K04438/ko:K05692/ko:K05747/ko:K12366	39
ko04150	mTOR signaling pathway	71/2280	151/6215	0.00538392780568317	0.0498805076114764	ENSSSCG00000005015/ENSSSCG00000005174/ENSSSCG00000004022/ENSSSCG00000004318/ENSSSCG00000053522/ENSSSCG00000029169/ENSSSCG00000046003/ENSSSCG00000011572/ENSSSCG00000024453/ENSSSCG00000025374/ENSSSCG00000011916/ENSSSCG00000030413/ENSSSCG00000011408/ENSSSCG00000011889/ENSSSCG00000022080/ENSSSCG00000059665/ENSSSCG00000003673/ENSSSCG00000003395/ENSSSCG00000003909/ENSSSCG00000002989/ENSSSCG00000002714/…	SOS2/RRAGA/RPS6KA2/RRAGD/ATP6V1G1/MAPKAP1/TSC1/SEC13/RAF1/DVL3/ATP6V1A/PIK3CA/ZMYND10/GSK3B/RHOA/CEP192/SEH1L/PIK3CD/PIK3R3/AKT2/WDR59/PRKCG/MTOR/FAM76A/SESN2/AKT1S1/FNIP1/HRAS/MAP2K2/STK11/FZD3/CLIP1/ATP6V1B2/CHUK/IRS1/GRB14/EIF4E2/CAB39/STRADB/MIOS/FAM76B/EIF4E/LAMTOR3/SOS1/ATP6V1E2/TSC2/PDPK1/WDR24/NPRL3/DEPTOR/LAMTOR2/ATP6V1H/NRAS/ATP6V1C1/ATP6V1D/TBC1D7/EIF4B/SLC38A9/RICTOR/PRKAA1/CAB39L/AKT…	ko:K03099/ko:K16185/ko:K04373/ko:K16186/ko:K02152/ko:K20410/ko:K07206/ko:K14004/ko:K04366/ko:K02353/ko:K02145/ko:K00922/ko:K20405/ko:K03083/ko:K04513/ko:K14299/ko:K14299/ko:K00922/ko:K02649/ko:K04456/ko:K20409/ko:K19663/ko:K07203/ko:K20394/ko:K20394/ko:K16184/ko:K20400/ko:K02833/ko:K04369/ko:K07298/ko:K02329/ko:K10421/ko:K02147/ko:K04467/ko:K16172/ko:K20064/ko:K03259/ko:K08272/ko:K17532/ko:K20407…	71

## Sheet: KEGG_Spermatids
KEGGID	Description	GeneRatio	BgRatio	pvalue	padj	geneID	geneName	keggID	Count
ko03010	Ribosome	69/1577	86/6215	9.24313428229618e-27	2.86537162751182e-24	ENSSSCG00000038507/ENSSSCG00000004945/ENSSSCG00000004970/ENSSSCG00000005001/ENSSSCG00000034227/ENSSSCG00000004047/ENSSSCG00000004177/ENSSSCG00000023158/ENSSSCG00000035904/ENSSSCG00000035811/ENSSSCG00000011179/ENSSSCG00000026981/ENSSSCG00000037030/ENSSSCG00000037236/ENSSSCG00000040273/ENSSSCG00000027573/ENSSSCG00000033374/ENSSSCG00000003930/ENSSSCG00000054047/ENSSSCG00000004002/ENSSSCG00000020817/…	RPS29/RPL4/RPLP1/RPL10L/RPL35/MRPL18/RPS12/RPS27L/RPL7A/RPL32/MRPL3/MRPS6/RPL15/RPSA/RPL35A/RPL29/MRPL20/RPS8/RPL22/RPS5/RPS16/RPS19/RPL28/RPS9/RPS11/RPL18/RPS14/RPS13/UBA52/MRPL16/RPS15/RPL36/FAU/RPL6/RPLP0/RPL37A/MRPS14/RPS3/RPL27A/MRPL17/RPS3A/RPL9/MRPS18C/MRPL19/MRPL30/MRPL35/MRPL33/MRPS9/MRPL28/RPS27A/RPS7/MRPL13/MRPL15/RPS4X/RPS17/RPS18/MRPL2/RPS10/RPL3/RPL26L1/RPL37/MRPL22/RPS21/RPL23/RPL2…	ko:K02980/ko:K02930/ko:K02942/ko:K02866/ko:K02918/ko:K02881/ko:K02951/ko:K02978/ko:K02936/ko:K02912/ko:K02906/ko:K02990/ko:K02877/ko:K02998/ko:K02917/ko:K02905/ko:K02887/ko:K02995/ko:K02891/ko:K02989/ko:K02960/ko:K02966/ko:K02903/ko:K02997/ko:K02949/ko:K02883/ko:K02955/ko:K02953/ko:K02927/ko:K02878/ko:K02958/ko:K02920/ko:K02983/ko:K02934/ko:K02941/ko:K02921/ko:K02954/ko:K02985/ko:K02900/ko:K02879…	69
ko05012	Parkinson disease	82/1577	124/6215	5.98244750479526e-22	9.27279363243265e-20	ENSSSCG00000004499/ENSSSCG00000004317/ENSSSCG00000038399/ENSSSCG00000027165/ENSSSCG00000012042/ENSSSCG00000011764/ENSSSCG00000011356/ENSSSCG00000011399/ENSSSCG00000040920/ENSSSCG00000003653/ENSSSCG00000038826/ENSSSCG00000003334/ENSSSCG00000003385/ENSSSCG00000027085/ENSSSCG00000035612/ENSSSCG00000020926/ENSSSCG00000040325/ENSSSCG00000014289/ENSSSCG00000014371/ENSSSCG00000013771/ENSSSCG00000013778/…	ATP5F1A/UBE2J1/ATP5PF/UBE2G2/ATP5PO/NDUFB5/UQCRC1/GNAI2/PRKACB/NDUFS5/NDUFV2/UBE2J2/PARK7/UQCRFS1/COX6B2/SDHB/COX7C/UQCRQ/NDUFA2/PRKACA/NDUFB7/NDUFA13/NDUFS3/COX8A/UQCR11/NDUFA7/ATP5F1D/NDUFS8/NDUFA11/VDAC2/UQCR10/COX6A1/NDUFB8/NDUFA10/ATP5MC3/NDUFA4/GNAI1/NDUFC2/NDUFC1/COX7A2L/COX5B/NDUFB10/NDUFAB1/UQCRC2/UQCRB/GNAI3/ATP5PB/COX6C/SDHC/NDUFS2/SLC25A5/NDUFA1/COX7B/NDUFB1/COX5A/ATP5MC2/NDUFA9/NDUFA…	ko:K02132/ko:K10578/ko:K02131/ko:K04555/ko:K02137/ko:K03961/ko:K00414/ko:K04630/ko:K04345/ko:K03938/ko:K03943/ko:K04554/ko:K05687/ko:K00411/ko:K02267/ko:K00235/ko:K02272/ko:K00418/ko:K03946/ko:K04345/ko:K03963/ko:K11353/ko:K03936/ko:K02273/ko:K00420/ko:K03951/ko:K02134/ko:K03941/ko:K03956/ko:K15040/ko:K00419/ko:K02266/ko:K03964/ko:K03954/ko:K02128/ko:K03948/ko:K04630/ko:K03968/ko:K03967/ko:K02270…	82
ko05016	Huntington disease	100/1577	171/6215	1.31168703098801e-20	1.35540993202094e-18	ENSSSCG00000033763/ENSSSCG00000004432/ENSSSCG00000004499/ENSSSCG00000037131/ENSSSCG00000022387/ENSSSCG00000038399/ENSSSCG00000023437/ENSSSCG00000021355/ENSSSCG00000012042/ENSSSCG00000024437/ENSSSCG00000011764/ENSSSCG00000011356/ENSSSCG00000058884/ENSSSCG00000003653/ENSSSCG00000038826/ENSSSCG00000027085/ENSSSCG00000035612/ENSSSCG00000020926/ENSSSCG00000040325/ENSSSCG00000021427/ENSSSCG00000014289/…	GNAQ/HDAC2/ATP5F1A/CLTA/TBPL1/ATP5PF/ITPR1/SOD1/ATP5PO/AP2M1/NDUFB5/UQCRC1/DNALI1/NDUFS5/NDUFV2/UQCRFS1/COX6B2/SDHB/COX7C/DCTN4/UQCRQ/NDUFA2/NDUFB7/NDUFA13/AP2A2/NDUFS3/COX8A/UQCR11/POLR2G/NDUFA7/ATP5F1D/NDUFS8/POLR2E/NDUFA11/TFAM/VDAC2/UQCR10/COX6A1/NDUFB8/DNAH10/CREB1/NDUFA10/POLR2D/DNAH7/ATP5MC3/NDUFA4/RCOR3/NDUFC2/NDUFC1/DCTN1/COX7A2L/COX5B/HIP1/CREBBP/NDUFB10/NDUFAB1/UQCRC2/UQCRB/ATP5PB/POLR…	ko:K04634/ko:K06067/ko:K02132/ko:K04644/ko:K03120/ko:K02131/ko:K04958/ko:K04565/ko:K02137/ko:K11826/ko:K03961/ko:K00414/ko:K10410/ko:K03938/ko:K03943/ko:K00411/ko:K02267/ko:K00235/ko:K02272/ko:K10426/ko:K00418/ko:K03946/ko:K03963/ko:K11353/ko:K11824/ko:K03936/ko:K02273/ko:K00420/ko:K03015/ko:K03951/ko:K02134/ko:K03941/ko:K03013/ko:K03956/ko:K11830/ko:K15040/ko:K00419/ko:K02266/ko:K03964/ko:K10408…	100
ko00190	Oxidative phosphorylation	75/1577	113/6215	2.59171140378766e-20	2.00857633793544e-18	ENSSSCG00000004499/ENSSSCG00000053522/ENSSSCG00000038399/ENSSSCG00000012042/ENSSSCG00000011764/ENSSSCG00000011356/ENSSSCG00000003653/ENSSSCG00000038826/ENSSSCG00000039267/ENSSSCG00000027085/ENSSSCG00000035612/ENSSSCG00000020926/ENSSSCG00000040325/ENSSSCG00000014289/ENSSSCG00000014371/ENSSSCG00000013778/ENSSSCG00000056961/ENSSSCG00000032081/ENSSSCG00000013046/ENSSSCG00000013436/ENSSSCG00000041220/…	ATP5F1A/ATP6V1G1/ATP5PF/ATP5PO/NDUFB5/UQCRC1/NDUFS5/NDUFV2/ATP6V0B/UQCRFS1/COX6B2/SDHB/COX7C/UQCRQ/NDUFA2/NDUFB7/NDUFA13/NDUFS3/COX8A/UQCR11/NDUFA7/ATP5F1D/NDUFS8/NDUFA11/ATP6V1B2/UQCR10/COX6A1/NDUFB8/ATP6V0A2/NDUFA10/ATP5MC3/NDUFA4/NDUFC2/NDUFC1/PPA2/COX7A2L/COX5B/NDUFB10/NDUFAB1/UQCRC2/UQCRB/ATP5PB/COX6C/ATP6V1C1/SDHC/NDUFS2/NDUFA1/COX7B/ATP6V1D/NDUFB1/COX5A/ATP5MC2/NDUFA9/NDUFA6/NDUFS4/SDHA/ND…	ko:K02132/ko:K02152/ko:K02131/ko:K02137/ko:K03961/ko:K00414/ko:K03938/ko:K03943/ko:K03661/ko:K00411/ko:K02267/ko:K00235/ko:K02272/ko:K00418/ko:K03946/ko:K03963/ko:K11353/ko:K03936/ko:K02273/ko:K00420/ko:K03951/ko:K02134/ko:K03941/ko:K03956/ko:K02147/ko:K00419/ko:K02266/ko:K03964/ko:K02154/ko:K03954/ko:K02128/ko:K03948/ko:K03968/ko:K03967/ko:K01507/ko:K02270/ko:K02265/ko:K03966/ko:K03955/ko:K00415…	75
ko03040	Spliceosome	71/1577	115/6215	1.00945925989388e-16	6.16308806983851e-15	ENSSSCG00000005786/ENSSSCG00000004403/ENSSSCG00000005366/ENSSSCG00000004661/ENSSSCG00000011601/ENSSSCG00000038900/ENSSSCG00000033653/ENSSSCG00000011684/ENSSSCG00000027323/ENSSSCG00000030225/ENSSSCG00000011329/ENSSSCG00000003849/ENSSSCG00000003643/ENSSSCG00000025653/ENSSSCG00000037481/ENSSSCG00000025323/ENSSSCG00000003596/ENSSSCG00000033500/ENSSSCG00000036293/ENSSSCG00000023792/ENSSSCG00000026644/…	SNRPA1/CDC40/NCBP1/MYEF2/LSM3/ISY1/U2AF1/U2SURP/NCBP2/TRA2B/CCDC12/MAGOH/SF3A3/THOC1/SYF2/SF3B3/SNRNP40/SNRPD2/SRSF10/SNRNP70/DDX46/ZMAT2/LSM4/LSM7/SF3B2/HNRNPM/SF3A1/SRSF9/PRPF40A/SF3B1/CWC15/TRA2A/HSPA8/SNRPE/DHX15/LSM6/SRSF7/SF3B6/BUD31/SNRNP200/SNRPG/PUF60/RBM8A/SF3B4/PRPF3/RBMXL1/THOC2/SRSF5/SNW1/RBM25/CDC5L/HSPA1L/DDX39B/SRSF3/HNRNPA1L3/SNRPF/PHF5A/SNU13/SLU7/HNRNPU/RBM17/PRPF6/SRSF6/CTNNBL…	ko:K11092/ko:K12816/ko:K12882/ko:K12887/ko:K12622/ko:K12870/ko:K12836/ko:K12842/ko:K12883/ko:K12897/ko:K12871/ko:K12877/ko:K12827/ko:K12878/ko:K12868/ko:K12830/ko:K12857/ko:K11096/ko:K12900/ko:K11093/ko:K12811/ko:K12848/ko:K12623/ko:K12626/ko:K12829/ko:K12887/ko:K12825/ko:K21123/ko:K12821/ko:K12828/ko:K12863/ko:K12897/ko:K03283/ko:K11097/ko:K12820/ko:K12625/ko:K12896/ko:K12833/ko:K12873/ko:K12854…	71
ko04141	Protein processing in endoplasmic reticulum	88/1577	157/6215	1.19285575545262e-16	6.16308806983851e-15	ENSSSCG00000004382/ENSSSCG00000004908/ENSSSCG00000038914/ENSSSCG00000005300/ENSSSCG00000004317/ENSSSCG00000005436/ENSSSCG00000004826/ENSSSCG00000005601/ENSSSCG00000004700/ENSSSCG00000011572/ENSSSCG00000029608/ENSSSCG00000030567/ENSSSCG00000011612/ENSSSCG00000027165/ENSSSCG00000011214/ENSSSCG00000011798/ENSSSCG00000002822/ENSSSCG00000003334/ENSSSCG00000002846/ENSSSCG00000040663/ENSSSCG00000003505/…	SEC63/LMAN1/SEC61B/VCP/UBE2J1/RAD23B/SELENOS/HSPA5/PDIA3/SEC13/SEC62/SSR3/RPN1/UBE2G2/NGLY1/DNAJB11/AMFR/UBE2J2/DNAJA2/HERPUD1/DDOST/SKP1/SAR1B/SEC24A/SIL1/UBE2D2/RAD23A/CALR/LMAN2/UBXN6/CANX/ERP29/SAR1A/ERO1B/XBP1/MAPK8/DNAJB2/DNAJC10/NFE2L2/UGGT1/SEC61G/STT3A/PDIA4/BCAP29/UBQLN3/HSPA8/HYOU1/YOD1/SEC24D/MAPK10/SEC24B/HSPA4L/SEC31A/EIF2AK2/ERLEC1/PDIA6/DERL1/TRAM1/DNAJC5B/SSR2/UBXN2B/MAN1A2/ATF6/…	ko:K09540/ko:K10080/ko:K09481/ko:K13525/ko:K10578/ko:K10839/ko:K14025/ko:K09490/ko:K08056/ko:K14004/ko:K12275/ko:K13251/ko:K12666/ko:K04555/ko:K01456/ko:K09517/ko:K10636/ko:K04554/ko:K09503/ko:K14027/ko:K12670/ko:K03094/ko:K07953/ko:K14007/ko:K14001/ko:K06689/ko:K10839/ko:K08057/ko:K10082/ko:K14011/ko:K08054/ko:K09586/ko:K07953/ko:K10976/ko:K09027/ko:K04440/ko:K09508/ko:K09530/ko:K05638/ko:K11718…	88
ko05010	Alzheimer disease	82/1577	149/6215	5.68818960005578e-15	2.51905539431042e-13	ENSSSCG00000033763/ENSSSCG00000004499/ENSSSCG00000038399/ENSSSCG00000012022/ENSSSCG00000023437/ENSSSCG00000012042/ENSSSCG00000011764/ENSSSCG00000011889/ENSSSCG00000011455/ENSSSCG00000011356/ENSSSCG00000003653/ENSSSCG00000038826/ENSSSCG00000027085/ENSSSCG00000035612/ENSSSCG00000020926/ENSSSCG00000022545/ENSSSCG00000003088/ENSSSCG00000040325/ENSSSCG00000014289/ENSSSCG00000014371/ENSSSCG00000013778/…	GNAQ/ATP5F1A/ATP5PF/APP/ITPR1/ATP5PO/NDUFB5/GSK3B/CACNA1D/UQCRC1/NDUFS5/NDUFV2/UQCRFS1/COX6B2/SDHB/CALM3/APOE/COX7C/UQCRQ/NDUFA2/NDUFB7/NDUFA13/NDUFS3/COX8A/UQCR11/NDUFA7/ATP5F1D/NDUFS8/NDUFA11/ATP2A2/PPP3CB/PPP3CC/UQCR10/COX6A1/MAPK1/NDUFB8/NDUFA10/ATP5MC3/NDUFA4/NDUFC2/NDUFC1/PPP3CA/COX7A2L/CALM2/COX5B/NDUFB10/RTN4/NDUFAB1/UQCRC2/PPP3R1/UQCRB/ATP5PB/COX6C/SDHC/ATF6/NDUFS2/NDUFA1/COX7B/CALM1/PSE…	ko:K04634/ko:K02132/ko:K02131/ko:K04520/ko:K04958/ko:K02137/ko:K03961/ko:K03083/ko:K04851/ko:K00414/ko:K03938/ko:K03943/ko:K00411/ko:K02267/ko:K00235/ko:K02183/ko:K04524/ko:K02272/ko:K00418/ko:K03946/ko:K03963/ko:K11353/ko:K03936/ko:K02273/ko:K00420/ko:K03951/ko:K02134/ko:K03941/ko:K03956/ko:K05853/ko:K04348/ko:K04348/ko:K00419/ko:K02266/ko:K04371/ko:K03964/ko:K03954/ko:K02128/ko:K03948/ko:K03968…	82
ko04714	Thermogenesis	101/1577	203/6215	2.78096201929908e-14	1.07762278247839e-12	ENSSSCG00000005015/ENSSSCG00000004859/ENSSSCG00000004499/ENSSSCG00000004064/ENSSSCG00000046003/ENSSSCG00000038399/ENSSSCG00000012042/ENSSSCG00000011762/ENSSSCG00000011764/ENSSSCG00000011340/ENSSSCG00000011356/ENSSSCG00000011371/ENSSSCG00000040920/ENSSSCG00000003653/ENSSSCG00000038826/ENSSSCG00000027085/ENSSSCG00000003357/ENSSSCG00000003018/ENSSSCG00000035612/ENSSSCG00000003559/ENSSSCG00000020926/…	SOS2/ZNF516/ATP5F1A/ARID1B/TSC1/ATP5PF/ATP5PO/ACTL6A/NDUFB5/SMARCC1/UQCRC1/NDUFAF3/PRKACB/NDUFS5/NDUFV2/UQCRFS1/ACTRT2/LIPE/COX6B2/ARID1A/SDHB/KDM1A/MTOR/COX7C/UQCRQ/ACSL6/NDUFA2/PRKACA/NDUFB7/NDUFA13/SMARCA4/NDUFS3/COX8A/UQCR11/NDUFA7/ATP5F1D/NDUFS8/NDUFA11/SMARCB1/UQCR10/COX6A1/NDUFB8/ACSL3/CREB1/NDUFA10/ATF2/ATP5MC3/NDUFA4/NDUFC2/NDUFC1/COX7A2L/SOS1/COX5B/COA5/KDM3A/NDUFB10/ACTB/NDUFAF7/NDUFAB…	ko:K03099/ko:K22411/ko:K02132/ko:K11653/ko:K07206/ko:K02131/ko:K02137/ko:K11340/ko:K03961/ko:K11649/ko:K00414/ko:K09008/ko:K04345/ko:K03938/ko:K03943/ko:K00411/ko:K05692/ko:K07188/ko:K02267/ko:K11653/ko:K00235/ko:K11450/ko:K07203/ko:K02272/ko:K00418/ko:K01897/ko:K03946/ko:K04345/ko:K03963/ko:K11353/ko:K11647/ko:K03936/ko:K02273/ko:K00420/ko:K03951/ko:K02134/ko:K03941/ko:K03956/ko:K11648/ko:K00419…	101
ko03050	Proteasome	32/1577	41/6215	1.98790917189365e-12	6.84724270318925e-11	ENSSSCG00000005038/ENSSSCG00000005590/ENSSSCG00000027257/ENSSSCG00000005072/ENSSSCG00000011494/ENSSSCG00000046387/ENSSSCG00000035914/ENSSSCG00000039235/ENSSSCG00000032908/ENSSSCG00000036658/ENSSSCG00000013391/ENSSSCG00000014559/ENSSSCG00000016272/ENSSSCG00000015424/ENSSSCG00000008412/ENSSSCG00000034984/ENSSSCG00000006628/ENSSSCG00000006830/ENSSSCG00000002433/ENSSSCG00000036924/ENSSSCG00000054516/…	PSMC6/PSMB7/PSMB1/PSMA3/PSMD6/PSMD2/PSMB2/PSMC4/PSMD7/PSMD8/PSMA1/PSMD13/PSMD1/PSMC2/PSME4/PSMB4/PSMD4/PSMA5/PSMC1/PSMA4/PSMA6/PSME1/POMP/ADRM1/PSMA7/PSMF1/PSMD3/PSMD11/PSME3/PSMD12/PSMC5/PSMA2	ko:K03064/ko:K02739/ko:K02732/ko:K02727/ko:K03037/ko:K03028/ko:K02734/ko:K03063/ko:K03038/ko:K03031/ko:K02725/ko:K03039/ko:K03032/ko:K03061/ko:K06699/ko:K02736/ko:K03029/ko:K02729/ko:K03062/ko:K02728/ko:K02730/ko:K06696/ko:K11599/ko:K06691/ko:K02731/ko:K06700/ko:K03033/ko:K03036/ko:K06698/ko:K03035/ko:K03066/ko:K02726	32
ko03013	RNA transport	75/1577	144/6215	3.58614799563285e-12	1.11170587864618e-10	ENSSSCG00000022828/ENSSSCG00000004105/ENSSSCG00000004489/ENSSSCG00000005366/ENSSSCG00000005711/ENSSSCG00000004691/ENSSSCG00000011572/ENSSSCG00000011516/ENSSSCG00000031249/ENSSSCG00000011769/ENSSSCG00000030255/ENSSSCG00000027323/ENSSSCG00000011270/ENSSSCG00000011803/ENSSSCG00000011794/ENSSSCG00000003849/ENSSSCG00000059665/ENSSSCG00000003673/ENSSSCG00000029808/ENSSSCG00000025653/ENSSSCG00000032947/…	PNN/NUP43/EEF1A1/NCBP1/NUP214/EIF3J/SEC13/EIF4E3/PTTG1IP/FXR1/EIF4G1/NCBP2/EIF1B/EIF4A2/SENP2/MAGOH/CEP192/SEH1L/EIF2B3/THOC1/SRRM1/EIF4G3/TMEM167A/EIF4G2/EIF3G/UPF1/NUP133/THOC5/RAN/EIF3A/NUP35/SUMO1/NUP98/TPR/EIF3F/EIF4E/EIF5B/RANBP2/XPO1/NUP210L/RBM8A/DDX20/EIF3E/EIF3H/PABPC1/FMR1/UPF3B/THOC2/EIF1AX/NUP153/EIF2S1/XPO5/DDX39B/STRAP/EIF4B/NUP50/RANGAP1/XPOT/PYM1/PAIP1/NUP155/UPF3A/SAP18/NXT1/RAE…	ko:K13114/ko:K14305/ko:K03231/ko:K12882/ko:K14317/ko:K03245/ko:K14004/ko:K03259/ko:K12160/ko:K15516/ko:K03260/ko:K12883/ko:K03113/ko:K03257/ko:K03345/ko:K12877/ko:K14299/ko:K14299/ko:K03241/ko:K12878/ko:K13171/ko:K03260/ko:K14527/ko:K03260/ko:K03248/ko:K14326/ko:K14300/ko:K13174/ko:K07936/ko:K03254/ko:K14313/ko:K12160/ko:K14297/ko:K09291/ko:K03249/ko:K03259/ko:K03243/ko:K12172/ko:K14290/ko:K14314…	75
ko04144	Endocytosis	101/1577	223/6215	4.0656599394493e-11	1.14577689202662e-09	ENSSSCG00000032312/ENSSSCG00000005012/ENSSSCG00000004385/ENSSSCG00000005596/ENSSSCG00000004505/ENSSSCG00000004893/ENSSSCG00000004639/ENSSSCG00000037131/ENSSSCG00000004044/ENSSSCG00000042703/ENSSSCG00000011552/ENSSSCG00000011615/ENSSSCG00000022486/ENSSSCG00000037653/ENSSSCG00000024437/ENSSSCG00000011237/ENSSSCG00000031147/ENSSSCG00000022080/ENSSSCG00000034863/ENSSSCG00000023677/ENSSSCG00000003872/…	RAB11A/ARF6/SNX3/ARPC5L/SMAD2/VPS4B/USP8/CLTA/IGF2R/SNX1/TTLL3/RAB7A/CBLB/RAB5A/AP2M1/PDCD6IP/ACAP2/RHOA/PARD6A/CHMP1A/EPS15/PRKCZ/CHMP2A/VPS35/VPS4A/IST1/CYTH2/CAPZB/CDC42/CBLC/SNX2/ARF1/AP2A2/ZFYVE16/SH3GL1/RUFY1/EHD1/ARPC3/VPS29/RAB4A/RUFY2/VPS26A/GIT2/RAB11FIP2/GBF1/ARPC2/KIF5C/AGAP1/DNM3/ARPC5/HSPA8/CBL/RUFY3/GRK4/RNF151/CYTH3/SMURF1/ARPC1A/ASAP1/ARFGEF1/WWP1/VPS28/PIP5K1A/CAPZA1/SNX6/SH3GL3…	ko:K07904/ko:K07941/ko:K17918/ko:K05754/ko:K04500/ko:K12196/ko:K11839/ko:K04644/ko:K06564/ko:K17917/ko:K05755/ko:K07897/ko:K22517/ko:K07887/ko:K11826/ko:K12200/ko:K12489/ko:K04513/ko:K06093/ko:K12197/ko:K12472/ko:K18952/ko:K12191/ko:K18468/ko:K12196/ko:K19476/ko:K18441/ko:K10365/ko:K04393/ko:K22518/ko:K17917/ko:K07937/ko:K11824/ko:K04679/ko:K11247/ko:K12482/ko:K12483/ko:K05756/ko:K18467/ko:K07879…	101
ko04120	Ubiquitin mediated proteolysis	62/1577	125/6215	3.54119362558873e-09	9.14808353277088e-08	ENSSSCG00000004958/ENSSSCG00000034730/ENSSSCG00000004317/ENSSSCG00000004561/ENSSSCG00000004832/ENSSSCG00000033057/ENSSSCG00000022486/ENSSSCG00000027165/ENSSSCG00000029774/ENSSSCG00000031392/ENSSSCG00000026488/ENSSSCG00000003334/ENSSSCG00000037263/ENSSSCG00000037734/ENSSSCG00000022609/ENSSSCG00000035344/ENSSSCG00000003083/ENSSSCG00000038628/ENSSSCG00000038953/ENSSSCG00000036711/ENSSSCG00000013094/…	PIAS1/PIAS2/UBE2J1/HERC1/UBE3A/ANAPC13/CBLB/UBE2G2/RNF7/UBE2E2/UBE2E1/UBE2J2/SIAH1/UBE2M/WWP2/UBE2S/CBLC/SKP1/UBE2B/UBE2D2/DDB1/CDC34/FZR1/HERC4/UBE3B/PPIL2/BTRC/CUL3/UBE2E3/HERC2/BIRC2/CUL5/COP1/CBL/HERC3/FBXW7/UBE2K/RCHY1/ELOB/SMURF1/BIRC6/ELOC/WWP1/UBE2Q1/UBR5/CUL4B/UBE2A/HUWE1/UBE2Q2/RBX1/FBXW11/MAP3K1/CUL4A/UBE2R2/CUL2/ITCH/TRIM37/SMURF2/CDC27/UBE2H/UBE3C/ANAPC2	ko:K04706/ko:K16063/ko:K10578/ko:K10594/ko:K10587/ko:K12456/ko:K22517/ko:K04555/ko:K10611/ko:K20217/ko:K20217/ko:K04554/ko:K04506/ko:K10579/ko:K05630/ko:K10583/ko:K22518/ko:K03094/ko:K10574/ko:K06689/ko:K10610/ko:K02207/ko:K03364/ko:K10615/ko:K10588/ko:K10598/ko:K03362/ko:K03869/ko:K20217/ko:K10595/ko:K16060/ko:K10612/ko:K10143/ko:K04707/ko:K10614/ko:K10260/ko:K04649/ko:K10144/ko:K03873/ko:K04678…	62
ko04932	Non-alcoholic fatty liver disease (NAFLD)	66/1577	137/6215	5.08499847790352e-09	1.21257656011545e-07	ENSSSCG00000011764/ENSSSCG00000030413/ENSSSCG00000011889/ENSSSCG00000011356/ENSSSCG00000031912/ENSSSCG00000003653/ENSSSCG00000038826/ENSSSCG00000027085/ENSSSCG00000002989/ENSSSCG00000035612/ENSSSCG00000020926/ENSSSCG00000003520/ENSSSCG00000040325/ENSSSCG00000014289/ENSSSCG00000014371/ENSSSCG00000013778/ENSSSCG00000056961/ENSSSCG00000032081/ENSSSCG00000013046/ENSSSCG00000013436/ENSSSCG00000041220/…	NDUFB5/PIK3CA/GSK3B/UQCRC1/JUN/NDUFS5/NDUFV2/UQCRFS1/AKT2/COX6B2/SDHB/CDC42/COX7C/UQCRQ/NDUFA2/NDUFB7/NDUFA13/NDUFS3/COX8A/UQCR11/NDUFA7/NDUFS8/NDUFA11/UQCR10/COX6A1/XBP1/NDUFB8/MAPK8/IRS1/NDUFA10/NDUFA4/NDUFC2/NDUFC1/MAPK10/COX7A2L/COX5B/NDUFB10/RAC1/NDUFAB1/UQCRC2/UQCRB/COX6C/SDHC/NDUFS2/NDUFA1/COX7B/EIF2S1/NDUFB1/COX5A/NDUFA9/ATF4/NDUFA6/NDUFS4/SDHA/NDUFS6/NDUFB6/AKT3/ITCH/MLX/CYCS/NDUFA5/NDUF…	ko:K03961/ko:K00922/ko:K03083/ko:K00414/ko:K04448/ko:K03938/ko:K03943/ko:K00411/ko:K04456/ko:K02267/ko:K00235/ko:K04393/ko:K02272/ko:K00418/ko:K03946/ko:K03963/ko:K11353/ko:K03936/ko:K02273/ko:K00420/ko:K03951/ko:K03941/ko:K03956/ko:K00419/ko:K02266/ko:K09027/ko:K03964/ko:K04440/ko:K16172/ko:K03954/ko:K03948/ko:K03968/ko:K03967/ko:K04440/ko:K02270/ko:K02265/ko:K03966/ko:K04392/ko:K03955/ko:K00415…	66
ko03060	Protein export	17/1577	21/6215	1.42163231995608e-07	3.14790013704561e-06	ENSSSCG00000004382/ENSSSCG00000004912/ENSSSCG00000038914/ENSSSCG00000004785/ENSSSCG00000005601/ENSSSCG00000029608/ENSSSCG00000013322/ENSSSCG00000015769/ENSSSCG00000054202/ENSSSCG00000015227/ENSSSCG00000014850/ENSSSCG00000008900/ENSSSCG00000001955/ENSSSCG00000029183/ENSSSCG00000031664/ENSSSCG00000011114/ENSSSCG00000061899	SEC63/SEC11C/SEC61B/SRP14/HSPA5/SEC62/IMMP1L/SPCS3/SEC61G/SRPRA/SPCS2/SRP72/SRP54/SEC11A/SRP9/SEC61A2/IMMP2L	ko:K09540/ko:K13280/ko:K09481/ko:K03104/ko:K09490/ko:K12275/ko:K09647/ko:K12948/ko:K07342/ko:K13431/ko:K12947/ko:K03108/ko:K03106/ko:K13280/ko:K03109/ko:K10956/ko:K09648	17
ko03015	mRNA surveillance pathway	39/1577	75/6215	6.18046177573349e-07	1.27729543365159e-05	ENSSSCG00000022828/ENSSSCG00000026382/ENSSSCG00000005366/ENSSSCG00000004311/ENSSSCG00000027323/ENSSSCG00000011433/ENSSSCG00000034521/ENSSSCG00000003849/ENSSSCG00000025855/ENSSSCG00000032947/ENSSSCG00000014298/ENSSSCG00000028976/ENSSSCG00000014337/ENSSSCG00000039301/ENSSSCG00000009657/ENSSSCG00000015861/ENSSSCG00000015599/ENSSSCG00000015558/ENSSSCG00000014901/ENSSSCG00000021118/ENSSSCG00000008540/…	PNN/PPP2R5E/NCBP1/RNGTT/NCBP2/WDR82/NUDT21/MAGOH/RNMT/SRRM1/PPP2CA/PPP2R2B/ETF1/UPF1/PPP2R2A/WDR33/PPP2R5A/SMG7/PCF11/GSPT1/PPP1CB/SMG1/RBM8A/PABPC1/UPF3B/GSPT2/PAPOLA/PABPN1/CPSF2/DDX39B/CPSF6/PYM1/UPF3A/SAP18/NXT1/MSI2/SMG6/EIF4A3/ALYREF	ko:K13114/ko:K11584/ko:K12882/ko:K13917/ko:K12883/ko:K14962/ko:K14397/ko:K12877/ko:K00565/ko:K13171/ko:K04382/ko:K04354/ko:K03265/ko:K14326/ko:K04354/ko:K15542/ko:K11584/ko:K14409/ko:K14400/ko:K03267/ko:K06269/ko:K08873/ko:K12876/ko:K13126/ko:K14328/ko:K03267/ko:K14376/ko:K14396/ko:K14402/ko:K12812/ko:K14398/ko:K14294/ko:K14328/ko:K14324/ko:K14285/ko:K14411/ko:K11124/ko:K13025/ko:K12881	39
ko05130	Pathogenic Escherichia coli infection	28/1577	49/6215	2.09301262598174e-06	4.05521196283963e-05	ENSSSCG00000005596/ENSSSCG00000004058/ENSSSCG00000005706/ENSSSCG00000011552/ENSSSCG00000025701/ENSSSCG00000011274/ENSSSCG00000022080/ENSSSCG00000002639/ENSSSCG00000003357/ENSSSCG00000021893/ENSSSCG00000003520/ENSSSCG00000009821/ENSSSCG00000016185/ENSSSCG00000016216/ENSSSCG00000016275/ENSSSCG00000015560/ENSSSCG00000007585/ENSSSCG00000007609/ENSSSCG00000008629/ENSSSCG00000012648/ENSSSCG00000001379/…	ARPC5L/EZR/ABL1/TTLL3/NCK1/CTNNB1/RHOA/TUBB3/ACTRT2/ROCK1/CDC42/ARPC3/ARPC2/TUBA4A/NCL/ARPC5/ACTB/ARPC1A/ROCK2/ACTRT1/TUBB/TUBA1B/TUBA1A/TUBA8/ITGB1/ACTG1/WASL/TUBB4B	ko:K05754/ko:K08007/ko:K06619/ko:K05755/ko:K07365/ko:K02105/ko:K04513/ko:K07375/ko:K05692/ko:K04514/ko:K04393/ko:K05756/ko:K05758/ko:K07374/ko:K11294/ko:K05754/ko:K05692/ko:K05757/ko:K17388/ko:K05692/ko:K07375/ko:K07374/ko:K07374/ko:K07374/ko:K05719/ko:K05692/ko:K05747/ko:K07375	28
ko03018	RNA degradation	35/1577	71/6215	1.10765409138538e-05	0.000201983981370276	ENSSSCG00000005346/ENSSSCG00000005355/ENSSSCG00000011601/ENSSSCG00000024916/ENSSSCG00000011678/ENSSSCG00000032220/ENSSSCG00000022616/ENSSSCG00000002799/ENSSSCG00000022343/ENSSSCG00000062607/ENSSSCG00000014338/ENSSSCG00000014204/ENSSSCG00000034314/ENSSSCG00000013124/ENSSSCG00000013463/ENSSSCG00000014009/ENSSSCG00000010518/ENSSSCG00000016193/ENSSSCG00000016077/ENSSSCG00000015097/ENSSSCG00000035973/…	ZCCHC7/EXOSC3/LSM3/DHX36/XRN1/CNOT10/DCP1A/CNOT1/ENO1/TENT4B/HSPA9/DCP2/LSM4/PATL1/LSM7/CNOT6/EXOSC1/CNOT9/HSPD1/DDX6/LSM6/CNOT6L/PABPC1/CNOT2/BTG1/TOB2/MTREX/CNOT8/PAN3/CNOT7/XRN2/ENO3/LSM5/LSM8/CNOT4	ko:K12597/ko:K03681/ko:K12622/ko:K14442/ko:K12618/ko:K12607/ko:K12610/ko:K12604/ko:K01689/ko:K03514/ko:K04043/ko:K12613/ko:K12623/ko:K12617/ko:K12626/ko:K12603/ko:K07573/ko:K12606/ko:K04077/ko:K12614/ko:K12625/ko:K12603/ko:K13126/ko:K12605/ko:K14443/ko:K14443/ko:K12598/ko:K12581/ko:K12572/ko:K12581/ko:K12619/ko:K01689/ko:K12624/ko:K12627/ko:K10643	35
ko05131	Shigellosis	31/1577	61/6215	1.61043845723472e-05	0.00027735328985709	ENSSSCG00000004370/ENSSSCG00000005596/ENSSSCG00000005706/ENSSSCG00000011552/ENSSSCG00000033653/ENSSSCG00000003357/ENSSSCG00000021893/ENSSSCG00000003577/ENSSSCG00000003419/ENSSSCG00000003520/ENSSSCG00000058596/ENSSSCG00000009821/ENSSSCG00000010313/ENSSSCG00000035045/ENSSSCG00000010081/ENSSSCG00000010563/ENSSSCG00000010380/ENSSSCG00000016185/ENSSSCG00000015560/ENSSSCG00000009228/ENSSSCG00000008585/…	ATG5/ARPC5L/ABL1/TTLL3/U2AF1/ACTRT2/ROCK1/WASF2/MAD2L2/CDC42/PFN3/ARPC3/VCL/DOCK1/MAPK1/BTRC/MAPK8/ARPC2/ARPC5/MAPK10/PFN4/RAC1/ACTB/ARPC1A/ROCK2/ACTRT1/FBXW11/ITGB1/CRK/ACTG1/WASL	ko:K08339/ko:K05754/ko:K06619/ko:K05755/ko:K12836/ko:K05692/ko:K04514/ko:K05748/ko:K13728/ko:K04393/ko:K05759/ko:K05756/ko:K05700/ko:K13708/ko:K04371/ko:K03362/ko:K04440/ko:K05758/ko:K05754/ko:K04440/ko:K05759/ko:K04392/ko:K05692/ko:K05757/ko:K17388/ko:K05692/ko:K03362/ko:K05719/ko:K04438/ko:K05692/ko:K05747	31
ko04520	Adherens junction	33/1577	68/6215	2.97024521399559e-05	0.000484618955967701	ENSSSCG00000004854/ENSSSCG00000004505/ENSSSCG00000004524/ENSSSCG00000011933/ENSSSCG00000011274/ENSSSCG00000022080/ENSSSCG00000003757/ENSSSCG00000028805/ENSSSCG00000003357/ENSSSCG00000002965/ENSSSCG00000002804/ENSSSCG00000003577/ENSSSCG00000003520/ENSSSCG00000014339/ENSSSCG00000013174/ENSSSCG00000036480/ENSSSCG00000010313/ENSSSCG00000010081/ENSSSCG00000010638/ENSSSCG00000009148/ENSSSCG00000008250/…	TJP1/SMAD2/SMAD4/NECTIN3/CTNNB1/RHOA/SSX2IP/PTPRM/ACTRT2/ACTN4/CSNK2A2/WASF2/CDC42/CTNNA1/CTNND1/CTNNA3/VCL/MAPK1/TCF7L2/LEF1/CTNNA2/CREBBP/RAC1/ACTB/ACTRT1/CSNK2B/EP300/WASF3/PARD3/PTPN1/NLK/ACTG1/WASL	ko:K05701/ko:K04500/ko:K04501/ko:K06592/ko:K02105/ko:K04513/ko:K06085/ko:K05693/ko:K05692/ko:K05699/ko:K03097/ko:K05748/ko:K04393/ko:K05691/ko:K05690/ko:K05691/ko:K05700/ko:K04371/ko:K04491/ko:K04492/ko:K05691/ko:K04498/ko:K04392/ko:K05692/ko:K05692/ko:K03115/ko:K04498/ko:K06083/ko:K04237/ko:K05696/ko:K04468/ko:K05692/ko:K05747	33
ko04137	Mitophagy - animal	30/1577	60/6215	3.30187797524666e-05	0.000511791086163233	ENSSSCG00000004387/ENSSSCG00000004370/ENSSSCG00000004639/ENSSSCG00000011615/ENSSSCG00000039285/ENSSSCG00000031912/ENSSSCG00000002804/ENSSSCG00000014016/ENSSSCG00000009658/ENSSSCG00000032917/ENSSSCG00000010380/ENSSSCG00000016211/ENSSSCG00000015384/ENSSSCG00000009228/ENSSSCG00000038938/ENSSSCG00000032477/ENSSSCG00000012258/ENSSSCG00000012817/ENSSSCG00000001414/ENSSSCG00000000512/ENSSSCG00000000272/…	FOXO3/ATG5/USP8/RAB7A/MFN1/JUN/CSNK2A2/SQSTM1/BNIP3L/USP30/MAPK8/ATG9A/TOMM7/MAPK10/FIS1/NRAS/FUNDC1/FUNDC2/CSNK2B/TBC1D15/SP1/GABARAPL1/ATF4/BCL2L13/OPTN/CALCOCO2/NBR1/BECN1/UBB/TAX1BP1	ko:K09408/ko:K08339/ko:K11839/ko:K07897/ko:K21356/ko:K04448/ko:K03097/ko:K14381/ko:K15465/ko:K11851/ko:K04440/ko:K17907/ko:K17771/ko:K04440/ko:K17969/ko:K07828/ko:K17986/ko:K17986/ko:K03115/ko:K20168/ko:K04684/ko:K08341/ko:K04374/ko:K15485/ko:K19946/ko:K21348/ko:K17987/ko:K08334/ko:K04551/ko:K21347	30
ko05100	Bacterial invasion of epithelial cells	34/1577	75/6215	0.000128349376748523	0.00189468127581153	ENSSSCG00000005596/ENSSSCG00000037131/ENSSSCG00000011552/ENSSSCG00000030413/ENSSSCG00000011274/ENSSSCG00000022080/ENSSSCG00000003357/ENSSSCG00000003577/ENSSSCG00000003419/ENSSSCG00000003520/ENSSSCG00000014339/ENSSSCG00000009821/ENSSSCG00000036480/ENSSSCG00000010313/ENSSSCG00000035045/ENSSSCG00000016185/ENSSSCG00000016370/ENSSSCG00000038958/ENSSSCG00000015560/ENSSSCG00000015115/ENSSSCG00000009029/…	ARPC5L/CLTA/TTLL3/PIK3CA/CTNNB1/RHOA/ACTRT2/WASF2/MAD2L2/CDC42/CTNNA1/ARPC3/CTNNA3/VCL/DOCK1/ARPC2/SEPTIN2/DNM3/ARPC5/CBL/ARHGAP10/CTNNA2/SEPTIN12/RAC1/ACTB/ARPC1A/PTK2/ACTRT1/CD2AP/ITGB1/CLTC/CRK/ACTG1/WASL	ko:K05754/ko:K04644/ko:K05755/ko:K00922/ko:K02105/ko:K04513/ko:K05692/ko:K05748/ko:K13728/ko:K04393/ko:K05691/ko:K05756/ko:K05691/ko:K05700/ko:K13708/ko:K05758/ko:K16942/ko:K01528/ko:K05754/ko:K04707/ko:K13736/ko:K05691/ko:K16938/ko:K04392/ko:K05692/ko:K05757/ko:K05725/ko:K05692/ko:K13738/ko:K05719/ko:K04646/ko:K04438/ko:K05692/ko:K05747	34
ko05132	Salmonella infection	32/1577	71/6215	0.000229586804061525	0.0032350867845033	ENSSSCG00000004854/ENSSSCG00000005596/ENSSSCG00000011552/ENSSSCG00000011615/ENSSSCG00000036210/ENSSSCG00000031912/ENSSSCG00000003357/ENSSSCG00000021893/ENSSSCG00000003577/ENSSSCG00000039864/ENSSSCG00000003520/ENSSSCG00000003468/ENSSSCG00000058596/ENSSSCG00000009821/ENSSSCG00000010081/ENSSSCG00000010380/ENSSSCG00000016185/ENSSSCG00000015948/ENSSSCG00000033937/ENSSSCG00000015560/ENSSSCG00000009228/…	TJP1/ARPC5L/TTLL3/RAB7A/DYNC1LI2/JUN/ACTRT2/ROCK1/WASF2/KLC3/CDC42/PLEKHM2/PFN3/ARPC3/MAPK1/MAPK8/ARPC2/DYNC1I2/DYNC2H1/ARPC5/MAPK10/PFN4/RAC1/ACTB/ARPC1A/ROCK2/PKN2/ACTRT1/ACTG1/WASL/DYNC1H1/KLC1	ko:K05701/ko:K05754/ko:K05755/ko:K07897/ko:K10416/ko:K04448/ko:K05692/ko:K04514/ko:K05748/ko:K10407/ko:K04393/ko:K15348/ko:K05759/ko:K05756/ko:K04371/ko:K04440/ko:K05758/ko:K10415/ko:K10414/ko:K05754/ko:K04440/ko:K05759/ko:K04392/ko:K05692/ko:K05757/ko:K17388/ko:K06071/ko:K05692/ko:K05692/ko:K05747/ko:K10413/ko:K10407	32
ko04260	Cardiac muscle contraction	29/1577	67/6215	0.000999959003918377	0.0134777083136825	ENSSSCG00000011455/ENSSSCG00000011356/ENSSSCG00000027085/ENSSSCG00000035612/ENSSSCG00000043687/ENSSSCG00000040325/ENSSSCG00000014289/ENSSSCG00000013849/ENSSSCG00000013046/ENSSSCG00000013436/ENSSSCG00000024550/ENSSSCG00000039265/ENSSSCG00000015402/ENSSSCG00000008466/ENSSSCG00000008195/ENSSSCG00000007845/ENSSSCG00000055783/ENSSSCG00000006740/ENSSSCG00000060790/ENSSSCG00000054190/ENSSSCG00000032129/…	CACNA1D/UQCRC1/UQCRFS1/COX6B2/TNNI3/COX7C/UQCRQ/TPM4/COX8A/UQCR11/UQCR10/COX6A1/CACNA2D1/COX7A2L/COX5B/UQCRC2/UQCRB/ATP1A1/COX6C/ATP1A4/COX7B/COX5A/CACNA2D4/TNNT2/CACNG5/COX1/COX2/COX3/CYTB	ko:K04851/ko:K00414/ko:K00411/ko:K02267/ko:K12044/ko:K02272/ko:K00418/ko:K10375/ko:K02273/ko:K00420/ko:K00419/ko:K02266/ko:K04858/ko:K02270/ko:K02265/ko:K00415/ko:K00417/ko:K01539/ko:K02268/ko:K01539/ko:K02271/ko:K02264/ko:K04861/ko:K12045/ko:K04870/ko:K02256/ko:K02261/ko:K02262/ko:K00412	29
ko05110	Vibrio cholerae infection	22/1577	48/6215	0.00162658511236763	0.0210100577014153	ENSSSCG00000004854/ENSSSCG00000038914/ENSSSCG00000053522/ENSSSCG00000002688/ENSSSCG00000040920/ENSSSCG00000039267/ENSSSCG00000003357/ENSSSCG00000003132/ENSSSCG00000013771/ENSSSCG00000013992/ENSSSCG00000028694/ENSSSCG00000009766/ENSSSCG00000054202/ENSSSCG00000015453/ENSSSCG00000031432/ENSSSCG00000007585/ENSSSCG00000006054/ENSSSCG00000012648/ENSSSCG00000033278/ENSSSCG00000011114/ENSSSCG00000028355/…	TJP1/SEC61B/ATP6V1G1/PLCG2/PRKACB/ATP6V0B/ACTRT2/KDELR1/PRKACA/ARF1/ATP6V1B2/ATP6V0A2/SEC61G/PDIA4/KDELR2/ACTB/ATP6V1C1/ACTRT1/ATP6V1D/SEC61A2/ACTG1/ATP6V1F	ko:K05701/ko:K09481/ko:K02152/ko:K05859/ko:K04345/ko:K03661/ko:K05692/ko:K10949/ko:K04345/ko:K07937/ko:K02147/ko:K02154/ko:K07342/ko:K09582/ko:K10949/ko:K05692/ko:K02148/ko:K05692/ko:K02149/ko:K10956/ko:K05692/ko:K02151	22
ko03022	Basal transcription factors	18/1577	37/6215	0.00185677179230791	0.0230239702246181	ENSSSCG00000024019/ENSSSCG00000022387/ENSSSCG00000005090/ENSSSCG00000027530/ENSSSCG00000013367/ENSSSCG00000013539/ENSSSCG00000009769/ENSSSCG00000015845/ENSSSCG00000029630/ENSSSCG00000007721/ENSSSCG00000033106/ENSSSCG00000006926/ENSSSCG00000002411/ENSSSCG00000001533/ENSSSCG00000034156/ENSSSCG00000011127/ENSSSCG00000024694/ENSSSCG00000017707	GTF2H5/TBPL1/MNAT1/TAF12/GTF2H1/GTF2F1/GTF2H3/GTF2E2/TAF10/GTF2I/GTF2A1L/GTF2B/GTF2A1/TAF11/GTF2F2/TAF3/TAF4/TAF15	ko:K10845/ko:K03120/ko:K10842/ko:K03126/ko:K03141/ko:K03138/ko:K03143/ko:K03137/ko:K03134/ko:K03121/ko:K03122/ko:K03124/ko:K03122/ko:K03135/ko:K03139/ko:K14650/ko:K03129/ko:K14651	18
ko00020	Citrate cycle (TCA cycle)	14/1577	27/6215	0.00278893150478364	0.033252644864728	ENSSSCG00000011501/ENSSSCG00000025881/ENSSSCG00000020926/ENSSSCG00000023264/ENSSSCG00000008247/ENSSSCG00000025751/ENSSSCG00000030318/ENSSSCG00000032498/ENSSSCG00000001852/ENSSSCG00000000064/ENSSSCG00000020686/ENSSSCG00000009405/ENSSSCG00000023807/ENSSSCG00000016743	SUCLG2/PDHB/SDHB/IDH1/SUCLG1/MDH1/SDHC/IDH3A/IDH2/ACO2/SDHA/SUCLA2/ACO1/OGDH	ko:K01900/ko:K00162/ko:K00235/ko:K00031/ko:K01899/ko:K00025/ko:K00236/ko:K00030/ko:K00031/ko:K01681/ko:K00234/ko:K01900/ko:K01681/ko:K00164	14
ko04723	Retrograde endocannabinoid signaling	49/1577	135/6215	0.00290599706057996	0.0333651514362884	ENSSSCG00000033763/ENSSSCG00000046439/ENSSSCG00000023437/ENSSSCG00000011764/ENSSSCG00000011455/ENSSSCG00000011399/ENSSSCG00000040920/ENSSSCG00000003653/ENSSSCG00000038826/ENSSSCG00000021890/ENSSSCG00000014371/ENSSSCG00000013771/ENSSSCG00000013778/ENSSSCG00000056961/ENSSSCG00000032081/ENSSSCG00000041220/ENSSSCG00000037455/ENSSSCG00000027307/ENSSSCG00000010081/ENSSSCG00000006166/ENSSSCG00000010380/…	GNAQ/GNG10/ITPR1/NDUFB5/CACNA1D/GNAI2/PRKACB/NDUFS5/NDUFV2/GNB1/NDUFA2/PRKACA/NDUFB7/NDUFA13/NDUFS3/NDUFA7/NDUFS8/NDUFA11/MAPK1/NDUFB8/MAPK8/NDUFA10/NDUFA4/GNAI1/NDUFC2/NDUFC1/MAPK10/NDUFB10/GNB2/NDUFAB1/GNAI3/NDUFS2/NDUFA1/NDUFB1/NDUFA9/NDUFA6/ITPR2/NDUFS4/NDUFS6/NDUFB6/NDUFA5/NDUFB2/ND1/ND2/ND3/ND4L/ND4/ND5/ND6	ko:K04634/ko:K04545/ko:K04958/ko:K03961/ko:K04851/ko:K04630/ko:K04345/ko:K03938/ko:K03943/ko:K04536/ko:K03946/ko:K04345/ko:K03963/ko:K11353/ko:K03936/ko:K03951/ko:K03941/ko:K03956/ko:K04371/ko:K03964/ko:K04440/ko:K03954/ko:K03948/ko:K04630/ko:K03968/ko:K03967/ko:K04440/ko:K03966/ko:K04537/ko:K03955/ko:K04630/ko:K03935/ko:K03945/ko:K03957/ko:K03953/ko:K03950/ko:K04958/ko:K03937/ko:K03939/ko:K03962…	49
