# Supplementary material for: Single-Cell RNA Sequencing Reveals an Atlas of Meihua Pig Testis Cells
Source: Animals (Basel). 2025 Mar 5;15(5):752. doi: 10.3390/ani15050752 (PMC11899385; doi:10.3390/ani15050752)
Supplement: Supplementary file 1 [file animals-15-00752-s001.zip › Supplementary File/Table S5.xlsx]

## Sheet: Sheet1
Table S5 Comparation of key pathways between germ cells and somatic cells
germ cells （spermatogonia, spermatocytes , spermatids）	somatic cells （Sertoli cells, Leydig cells, myoid/stromal cells）
Ribosome	Ribosome
Protein processing in endoplasmic reticulum	Protein processing in endoplasmic reticulum
Oxidative phosphorylation	Oxidative phosphorylation
Spliceosome
Cell cycle	Longevity regulating pathway
Autophagy	Cellular senescence
mTOR signaling pathway	Insulin signaling pathway
Mitophagy	Thermogenesis
Citrate cycle	Retrograde endocannabinoid signaling
The gray foreground represents pathways enriched in all three types of cells
